# Supplementary material for: Light from a firefly at temperatures considerably higher and lower than normal
Source: Sci Rep. 2021 Jun 14;11:12498. doi: 10.1038/s41598-021-91839-3 (PMC8203691; doi:10.1038/s41598-021-91839-3)
Supplement: Supplementary file 2 — Supplementary Information 2. [file 41598_2021_91839_MOESM2_ESM.xlsx]

## Sheet: Sheet1
25 °C			28 °C			32 °C			34 °C			35 °C			36 °C			38 °C			40 °C			42 °C			45 °C
0	0.008		0	-0.392		0	0.008		0	0		0	0		0	-0.008		0	0		0	0		0	-0.416		0	0.008
0.004	0		0.001	-0.392		0.01	0.008		0.01	0.008		0.01	-0.008		0.01	0		0.01	0.008		0.01	0.008		0.01	-0.416		0.01	-0.008
0.008	0		0.002	-0.392		0.02	0.12		0.02	0		0.02	-0.008		0.02	-0.008		0.02	0		0.02	-0.008		0.02	-0.416		0.02	0
0.012	0		0.003	-0.392		0.03	0.552		0.03	0		0.03	0		0.03	0		0.03	0.008		0.03	0.016		0.03	-0.416		0.03	0
0.016	0.016		0.004	-0.392		0.04	1.184		0.04	0		0.04	0		0.04	0		0.04	0.008		0.04	0		0.04	-0.416		0.04	0.008
0.02	0.032		0.005	-0.392		0.05	1.616		0.05	-0.008		0.05	0.008		0.05	0		0.05	0		0.05	0		0.05	-0.416		0.05	0
0.024	0.024		0.006	-0.392		0.06	1.616		0.06	-0.008		0.06	0		0.06	0		0.06	-0.008		0.06	0		0.06	-0.416		0.06	0.008
0.028	0.064		0.007	-0.392		0.07	1.616		0.07	0.008		0.07	0.008		0.07	0		0.07	0.008		0.07	0		0.07	-0.416		0.07	-0.008
0.032	0.104		0.008	-0.392		0.08	1.36		0.08	0		0.08	-0.008		0.08	0		0.08	0.008		0.08	0		0.08	-0.416		0.08	0
0.036	0.16		0.009	-0.392		0.09	0.808		0.09	0.008		0.09	0.008		0.09	0.008		0.09	0.008		0.09	0		0.09	-0.416		0.09	0
0.04	0.216		0.01	-0.392		0.1	0.384		0.1	-0.008		0.1	-0.016		0.1	-0.008		0.1	0		0.1	0		0.1	-0.416		0.1	0
0.044	0.28		0.011	-0.392		0.11	0.152		0.11	0.008		0.11	0		0.11	0.008		0.11	0.008		0.11	0		0.11	-0.416		0.11	0.008
0.048	0.376		0.012	-0.392		0.12	0.064		0.12	0		0.12	0.008		0.12	0		0.12	0.008		0.12	0		0.12	-0.416		0.12	0.008
0.052	0.456		0.013	-0.392		0.13	0.024		0.13	0		0.13	0		0.13	-0.008		0.13	0.008		0.13	0.016		0.13	-0.416		0.13	0
0.056	0.544		0.014	-0.392		0.14	0.024		0.14	0		0.14	0		0.14	-0.008		0.14	0.008		0.14	-0.016		0.14	-0.416		0.14	0.008
0.06	0.656		0.015	-0.392		0.15	0.016		0.15	-0.008		0.15	0		0.15	0		0.15	0.008		0.15	0.016		0.15	-0.416		0.15	0
0.064	0.728		0.016	-0.392		0.16	0.08		0.16	-0.008		0.16	0		0.16	0		0.16	0		0.16	0.008		0.16	-0.416		0.16	0.016
0.068	0.816		0.017	-0.392		0.17	0.368		0.17	0.008		0.17	-0.008		0.17	0		0.17	0.008		0.17	0.008		0.17	-0.416		0.17	0
0.072	0.88		0.018	-0.392		0.18	0.848		0.18	0.008		0.18	0.008		0.18	-0.008		0.18	0.008		0.18	-0.016		0.18	-0.416		0.18	0.008
0.076	0.928		0.019	-0.392		0.19	1.24		0.19	0		0.19	0.008		0.19	0.016		0.19	0.008		0.19	0		0.19	-0.416		0.19	0
0.08	0.968		0.02	-0.392		0.2	1.416		0.2	-0.008		0.2	0		0.2	-0.008		0.2	0.008		0.2	-0.008		0.2	-0.416		0.2	0.008
0.084	0.984		0.021	-0.392		0.21	1.328		0.21	0.008		0.21	-0.008		0.21	0.008		0.21	0.008		0.21	0.016		0.21	-0.416		0.21	0
0.088	0.984		0.022	-0.392		0.22	0.952		0.22	-0.008		0.22	-0.008		0.22	0		0.22	0		0.22	-0.008		0.22	-0.416		0.22	-0.424
0.092	1		0.023	-0.392		0.23	0.576		0.23	0		0.23	0		0.23	0		0.23	0.008		0.23	0.008		0.23	-0.416		0.23	-0.424
0.096	0.968		0.024	-0.392		0.24	0.288		0.24	0		0.24	0		0.24	0		0.24	0.008		0.24	0		0.24	-0.416		0.24	-0.424
0.1	0.92		0.025	-0.392		0.25	0.112		0.25	0		0.25	0		0.25	0		0.25	0.008		0.25	0.008		0.25	-0.416		0.25	-0.424
0.104	0.856		0.026	-0.392		0.26	0.048		0.26	0		0.26	0		0.26	0		0.26	-0.008		0.26	0		0.26	-0.416		0.26	-0.424
0.108	0.8		0.027	-0.392		0.27	0.032		0.27	0		0.27	0		0.27	0		0.27	0.008		0.27	0		0.27	-0.416		0.27	-0.424
0.112	0.728		0.028	-0.392		0.28	0.008		0.28	-0.008		0.28	0		0.28	-0.008		0.28	0.008		0.28	-0.008		0.28	-0.416		0.28	-0.424
0.116	0.664		0.029	-0.392		0.29	0.016		0.29	0		0.29	0.008		0.29	0		0.29	0.008		0.29	0		0.29	-0.416		0.29	-0.424
0.12	0.576		0.03	-0.392		0.3	0.096		0.3	0		0.3	0		0.3	0		0.3	-0.008		0.3	0.008		0.3	-0.416		0.3	-0.424
0.124	0.512		0.031	-0.392		0.31	0.288		0.31	0.008		0.31	0.008		0.31	0		0.31	0		0.31	0.016		0.31	-0.416		0.31	-0.424
0.128	0.424		0.032	-0.392		0.32	0.552		0.32	0.008		0.32	0		0.32	0		0.32	0		0.32	0		0.32	-0.416		0.32	-0.424
0.132	0.368		0.033	-0.392		0.33	0.824		0.33	0.008		0.33	0		0.33	-0.008		0.33	0		0.33	0.016		0.33	-0.416		0.33	-0.424
0.136	0.312		0.034	-0.392		0.34	0.968		0.34	0		0.34	0		0.34	0		0.34	0.008		0.34	0.008		0.34	-0.416		0.34	-0.424
0.14	0.256		0.035	-0.392		0.35	0.912		0.35	0.016		0.35	0		0.35	0		0.35	0.008		0.35	0.008		0.35	-0.416		0.35	-0.424
0.144	0.208		0.036	-0.392		0.36	0.688		0.36	0		0.36	0		0.36	0		0.36	0.008		0.36	0		0.36	-0.416		0.36	-0.424
0.148	0.168		0.037	-0.392		0.37	0.416		0.37	0		0.37	0		0.37	0.016		0.37	0.008		0.37	0		0.37	-0.416		0.37	-0.424
0.152	0.144		0.038	-0.392		0.38	0.2		0.38	-0.008		0.38	0		0.38	0		0.38	0.008		0.38	-0.008		0.38	-0.416		0.38	-0.424
0.156	0.12		0.039	-0.392		0.39	0.104		0.39	0		0.39	0		0.39	-0.008		0.39	0.008		0.39	0.016		0.39	-0.416		0.39	-0.424
0.16	0.096		0.04	-0.392		0.4	0.032		0.4	0		0.4	0		0.4	0		0.4	0		0.4	0		0.4	-0.416		0.4	-0.424
0.164	0.072		0.041	-0.392		0.41	0.016		0.41	0		0.41	-0.008		0.41	0		0.41	0.008		0.41	0.008		0.41	-0.416		0.41	-0.424
0.168	0.056		0.042	-0.392		0.42	0.008		0.42	0		0.42	0		0.42	0		0.42	0		0.42	-0.008		0.42	-0.416		0.42	-0.424
0.172	0.048		0.043	-0.392		0.43	0.008		0.43	0		0.43	0.008		0.43	0		0.43	0.008		0.43	0.016		0.43	-0.416		0.43	-0.424
0.176	0.04		0.044	-0.392		0.44	0.024		0.44	-0.008		0.44	0		0.44	-0.008		0.44	0		0.44	0		0.44	-0.416		0.44	-0.424
0.18	0.032		0.045	-0.392		0.45	0.128		0.45	0		0.45	0		0.45	0		0.45	0.008		0.45	0.016		0.45	-0.416		0.45	-0.424
0.184	0.024		0.046	-0.392		0.46	0.408		0.46	0		0.46	0		0.46	0		0.46	0		0.46	0		0.46	-0.416		0.46	-0.424
0.188	0.016		0.047	-0.392		0.47	0.792		0.47	0		0.47	0		0.47	0		0.47	0.008		0.47	0.008		0.47	-0.416		0.47	-0.424
0.192	0.016		0.048	-0.392		0.48	1.064		0.48	0		0.48	0		0.48	-0.008		0.48	0		0.48	0		0.48	-0.416		0.48	-0.424
0.196	0.016		0.049	-0.392		0.49	1.16		0.49	0		0.49	0.008		0.49	0.016		0.49	0.008		0.49	0		0.49	-0.416		0.49	-0.424
0.2	0.008		0.05	-0.392		0.5	1.024		0.5	-0.008		0.5	0		0.5	0		0.5	0.008		0.5	0		0.5	-0.416		0.5	-0.424
0.204	0.008		0.051	-0.392		0.51	0.744		0.51	0		0.51	0		0.51	0		0.51	0.008		0.51	0.016		0.51	-0.416		0.51	-0.424
0.208	0		0.052	-0.392		0.52	0.44		0.52	0		0.52	0		0.52	0		0.52	-0.008		0.52	-0.008		0.52	-0.416		0.52	-0.424
0.212	0.008		0.053	-0.392		0.53	0.216		0.53	0		0.53	0		0.53	0		0.53	0.008		0.53	0.016		0.53	-0.416		0.53	-0.424
0.216	0.008		0.054	-0.392		0.54	0.088		0.54	0		0.54	0		0.54	0		0.54	0		0.54	-0.008		0.54	-0.416		0.54	-0.424
0.22	0		0.055	-0.392		0.55	0.048		0.55	0		0.55	0		0.55	0		0.55	0.008		0.55	0.016		0.55	-0.416		0.55	-0.424
0.224	0.008		0.056	-0.392		0.56	0.008		0.56	0		0.56	0		0.56	0		0.56	0.008		0.56	-0.008		0.56	-0.416		0.56	-0.424
0.228	0		0.057	-0.392		0.57	0.008		0.57	0		0.57	0		0.57	0		0.57	0.008		0.57	0		0.57	-0.416		0.57	-0.424
0.232	0		0.058	-0.392		0.58	0.008		0.58	0		0.58	0		0.58	0		0.58	-0.008		0.58	0		0.58	-0.416		0.58	-0.424
0.236	0		0.059	-0.392		0.59	0.096		0.59	0		0.59	0		0.59	0.016		0.59	0.008		0.59	0		0.59	-0.416		0.59	-0.424
0.24	0		0.06	-0.392		0.6	0.472		0.6	-0.008		0.6	0		0.6	0		0.6	0.008		0.6	0		0.6	-0.416		0.6	-0.424
0.244	0.008		0.061	-0.392		0.61	1.12		0.61	0		0.61	0		0.61	0.008		0.61	0.016		0.61	0.016		0.61	-0.416		0.61	-0.424
0.248	0		0.062	-0.392		0.62	1.616		0.62	0		0.62	0		0.62	0		0.62	0.016		0.62	0		0.62	-0.416		0.62	-0.424
0.252	0.008		0.063	-0.392		0.63	1.616		0.63	0		0.63	0.008		0.63	0		0.63	0		0.63	0.016		0.63	-0.416		0.63	-0.424
0.256	0.008		0.064	-0.392		0.64	1.616		0.64	0		0.64	0		0.64	-0.008		0.64	0		0.64	0		0.64	-0.416		0.64	-0.424
0.26	0		0.065	-0.392		0.65	1.424		0.65	0		0.65	0		0.65	0		0.65	0.008		0.65	0		0.65	-0.416		0.65	-0.424
0.264	0		0.066	-0.392		0.66	0.92		0.66	0		0.66	0		0.66	-0.008		0.66	-0.008		0.66	-0.008		0.66	-0.416		0.66	-0.424
0.268	0		0.067	-0.392		0.67	0.48		0.67	0.008		0.67	0		0.67	0		0.67	-0.008		0.67	0.016		0.67	-0.416		0.67	-0.424
0.272	0.016		0.068	-0.392		0.68	0.216		0.68	-0.008		0.68	-0.008		0.68	-0.008		0.68	0.008		0.68	-0.008		0.68	-0.416		0.68	-0.424
0.276	0.032		0.069	-0.392		0.69	0.08		0.69	0.008		0.69	0.008		0.69	0		0.69	0.008		0.69	0		0.69	-0.416		0.69	-0.424
0.28	0.056		0.07	-0.392		0.7	0.032		0.7	0		0.7	0		0.7	0		0.7	0		0.7	0		0.7	-0.416		0.7	-0.424
0.284	0.072		0.071	-0.392		0.71	0.024		0.71	0		0.71	0.008		0.71	0.008		0.71	0.008		0.71	0		0.71	-0.416		0.71	-0.424
0.288	0.112		0.072	-0.392		0.72	0.008		0.72	0		0.72	0		0.72	0		0.72	-0.008		0.72	0		0.72	-0.416		0.72	-0.424
0.292	0.176		0.073	-0.392		0.73	0		0.73	0		0.73	0		0.73	0.008		0.73	0.008		0.73	0.008		0.73	-0.416		0.73	-0.424
0.296	0.232		0.074	-0.392		0.74	0.056		0.74	0.008		0.74	0		0.74	0		0.74	0		0.74	-0.008		0.74	-0.416		0.74	-0.424
0.3	0.32		0.075	-0.392		0.75	0.288		0.75	0.008		0.75	-0.008		0.75	0.008		0.75	0.008		0.75	0		0.75	-0.416		0.75	-0.424
0.304	0.376		0.076	-0.392		0.76	0.744		0.76	-0.016		0.76	-0.008		0.76	0		0.76	0.008		0.76	-0.008		0.76	-0.416		0.76	-0.424
0.308	0.456		0.077	-0.392		0.77	1.24		0.77	0		0.77	0		0.77	0.008		0.77	0.008		0.77	0.008		0.77	-0.416		0.77	-0.424
0.312	0.552		0.078	-0.392		0.78	1.504		0.78	0		0.78	0		0.78	0		0.78	0.008		0.78	0.008		0.78	-0.416		0.78	-0.424
0.316	0.64		0.079	-0.392		0.79	1.536		0.79	0		0.79	0		0.79	0		0.79	0.008		0.79	0		0.79	-0.416		0.79	-0.424
0.32	0.704		0.08	-0.392		0.8	1.16		0.8	0		0.8	-0.008		0.8	-0.008		0.8	0		0.8	-0.008		0.8	-0.416		0.8	-0.424
0.324	0.768		0.081	-0.392		0.81	0.704		0.81	0		0.81	0.008		0.81	0		0.81	0.008		0.81	0.008		0.81	-0.416		0.81	-0.424
0.328	0.8		0.082	-0.392		0.82	0.344		0.82	-0.008		0.82	0		0.82	0		0.82	0.008		0.82	0		0.82	-0.416		0.82	-0.424
0.332	0.84		0.083	-0.392		0.83	0.152		0.83	0		0.83	0.008		0.83	0.008		0.83	0.008		0.83	0		0.83	-0.416		0.83	-0.424
0.336	0.84		0.084	-0.392		0.84	0.064		0.84	0		0.84	0.008		0.84	0		0.84	0.008		0.84	0		0.84	-0.416		0.84	-0.424
0.34	0.84		0.085	-0.392		0.85	0.024		0.85	0		0.85	0		0.85	0		0.85	0.008		0.85	0.008		0.85	-0.416		0.85	-0.424
0.344	0.816		0.086	-0.392		0.86	0.008		0.86	0		0.86	0		0.86	0		0.86	0		0.86	-0.008		0.86	-0.416		0.86	-0.424
0.348	0.784		0.087	-0.392		0.87	0.008		0.87	0.008		0.87	0		0.87	0.008		0.87	0.008		0.87	0.008		0.87	-0.416		0.87	-0.424
0.352	0.752		0.088	-0.392		0.88	0.08		0.88	0		0.88	0		0.88	-0.016		0.88	0		0.88	-0.008		0.88	-0.416		0.88	-0.424
0.356	0.68		0.089	-0.392		0.89	0.336		0.89	0		0.89	0.008		0.89	0		0.89	0.008		0.89	0		0.89	-0.416		0.89	-0.424
0.36	0.624		0.09	-0.392		0.9	0.824		0.9	0.016		0.9	0		0.9	0		0.9	0		0.9	0		0.9	-0.416		0.9	-0.424
0.364	0.56		0.091	-0.392		0.91	1.296		0.91	0		0.91	0		0.91	-0.008		0.91	0		0.91	0		0.91	-0.416		0.91	-0.424
0.368	0.48		0.092	-0.392		0.92	1.512		0.92	0		0.92	0		0.92	-0.016		0.92	0		0.92	0		0.92	-0.416		0.92	-0.424
0.372	0.432		0.093	-0.392		0.93	1.352		0.93	-0.008		0.93	0		0.93	0		0.93	0.016		0.93	0		0.93	-0.416		0.93	-0.424
0.376	0.368		0.094	-0.392		0.94	0.976		0.94	-0.008		0.94	0		0.94	0		0.94	0.008		0.94	0		0.94	-0.416		0.94	-0.424
0.38	0.328		0.095	-0.392		0.95	0.576		0.95	0.008		0.95	0.008		0.95	0		0.95	0		0.95	0.008		0.95	-0.416		0.95	-0.424
0.384	0.272		0.096	-0.392		0.96	0.288		0.96	0		0.96	-0.008		0.96	-0.008		0.96	0.008		0.96	0		0.96	-0.416		0.96	-0.424
0.388	0.216		0.097	-0.392		0.97	0.112		0.97	0		0.97	0.008		0.97	0.008		0.97	0.008		0.97	0		0.97	-0.416		0.97	-0.424
0.392	0.184		0.098	-0.392		0.98	0.048		0.98	0		0.98	-0.008		0.98	0		0.98	0		0.98	0.008		0.98	-0.416		0.98	-0.424
0.396	0.152		0.099	-0.392		0.99	0.016		0.99	-0.008		0.99	0.008		0.99	0		0.99	0.008		0.99	0.016		0.99	-0.416		0.99	-0.424
0.4	0.128		0.1	-0.392		1	0.016		1	0.008		1	0		1	-0.008		1	0		1	0		1	-0.416		1	-0.424
0.404	0.096		0.101	-0.392		1.01	0.008		1.01	0		1.01	0		1.01	0		1.01	0.016		1.01	0.016		1.01	-0.416		1.01	-0.424
0.408	0.072		0.102	-0.392		1.02	0.024		1.02	0		1.02	0		1.02	-0.008		1.02	0.008		1.02	0		1.02	-0.416		1.02	-0.424
0.412	0.056		0.103	-0.392		1.03	0.176		1.03	0		1.03	0		1.03	0		1.03	0.008		1.03	0.008		1.03	-0.416		1.03	-0.424
0.416	0.056		0.104	-0.392		1.04	0.6		1.04	-0.008		1.04	0		1.04	0		1.04	0.008		1.04	-0.008		1.04	-0.416		1.04	-0.424
0.42	0.048		0.105	-0.392		1.05	1.168		1.05	0		1.05	0		1.05	0		1.05	0.008		1.05	0.016		1.05	-0.416		1.05	-0.424
0.424	0.016		0.106	-0.392		1.06	1.608		1.06	0		1.06	-0.008		1.06	0		1.06	0.008		1.06	-0.008		1.06	-0.416		1.06	-0.424
0.428	0.016		0.107	-0.392		1.07	1.616		1.07	0.016		1.07	0.016		1.07	0		1.07	0.008		1.07	0.008		1.07	-0.416		1.07	-0.424
0.432	0.032		0.108	-0.392		1.08	1.52		1.08	0		1.08	-0.016		1.08	0		1.08	0.008		1.08	0		1.08	-0.416		1.08	-0.424
0.436	0.024		0.109	-0.392		1.09	1.056		1.09	0		1.09	0		1.09	0		1.09	0.008		1.09	0.016		1.09	-0.416		1.09	-0.424
0.44	0.016		0.11	-0.392		1.1	0.616		1.1	-0.008		1.1	-0.008		1.1	0		1.1	0		1.1	0		1.1	-0.416		1.1	-0.424
0.444	0		0.111	-0.392		1.11	0.288		1.11	-0.008		1.11	0.008		1.11	0		1.11	0.008		1.11	0.008		1.11	-0.416		1.11	-0.424
0.448	0.008		0.112	-0.392		1.12	0.12		1.12	0		1.12	0		1.12	-0.008		1.12	0		1.12	0		1.12	-0.416		1.12	-0.424
0.452	0.008		0.113	-0.392		1.13	0.056		1.13	0		1.13	0.008		1.13	0		1.13	0.008		1.13	0.008		1.13	-0.416		1.13	-0.424
0.456	0.008		0.114	-0.392		1.14	0.024		1.14	0		1.14	0		1.14	-0.008		1.14	-0.008		1.14	0		1.14	-0.416		1.14	-0.424
0.46	0.008		0.115	-0.392		1.15	0.008		1.15	0		1.15	0.016		1.15	0		1.15	0.008		1.15	0		1.15	-0.416		1.15	-0.424
0.464	0		0.116	-0.392		1.16	0.016		1.16	-0.008		1.16	0		1.16	-0.008		1.16	0		1.16	0		1.16	-0.416		1.16	-0.424
0.468	0.008		0.117	-0.392		1.17	0.008		1.17	0		1.17	0.056		1.17	0		1.17	0		1.17	0		1.17	-0.416		1.17	-0.424
0.472	-0.008		0.118	-0.392		1.18	0.112		1.18	0		1.18	0.088		1.18	0		1.18	0		1.18	0		1.18	-0.416		1.18	-0.424
0.476	0.016		0.119	-0.392		1.19	0.408		1.19	0		1.19	0.152		1.19	0		1.19	0.008		1.19	0		1.19	-0.416		1.19	-0.424
0.48	0		0.12	-0.392		1.2	0.88		1.2	0		1.2	0.232		1.2	0		1.2	0		1.2	0		1.2	-0.416		1.2	-0.424
0.484	0		0.121	-0.392		1.21	1.224		1.21	0		1.21	0.352		1.21	0		1.21	0.008		1.21	0.008		1.21	-0.416		1.21	-0.424
0.488	0		0.122	-0.392		1.22	1.28		1.22	0		1.22	0.416		1.22	-0.008		1.22	-0.008		1.22	-0.016		1.22	-0.416		1.22	-0.424
0.492	0		0.123	-0.392		1.23	1.024		1.23	0.008		1.23	0.464		1.23	0		1.23	0.008		1.23	0		1.23	-0.416		1.23	-0.424
0.496	0		0.124	-0.392		1.24	0.648		1.24	-0.008		1.24	0.448		1.24	0		1.24	-0.016		1.24	0		1.24	-0.416		1.24	-0.424
0.5	0		0.125	-0.392		1.25	0.336		1.25	0		1.25	0.4		1.25	0		1.25	0.008		1.25	0.008		1.25	-0.416		1.25	-0.424
0.504	0.008		0.126	-0.392		1.26	0.136		1.26	-0.008		1.26	0.344		1.26	0		1.26	0.008		1.26	0		1.26	-0.416		1.26	-0.424
0.508	0.008		0.127	-0.392		1.27	0.04		1.27	0		1.27	0.28		1.27	0		1.27	0		1.27	0.016		1.27	-0.416		1.27	-0.424
0.512	0.008		0.128	-0.392		1.28	0.024		1.28	0		1.28	0.2		1.28	0		1.28	0		1.28	-0.008		1.28	-0.416		1.28	-0.424
0.516	0.032		0.129	-0.392		1.29	0.008		1.29	0		1.29	0.128		1.29	0.008		1.29	0.008		1.29	0.008		1.29	-0.416		1.29	-0.424
0.52	0.04		0.13	-0.392		1.3	0.016		1.3	0.008		1.3	0.072		1.3	0		1.3	0		1.3	-0.008		1.3	-0.416		1.3	-0.424
0.524	0.056		0.131	-0.392		1.31	0.016		1.31	0.008		1.31	0.04		1.31	0.008		1.31	0.016		1.31	0.008		1.31	-0.416		1.31	-0.424
0.528	0.104		0.132	-0.392		1.32	0.016		1.32	-0.008		1.32	0.032		1.32	0		1.32	0.008		1.32	0		1.32	-0.416		1.32	-0.424
0.532	0.152		0.133	-0.392		1.33	0		1.33	0.008		1.33	0.024		1.33	0		1.33	0.008		1.33	0.008		1.33	-0.416		1.33	-0.424
0.536	0.216		0.134	-0.392		1.34	0.024		1.34	-0.008		1.34	0.016		1.34	-0.008		1.34	-0.016		1.34	0		1.34	-0.416		1.34	-0.424
0.54	0.296		0.135	-0.392		1.35	0.024		1.35	0.008		1.35	0.032		1.35	0.016		1.35	0.008		1.35	0		1.35	-0.416		1.35	-0.424
0.544	0.36		0.136	-0.392		1.36	0.016		1.36	0		1.36	0.024		1.36	0		1.36	0.008		1.36	0		1.36	-0.416		1.36	-0.424
0.548	0.448		0.137	-0.392		1.37	0.008		1.37	0.008		1.37	0.04		1.37	0		1.37	0.008		1.37	0.008		1.37	-0.416		1.37	-0.424
0.552	0.552		0.138	-0.392		1.38	0.008		1.38	0		1.38	0.04		1.38	-0.016		1.38	-0.008		1.38	0		1.38	-0.416		1.38	-0.424
0.556	0.624		0.139	-0.392		1.39	0.008		1.39	0		1.39	0.04		1.39	0		1.39	-0.424		1.39	0.016		1.39	-0.416		1.39	-0.424
0.56	0.712		0.14	-0.392		1.4	0.008		1.4	-0.008		1.4	0.04		1.4	0		1.4	-0.424		1.4	0		1.4	-0.416		1.4	-0.424
0.564	0.776		0.141	-0.392		1.41	0.008		1.41	0		1.41	0.04		1.41	0		1.41	-0.424		1.41	0.008		1.41	-0.416		1.41	-0.424
0.568	0.84		0.142	-0.392		1.42	0.008		1.42	-0.008		1.42	0.04		1.42	-0.008		1.42	-0.424		1.42	0		1.42	-0.416		1.42	-0.424
0.572	0.888		0.143	-0.392		1.43	0.008		1.43	0.008		1.43	0.056		1.43	0		1.43	-0.424		1.43	0.016		1.43	-0.416		1.43	-0.424
0.576	0.92		0.144	-0.392		1.44	0		1.44	0		1.44	0.04		1.44	0		1.44	-0.424		1.44	0		1.44	-0.416		1.44	-0.424
0.58	0.928		0.145	-0.392		1.45	0		1.45	0		1.45	0.04		1.45	0		1.45	-0.424		1.45	0.008		1.45	-0.416		1.45	-0.424
0.584	0.912		0.146	-0.392		1.46	0.008		1.46	0		1.46	0.048		1.46	0		1.46	-0.424		1.46	0		1.46	-0.416		1.46	-0.424
0.588	0.92		0.147	-0.392		1.47	0.008		1.47	0		1.47	0.04		1.47	0		1.47	-0.424		1.47	0.008		1.47	-0.416		1.47	-0.424
0.592	0.872		0.148	-0.392		1.48	0.008		1.48	0		1.48	0.056		1.48	-0.008		1.48	-0.424		1.48	-0.008		1.48	-0.416		1.48	-0.424
0.596	0.84		0.149	-0.392		1.49	0.008		1.49	0		1.49	0.104		1.49	0		1.49	-0.424		1.49	0		1.49	0.856		1.49	-0.424
0.6	0.768		0.15	-0.392		1.5	0.008		1.5	0		1.5	0.256		1.5	0		1.5	-0.424		1.5	-0.008		1.5	0.88		1.5	-0.424
0.604	0.712		0.151	-0.392		1.51	-0.008		1.51	0		1.51	0.64		1.51	0		1.51	-0.424		1.51	0.008		1.51	0.888		1.51	-0.424
0.608	0.64		0.152	-0.392		1.52	0.008		1.52	0		1.52	1.168		1.52	0		1.52	-0.424		1.52	-0.008		1.52	0.904		1.52	-0.424
0.612	0.576		0.153	-0.392		1.53	0		1.53	0.008		1.53	1.608		1.53	0		1.53	-0.424		1.53	0.008		1.53	0.92		1.53	-0.424
0.616	0.504		0.154	-0.392		1.54	0.008		1.54	0		1.54	1.608		1.54	0		1.54	-0.424		1.54	0		1.54	0.928		1.54	-0.424
0.62	0.44		0.155	-0.392		1.55	0.008		1.55	0		1.55	1.608		1.55	0		1.55	-0.424		1.55	0.008		1.55	0.928		1.55	-0.424
0.624	0.368		0.156	-0.392		1.56	0.008		1.56	0		1.56	1.608		1.56	0		1.56	-0.424		1.56	0		1.56	0.936		1.56	-0.424
0.628	0.32		0.157	-0.392		1.57	0		1.57	0		1.57	1.608		1.57	0		1.57	-0.424		1.57	0.008		1.57	0.936		1.57	-0.424
0.632	0.264		0.158	-0.392		1.58	0.008		1.58	-0.008		1.58	1.608		1.58	0		1.58	-0.424		1.58	0		1.58	0.92		1.58	-0.424
0.636	0.232		0.159	-0.392		1.59	0.008		1.59	0		1.59	1.608		1.59	0		1.59	-0.424		1.59	0		1.59	0.904		1.59	-0.424
0.64	0.2		0.16	-0.392		1.6	0.008		1.6	0		1.6	1.264		1.6	-0.008		1.6	-0.424		1.6	0		1.6	0.896		1.6	-0.424
0.644	0.144		0.161	-0.392		1.61	0.008		1.61	0		1.61	0.84		1.61	0		1.61	-0.424		1.61	0.008		1.61	0.864		1.61	-0.424
0.648	0.12		0.162	-0.392		1.62	0.008		1.62	0		1.62	0.496		1.62	-0.008		1.62	-0.424		1.62	0		1.62	0.824		1.62	-0.424
0.652	0.104		0.163	-0.392		1.63	-0.008		1.63	-0.008		1.63	0.28		1.63	0		1.63	-0.424		1.63	0		1.63	0.784		1.63	-0.424
0.656	0.088		0.164	-0.392		1.64	0.008		1.64	0		1.64	0.144		1.64	0		1.64	-0.424		1.64	0.008		1.64	0.768		1.64	-0.424
0.66	0.064		0.165	-0.392		1.65	0		1.65	-0.008		1.65	0.12		1.65	0		1.65	-0.424		1.65	0		1.65	0.712		1.65	-0.424
0.664	0.056		0.166	-0.392		1.66	0.008		1.66	0		1.66	0.08		1.66	-0.008		1.66	-0.424		1.66	0		1.66	0.704		1.66	-0.424
0.668	0.04		0.167	-0.392		1.67	0		1.67	0		1.67	0.08		1.67	0.008		1.67	-0.424		1.67	0.008		1.67	0.672		1.67	-0.424
0.672	0.032		0.168	-0.392		1.68	0.008		1.68	0		1.68	0.064		1.68	-0.016		1.68	-0.424		1.68	0		1.68	0.672		1.68	-0.424
0.676	0.032		0.169	-0.392		1.69	0.008		1.69	0		1.69	0.064		1.69	0.016		1.69	-0.424		1.69	0		1.69	0.664		1.69	-0.424
0.68	0.008		0.17	-0.392		1.7	0.008		1.7	-0.016		1.7	0.064		1.7	0		1.7	-0.424		1.7	0		1.7	0.656		1.7	-0.424
0.684	0.016		0.171	-0.392		1.71	0		1.71	0		1.71	0.072		1.71	0		1.71	-0.424		1.71	0.008		1.71	0.648		1.71	-0.424
0.688	0.008		0.172	-0.392		1.72	0.008		1.72	0		1.72	0.064		1.72	-0.008		1.72	-0.424		1.72	-0.008		1.72	0.648		1.72	-0.424
0.692	0.008		0.173	-0.392		1.73	0.008		1.73	0		1.73	0.064		1.73	0		1.73	-0.424		1.73	0.008		1.73	0.64		1.73	-0.424
0.696	0.016		0.174	-0.392		1.74	0.008		1.74	0		1.74	0.056		1.74	0.008		1.74	-0.424		1.74	0		1.74	0.648		1.74	-0.424
0.7	0		0.175	-0.392		1.75	0		1.75	0.008		1.75	0.056		1.75	0		1.75	-0.424		1.75	0		1.75	0.632		1.75	-0.424
0.704	0		0.176	-0.392		1.76	0.008		1.76	-0.008		1.76	0.056		1.76	-0.016		1.76	-0.424		1.76	-0.008		1.76	0.648		1.76	-0.424
0.708	0		0.177	-0.392		1.77	0.008		1.77	0.008		1.77	0.064		1.77	0.008		1.77	-0.424		1.77	0.008		1.77	0.624		1.77	-0.424
0.712	0.008		0.178	-0.392		1.78	0.008		1.78	0		1.78	0.064		1.78	-0.016		1.78	-0.424		1.78	0		1.78	0.64		1.78	-0.424
0.716	0		0.179	-0.392		1.79	0.008		1.79	0		1.79	0.064		1.79	0		1.79	-0.424		1.79	0.008		1.79	0.64		1.79	-0.424
0.72	0		0.18	-0.392		1.8	0		1.8	-0.008		1.8	0.04		1.8	-0.008		1.8	-0.424		1.8	0.008		1.8	0.688		1.8	-0.424
0.724	0		0.181	-0.392		1.81	0		1.81	0		1.81	0.056		1.81	0		1.81	-0.424		1.81	0.008		1.81	0.72		1.81	-0.424
0.728	0		0.182	-0.392		1.82	0.008		1.82	0		1.82	0.048		1.82	0		1.82	-0.424		1.82	0		1.82	0.768		1.82	-0.424
0.732	0		0.183	-0.392		1.83	0.008		1.83	0		1.83	0.048		1.83	0		1.83	-0.424		1.83	0.016		1.83	0.792		1.83	-0.424
0.736	0		0.184	-0.392		1.84	0.008		1.84	0		1.84	0.048		1.84	0		1.84	-0.424		1.84	0.008		1.84	0.832		1.84	-0.424
0.74	0.008		0.185	-0.392		1.85	0.008		1.85	0		1.85	0.048		1.85	0		1.85	-0.424		1.85	0		1.85	0.864		1.85	-0.424
0.744	0.008		0.186	-0.392		1.86	0		1.86	0		1.86	0.04		1.86	-0.008		1.86	-0.424		1.86	0		1.86	0.888		1.86	-0.424
0.748	0.016		0.187	-0.392		1.87	0.008		1.87	0		1.87	0.032		1.87	0		1.87	-0.424		1.87	0		1.87	0.888		1.87	-0.424
0.752	0.016		0.188	-0.392		1.88	0		1.88	0		1.88	0.024		1.88	0		1.88	-0.424		1.88	0		1.88	0.896		1.88	-0.424
0.756	0.008		0.189	-0.392		1.89	0.008		1.89	0		1.89	0.048		1.89	0.008		1.89	-0.424		1.89	0.016		1.89	0.904		1.89	-0.424
0.76	0.016		0.19	-0.392		1.9	0.008		1.9	0		1.9	0.064		1.9	-0.008		1.9	-0.424		1.9	-0.008		1.9	0.912		1.9	-0.424
0.764	0.04		0.191	-0.392		1.91	0.008		1.91	0.008		1.91	0.168		1.91	0.008		1.91	-0.424		1.91	0.016		1.91	0.92		1.91	-0.424
0.768	0.056		0.192	-0.392		1.92	0.016		1.92	0		1.92	0.272		1.92	0		1.92	-0.424		1.92	0		1.92	0.912		1.92	-0.424
0.772	0.088		0.193	-0.392		1.93	0.008		1.93	0		1.93	0.344		1.93	0		1.93	-0.424		1.93	0.008		1.93	0.912		1.93	-0.424
0.776	0.12		0.194	-0.392		1.94	0.008		1.94	-0.008		1.94	0.328		1.94	-0.008		1.94	-0.424		1.94	0		1.94	0.904		1.94	-0.424
0.78	0.184		0.195	-0.392		1.95	0		1.95	0		1.95	0.344		1.95	0.008		1.95	-0.424		1.95	0.008		1.95	0.88		1.95	-0.424
0.784	0.248		0.196	0.024		1.96	0.008		1.96	0		1.96	0.304		1.96	0		1.96	-0.424		1.96	0		1.96	0.888		1.96	-0.424
0.788	0.304		0.197	0.016		1.97	0		1.97	0		1.97	0.248		1.97	0.008		1.97	-0.424		1.97	0.016		1.97	0.856		1.97	-0.424
0.792	0.376		0.198	0.016		1.98	0.008		1.98	0		1.98	0.152		1.98	0		1.98	-0.424		1.98	0		1.98	0.856		1.98	-0.424
0.796	0.472		0.199	0.008		1.99	0.008		1.99	0		1.99	0.096		1.99	0		1.99	-0.424		1.99	0.008		1.99	0.848		1.99	-0.424
0.8	0.528		0.2	0.016		2	0.008		2	-0.016		2	0.04		2	0		2	-0.424		2	-0.008		2	0.84		2	-0.424
0.804	0.6		0.201	0.008		2.01	0.008		2.01	0.008		2.01	0.016		2.01	0.008		2.01	-0.424		2.01	0.016		2.01	0.8		2.01	-0.424
0.808	0.672		0.202	0		2.02	0.016		2.02	-0.008		2.02	0		2.02	0		2.02	-0.424		2.02	0.008		2.02	0.784		2.02	-0.424
0.812	0.72		0.203	0.008		2.03	0.008		2.03	0		2.03	0.008		2.03	0		2.03	-0.424		2.03	0.008		2.03	0.744		2.03	-0.424
0.816	0.776		0.204	-0.008		2.04	0.008		2.04	0		2.04	0		2.04	-0.008		2.04	-0.424		2.04	0		2.04	0.728		2.04	-0.424
0.82	0.8		0.205	0		2.05	0		2.05	0.016		2.05	-0.008		2.05	0		2.05	-0.424		2.05	0.008		2.05	0.696		2.05	-0.424
0.824	0.816		0.206	0.008		2.06	0.008		2.06	0		2.06	0		2.06	-0.008		2.06	-0.424		2.06	0.016		2.06	0.664		2.06	-0.424
0.828	0.8		0.207	0.016		2.07	0		2.07	0		2.07	0		2.07	0.008		2.07	-0.424		2.07	0		2.07	0.64		2.07	-0.424
0.832	0.792		0.208	0.008		2.08	0.008		2.08	0		2.08	-0.008		2.08	-0.008		2.08	-0.424		2.08	0		2.08	0.632		2.08	-0.424
0.836	0.76		0.209	0.008		2.09	0.008		2.09	0.008		2.09	0.008		2.09	0		2.09	-0.424		2.09	0.008		2.09	0.624		2.09	-0.424
0.84	0.72		0.21	0.008		2.1	0.064		2.1	-0.008		2.1	0		2.1	-0.008		2.1	-0.424		2.1	0.008		2.1	0.608		2.1	-0.424
0.844	0.664		0.211	0.016		2.11	0.144		2.11	0		2.11	0.008		2.11	0		2.11	-0.424		2.11	0.008		2.11	0.608		2.11	-0.424
0.848	0.592		0.212	0.008		2.12	0.256		2.12	0		2.12	0		2.12	-0.008		2.12	-0.424		2.12	-0.016		2.12	0.608		2.12	-0.424
0.852	0.536		0.213	0.016		2.13	0.264		2.13	0.008		2.13	0		2.13	0		2.13	-0.424		2.13	0.008		2.13	0.608		2.13	-0.424
0.856	0.488		0.214	0.016		2.14	0.224		2.14	0		2.14	0		2.14	-0.008		2.14	-0.424		2.14	-0.016		2.14	0.608		2.14	-0.424
0.86	0.424		0.215	0.008		2.15	0.152		2.15	0		2.15	0		2.15	0.016		2.15	-0.424		2.15	0.008		2.15	0.608		2.15	-0.424
0.864	0.352		0.216	0.008		2.16	0.072		2.16	-0.008		2.16	0		2.16	0		2.16	-0.424		2.16	0		2.16	0.624		2.16	-0.424
0.868	0.304		0.217	0		2.17	0.024		2.17	0		2.17	0		2.17	0.008		2.17	-0.424		2.17	0.008		2.17	0.632		2.17	-0.424
0.872	0.256		0.218	0.008		2.18	0.016		2.18	-0.008		2.18	0		2.18	0		2.18	-0.424		2.18	-0.008		2.18	0.688		2.18	-0.424
0.876	0.216		0.219	0.008		2.19	0.008		2.19	0		2.19	0		2.19	0		2.19	-0.424		2.19	0.008		2.19	0.728		2.19	-0.424
0.88	0.184		0.22	-0.008		2.2	0.016		2.2	0		2.2	0		2.2	-0.008		2.2	-0.424		2.2	0		2.2	0.768		2.2	-0.424
0.884	0.152		0.221	0		2.21	0.016		2.21	0		2.21	0		2.21	0		2.21	-0.424		2.21	0.008		2.21	0.816		2.21	-0.424
0.888	0.112		0.222	0		2.22	0.064		2.22	-0.008		2.22	0		2.22	-0.008		2.22	-0.424		2.22	0		2.22	0.816		2.22	-0.424
0.892	0.096		0.223	0.016		2.23	0.2		2.23	0		2.23	0		2.23	0.008		2.23	-0.424		2.23	0.008		2.23	0.848		2.23	-0.424
0.896	0.088		0.224	0		2.24	0.392		2.24	0		2.24	0		2.24	-0.008		2.24	-0.424		2.24	0		2.24	0.872		2.24	-0.424
0.9	0.072		0.225	0.008		2.25	0.52		2.25	0		2.25	0		2.25	0.008		2.25	-0.424		2.25	-0.008		2.25	0.864		2.25	-0.424
0.904	0.056		0.226	0.008		2.26	0.504		2.26	0		2.26	0		2.26	0		2.26	-0.424		2.26	0.008		2.26	0.872		2.26	-0.424
0.908	0.04		0.227	0.008		2.27	0.36		2.27	0		2.27	0.016		2.27	0		2.27	-0.424		2.27	0.016		2.27	0.872		2.27	-0.424
0.912	0.024		0.228	0.008		2.28	0.208		2.28	-0.016		2.28	0.016		2.28	-0.008		2.28	-0.424		2.28	0.008		2.28	0.896		2.28	-0.424
0.916	0.024		0.229	0.016		2.29	0.096		2.29	0		2.29	0.048		2.29	0.008		2.29	-0.424		2.29	0.008		2.29	0.88		2.29	-0.424
0.92	0.016		0.23	0.024		2.3	0.048		2.3	-0.008		2.3	0.04		2.3	0		2.3	-0.424		2.3	0		2.3	0.88		2.3	-0.424
0.924	0.016		0.231	0.008		2.31	0.016		2.31	0.008		2.31	0.064		2.31	0		2.31	-0.424		2.31	0		2.31	0.856		2.31	-0.424
0.928	0.008		0.232	0.008		2.32	0.016		2.32	0		2.32	0.056		2.32	0		2.32	-0.424		2.32	0		2.32	0.856		2.32	-0.424
0.932	0.008		0.233	0.016		2.33	0.008		2.33	0		2.33	0.056		2.33	0		2.33	-0.424		2.33	0.016		2.33	0.832		2.33	-0.424
0.936	0.008		0.234	0.016		2.34	0.008		2.34	0.008		2.34	0.048		2.34	-0.016		2.34	-0.424		2.34	0		2.34	0.792		2.34	-0.424
0.94	0		0.235	0.008		2.35	0.024		2.35	0		2.35	0.04		2.35	0		2.35	-0.424		2.35	0.008		2.35	0.76		2.35	-0.424
0.944	0.016		0.236	0.008		2.36	0.096		2.36	0		2.36	0		2.36	-0.016		2.36	-0.424		2.36	-0.008		2.36	0.744		2.36	-0.424
0.948	0		0.237	0.008		2.37	0.224		2.37	0		2.37	0.008		2.37	0.016		2.37	-0.424		2.37	0.008		2.37	0.688		2.37	-0.424
0.952	0		0.238	0		2.38	0.344		2.38	0		2.38	0		2.38	0		2.38	-0.424		2.38	0		2.38	0.656		2.38	-0.424
0.956	0		0.239	0		2.39	0.384		2.39	0		2.39	0.008		2.39	0.008		2.39	-0.424		2.39	0.008		2.39	0.624		2.39	-0.424
0.96	0.008		0.24	0.008		2.4	0.336		2.4	0		2.4	0		2.4	0		2.4	-0.424		2.4	0		2.4	0.624		2.4	-0.424
0.964	0		0.241	-0.008		2.41	0.216		2.41	0.008		2.41	0		2.41	0.008		2.41	-0.424		2.41	0.016		2.41	0.6		2.41	-0.424
0.968	0.008		0.242	0.016		2.42	0.128		2.42	0		2.42	-0.008		2.42	-0.008		2.42	-0.424		2.42	0		2.42	0.6		2.42	-0.424
0.972	0		0.243	0		2.43	0.048		2.43	-0.008		2.43	0.008		2.43	0		2.43	-0.424		2.43	0.008		2.43	0.576		2.43	-0.424
0.976	0.016		0.244	-0.008		2.44	0.032		2.44	0		2.44	-0.008		2.44	0		2.44	-0.424		2.44	0		2.44	0.584		2.44	-0.424
0.98	0		0.245	0.008		2.45	0.008		2.45	0		2.45	0		2.45	0.016		2.45	-0.424		2.45	0.008		2.45	0.576		2.45	-0.424
0.984	0		0.246	0		2.46	0.008		2.46	0		2.46	0		2.46	0		2.46	-0.424		2.46	0		2.46	0.576		2.46	-0.424
0.988	0		0.247	0.008		2.47	0.008		2.47	0.008		2.47	0		2.47	0		2.47	-0.424		2.47	0		2.47	0.568		2.47	-0.424
0.992	-0.008		0.248	0.008		2.48	0.008		2.48	0		2.48	-0.008		2.48	0		2.48	-0.424		2.48	0.008		2.48	0.568		2.48	-0.424
0.996	-0.008		0.249	0.016		2.49	0.008		2.49	0		2.49	0.008		2.49	0		2.49	-0.424		2.49	0.008		2.49	0.56		2.49	-0.424
1	0.016		0.25	0.016		2.5	0.048		2.5	0		2.5	-0.008		2.5	-0.008		2.5	-0.424		2.5	0		2.5	0.576		2.5	-0.424
1.004	0.016		0.251	0.016		2.51	0.096		2.51	0		2.51	0.008		2.51	0		2.51	-0.424		2.51	0.008		2.51	0.56		2.51	-0.424
1.008	0.016		0.252	0.016		2.52	0.192		2.52	-0.008		2.52	0		2.52	0		2.52	-0.424		2.52	-0.416		2.52	0.576		2.52	-0.424
1.012	0.04		0.253	0.024		2.53	0.224		2.53	0.008		2.53	0.008		2.53	0.008		2.53	-0.424		2.53	-0.416		2.53	0.552		2.53	-0.424
1.016	0.08		0.254	0.024		2.54	0.2		2.54	0		2.54	0		2.54	0		2.54	-0.424		2.54	-0.416		2.54	0.56		2.54	-0.424
1.02	0.112		0.255	0.024		2.55	0.112		2.55	0.008		2.55	0		2.55	0		2.55	-0.424		2.55	-0.416		2.55	0.56		2.55	-0.424
1.024	0.152		0.256	0.024		2.56	0.064		2.56	0		2.56	0		2.56	0		2.56	-0.424		2.56	-0.416		2.56	0.552		2.56	-0.424
1.028	0.216		0.257	0.024		2.57	0.04		2.57	0		2.57	0.016		2.57	0		2.57	-0.424		2.57	-0.416		2.57	0.568		2.57	-0.424
1.032	0.272		0.258	0.04		2.58	0.024		2.58	0		2.58	0		2.58	0		2.58	-0.424		2.58	-0.416		2.58	0.592		2.58	-0.424
1.036	0.368		0.259	0.032		2.59	0.008		2.59	0		2.59	0.008		2.59	0.016		2.59	-0.424		2.59	-0.416		2.59	0.632		2.59	-0.424
1.04	0.448		0.26	0.032		2.6	0.016		2.6	0		2.6	0		2.6	-0.008		2.6	-0.424		2.6	-0.416		2.6	0.688		2.6	-0.424
1.044	0.528		0.261	0.04		2.61	0.008		2.61	-0.008		2.61	0.008		2.61	0.008		2.61	-0.424		2.61	-0.416		2.61	0.704		2.61	-0.424
1.048	0.624		0.262	0.048		2.62	0		2.62	-0.008		2.62	0.008		2.62	0		2.62	-0.424		2.62	-0.416		2.62	0.768		2.62	-0.424
1.052	0.704		0.263	0.056		2.63	-0.008		2.63	0		2.63	0.016		2.63	0.008		2.63	-0.424		2.63	-0.416		2.63	0.8		2.63	-0.424
1.056	0.768		0.264	0.064		2.64	0.008		2.64	0		2.64	0.04		2.64	-0.008		2.64	-0.424		2.64	-0.416		2.64	0.824		2.64	-0.424
1.06	0.84		0.265	0.08		2.65	0.008		2.65	0		2.65	0.08		2.65	0		2.65	-0.424		2.65	-0.416		2.65	0.856		2.65	-0.424
1.064	0.896		0.266	0.08		2.66	0.008		2.66	0		2.66	0.184		2.66	0		2.66	-0.424		2.66	-0.416		2.66	0.888		2.66	-0.424
1.068	0.92		0.267	0.104		2.67	0.008		2.67	0.008		2.67	0.336		2.67	0.008		2.67	-0.424		2.67	-0.416		2.67	0.896		2.67	-0.424
1.072	0.944		0.268	0.112		2.68	0.024		2.68	0		2.68	0.52		2.68	0		2.68	-0.424		2.68	-0.416		2.68	0.92		2.68	-0.424
1.076	0.944		0.269	0.128		2.69	0.008		2.69	0		2.69	0.72		2.69	0		2.69	-0.424		2.69	-0.416		2.69	0.936		2.69	-0.424
1.08	0.928		0.27	0.136		2.7	0.008		2.7	0		2.7	0.824		2.7	0		2.7	-0.424		2.7	-0.416		2.7	0.944		2.7	-0.424
1.084	0.888		0.271	0.144		2.71	0		2.71	0.008		2.71	0.856		2.71	0		2.71	-0.424		2.71	-0.416		2.71	0.944		2.71	-0.424
1.088	0.848		0.272	0.176		2.72	0.008		2.72	-0.008		2.72	0.784		2.72	0		2.72	-0.424		2.72	-0.416		2.72	0.952		2.72	0.272
1.092	0.808		0.273	0.2		2.73	0		2.73	0		2.73	0.608		2.73	0		2.73	-0.424		2.73	-0.416		2.73	0.96		2.73	0.272
1.096	0.72		0.274	0.216		2.74	0.016		2.74	-0.016		2.74	0.408		2.74	0		2.74	-0.424		2.74	-0.416		2.74	0.968		2.74	0.28
1.1	0.68		0.275	0.232		2.75	0.008		2.75	0.008		2.75	0.248		2.75	0.008		2.75	-0.424		2.75	-0.416		2.75	0.952		2.75	0.28
1.104	0.6		0.276	0.256		2.76	0		2.76	0		2.76	0.128		2.76	0		2.76	-0.424		2.76	-0.416		2.76	0.952		2.76	0.296
1.108	0.52		0.277	0.28		2.77	0.008		2.77	0		2.77	0.072		2.77	0		2.77	-0.424		2.77	-0.416		2.77	0.944		2.77	0.28
1.112	0.472		0.278	0.304		2.78	0.008		2.78	0		2.78	0.032		2.78	0		2.78	-0.424		2.78	-0.416		2.78	0.936		2.78	0.288
1.116	0.4		0.279	0.328		2.79	-0.008		2.79	-0.008		2.79	0.016		2.79	0		2.79	-0.424		2.79	-0.416		2.79	0.904		2.79	0.28
1.12	0.344		0.28	0.344		2.8	0.008		2.8	-0.008		2.8	0.008		2.8	-0.008		2.8	-0.424		2.8	-0.416		2.8	0.896		2.8	0.288
1.124	0.28		0.281	0.368		2.81	0		2.81	0		2.81	0.016		2.81	0		2.81	-0.424		2.81	-0.416		2.81	0.864		2.81	0.296
1.128	0.24		0.282	0.392		2.82	0.008		2.82	0		2.82	0		2.82	0		2.82	-0.424		2.82	-0.416		2.82	0.832		2.82	0.288
1.132	0.2		0.283	0.424		2.83	0		2.83	0.008		2.83	0.016		2.83	0		2.83	-0.424		2.83	-0.416		2.83	0.808		2.83	0.288
1.136	0.16		0.284	0.456		2.84	0		2.84	0		2.84	0		2.84	0		2.84	-0.424		2.84	-0.416		2.84	0.8		2.84	0.296
1.14	0.128		0.285	0.48		2.85	0.008		2.85	0		2.85	0.008		2.85	0		2.85	-0.424		2.85	-0.416		2.85	0.792		2.85	0.296
1.144	0.112		0.286	0.496		2.86	0.008		2.86	0		2.86	0		2.86	0		2.86	-0.424		2.86	-0.416		2.86	0.8		2.86	0.304
1.148	0.08		0.287	0.528		2.87	0.008		2.87	0		2.87	0		2.87	0.008		2.87	-0.424		2.87	-0.416		2.87	0.824		2.87	0.312
1.152	0.064		0.288	0.56		2.88	0.008		2.88	0.008		2.88	0		2.88	0		2.88	-0.424		2.88	-0.416		2.88	0.848		2.88	0.32
1.156	0.056		0.289	0.6		2.89	0.008		2.89	0		2.89	0		2.89	0		2.89	-0.424		2.89	-0.416		2.89	0.856		2.89	0.328
1.16	0.056		0.29	0.632		2.9	0.016		2.9	0		2.9	0		2.9	0		2.9	-0.424		2.9	-0.416		2.9	0.856		2.9	0.344
1.164	0.024		0.291	0.656		2.91	0.008		2.91	0		2.91	0.008		2.91	0		2.91	-0.424		2.91	-0.416		2.91	0.84		2.91	0.336
1.168	0.016		0.292	0.68		2.92	0.008		2.92	0		2.92	0		2.92	0		2.92	-0.424		2.92	-0.416		2.92	0.848		2.92	0.36
1.172	0.024		0.293	0.712		2.93	-0.008		2.93	0.016		2.93	0		2.93	0.008		2.93	-0.424		2.93	-0.416		2.93	0.84		2.93	0.344
1.176	0.024		0.294	0.736		2.94	0.008		2.94	0		2.94	0		2.94	0		2.94	-0.424		2.94	-0.416		2.94	0.84		2.94	0.36
1.18	0.024		0.295	0.752		2.95	0		2.95	0		2.95	0.016		2.95	0		2.95	-0.424		2.95	-0.416		2.95	0.84		2.95	0.36
1.184	0.008		0.296	0.784		2.96	0.008		2.96	0		2.96	0		2.96	0		2.96	-0.424		2.96	-0.416		2.96	0.848		2.96	0.368
1.188	0.016		0.297	0.808		2.97	0		2.97	0		2.97	0.016		2.97	0		2.97	-0.424		2.97	-0.416		2.97	0.832		2.97	0.352
1.192	0		0.298	0.832		2.98	0.008		2.98	-0.016		2.98	0		2.98	-0.008		2.98	-0.424		2.98	-0.416		2.98	0.816		2.98	0.368
1.196	0.008		0.299	0.856		2.99	0		2.99	0		2.99	0.008		2.99	0		2.99	-0.424		2.99	-0.416		2.99	0.816		2.99	0.36
1.2	0		0.3	0.872		3	0		3	0		3	0.016		3	-0.008		3	-0.424		3	-0.416		3	0.8		3	0.36
1.204	0		0.301	0.888		3.01	-0.008		3.01	0.016		3.01	0.056		3.01	0.008		3.01	-0.424		3.01	-0.416		3.01	0.792		3.01	0.352
1.208	0		0.302	0.904		3.02	0.008		3.02	0		3.02	0.168		3.02	0		3.02	-0.424		3.02	-0.416		3.02	0.768		3.02	0.36
1.212	0		0.303	0.92		3.03	0		3.03	0.008		3.03	0.44		3.03	0		3.03	-0.424		3.03	-0.416		3.03	0.744		3.03	0.344
1.216	0		0.304	0.928		3.04	0.008		3.04	0		3.04	0.952		3.04	0.008		3.04	-0.424		3.04	-0.416		3.04	0.704		3.04	0.352
1.22	0.008		0.305	0.944		3.05	0		3.05	0.008		3.05	1.608		3.05	0.04		3.05	-0.424		3.05	-0.416		3.05	0.672		3.05	0.344
1.224	0		0.306	0.952		3.06	0.016		3.06	0		3.06	1.608		3.06	0.032		3.06	-0.424		3.06	-0.416		3.06	0.656		3.06	0.336
1.228	0		0.307	0.96		3.07	-0.008		3.07	0.008		3.07	1.608		3.07	0.056		3.07	-0.424		3.07	-0.416		3.07	0.624		3.07	0.328
1.232	0		0.308	0.984		3.08	0.008		3.08	0		3.08	1.608		3.08	0.04		3.08	-0.424		3.08	-0.416		3.08	0.608		3.08	0.344
1.236	0		0.309	0.992		3.09	0		3.09	0		3.09	1.608		3.09	0.056		3.09	-0.424		3.09	-0.416		3.09	0.584		3.09	0.32
1.24	0		0.31	1		3.1	0.016		3.1	0		3.1	1.608		3.1	0.056		3.1	-0.424		3.1	-0.416		3.1	0.568		3.1	0.328
1.244	0		0.311	1.008		3.11	0		3.11	0		3.11	1.216		3.11	0.072		3.11	-0.424		3.11	-0.416		3.11	0.552		3.11	0.344
1.248	0		0.312	1.016		3.12	0.008		3.12	0		3.12	0.704		3.12	0.056		3.12	-0.424		3.12	-0.416		3.12	0.552		3.12	0.32
1.252	0.008		0.313	1.008		3.13	0.008		3.13	0.008		3.13	0.384		3.13	0.072		3.13	-0.424		3.13	-0.416		3.13	0.536		3.13	0.32
1.256	0.008		0.314	1.008		3.14	0.016		3.14	0		3.14	0.2		3.14	0.056		3.14	-0.424		3.14	-0.416		3.14	0.552		3.14	0.32
1.26	0.016		0.315	1.008		3.15	0		3.15	0.016		3.15	0.112		3.15	0.072		3.15	-0.424		3.15	-0.416		3.15	0.528		3.15	0.312
1.264	0.008		0.316	1.008		3.16	0		3.16	0.008		3.16	0.072		3.16	0.064		3.16	-0.424		3.16	-0.416		3.16	0.536		3.16	0.288
1.268	0.032		0.317	1.016		3.17	0.008		3.17	0.016		3.17	0.056		3.17	0.072		3.17	-0.424		3.17	-0.416		3.17	0.528		3.17	0.248
1.272	0.064		0.318	0.992		3.18	0.008		3.18	0.008		3.18	0.04		3.18	0.064		3.18	-0.424		3.18	-0.416		3.18	0.536		3.18	0.184
1.276	0.08		0.319	0.976		3.19	0		3.19	0.008		3.19	0.04		3.19	0.072		3.19	-0.424		3.19	-0.416		3.19	0.536		3.19	0.136
1.28	0.128		0.32	0.976		3.2	0.008		3.2	0.008		3.2	0.04		3.2	0.048		3.2	-0.424		3.2	-0.416		3.2	0.536		3.2	0.088
1.284	0.192		0.321	0.968		3.21	0		3.21	0		3.21	0.048		3.21	0.056		3.21	-0.424		3.21	-0.416		3.21	0.536		3.21	0.096
1.288	0.256		0.322	0.952		3.22	0.016		3.22	0		3.22	0.04		3.22	0.04		3.22	-0.424		3.22	-0.416		3.22	0.544		3.22	0.112
1.292	0.336		0.323	0.944		3.23	0.008		3.23	0		3.23	0.048		3.23	0.032		3.23	-0.424		3.23	-0.416		3.23	0.52		3.23	0.088
1.296	0.416		0.324	0.928		3.24	0.024		3.24	0		3.24	0.04		3.24	0.016		3.24	-0.424		3.24	-0.416		3.24	0.536		3.24	0.104
1.3	0.504		0.325	0.92		3.25	0.032		3.25	0.008		3.25	0.048		3.25	0.024		3.25	-0.424		3.25	-0.416		3.25	0.536		3.25	0.104
1.304	0.592		0.326	0.904		3.26	0.056		3.26	0.016		3.26	0.032		3.26	0.008		3.26	-0.424		3.26	-0.416		3.26	0.544		3.26	0.104
1.308	0.68		0.327	0.896		3.27	0.064		3.27	0.072		3.27	0.04		3.27	0.024		3.27	-0.424		3.27	-0.416		3.27	0.536		3.27	0.104
1.312	0.768		0.328	0.88		3.28	0.064		3.28	0.12		3.28	0.032		3.28	0		3.28	-0.424		3.28	-0.416		3.28	0.552		3.28	0.12
1.316	0.816		0.329	0.856		3.29	0.04		3.29	0.168		3.29	0.04		3.29	0		3.29	-0.424		3.29	-0.416		3.29	0.544		3.29	0.112
1.32	0.864		0.33	0.84		3.3	0.024		3.3	0.16		3.3	0.032		3.3	0		3.3	-0.424		3.3	-0.416		3.3	0.552		3.3	0.12
1.324	0.904		0.331	0.808		3.31	0.008		3.31	0.16		3.31	0.032		3.31	0		3.31	-0.424		3.31	-0.416		3.31	0.568		3.31	0.112
1.328	0.92		0.332	0.816		3.32	0.016		3.32	0.104		3.32	0.024		3.32	0		3.32	-0.424		3.32	-0.416		3.32	0.592		3.32	0.112
1.332	0.912		0.333	0.768		3.33	0.008		3.33	0.072		3.33	0.016		3.33	0		3.33	-0.424		3.33	-0.416		3.33	0.616		3.33	0.112
1.336	0.912		0.334	0.76		3.34	0.008		3.34	0.024		3.34	0.032		3.34	-0.008		3.34	-0.424		3.34	-0.416		3.34	0.672		3.34	0.12
1.34	0.888		0.335	0.736		3.35	-0.008		3.35	0.016		3.35	0.064		3.35	0.016		3.35	-0.424		3.35	-0.416		3.35	0.712		3.35	0.104
1.344	0.832		0.336	0.712		3.36	0.016		3.36	0.008		3.36	0.152		3.36	0		3.36	-0.424		3.36	-0.416		3.36	0.76		3.36	0.12
1.348	0.784		0.337	0.696		3.37	0.008		3.37	0		3.37	0.352		3.37	0		3.37	-0.424		3.37	-0.416		3.37	0.768		3.37	0.104
1.352	0.712		0.338	0.664		3.38	0.032		3.38	0		3.38	0.672		3.38	0		3.38	-0.424		3.38	-0.416		3.38	0.8		3.38	0.12
1.356	0.672		0.339	0.632		3.39	0.04		3.39	0.04		3.39	1.048		3.39	0		3.39	-0.424		3.39	-0.416		3.39	0.8		3.39	0.104
1.36	0.6		0.34	0.616		3.4	0.072		3.4	0.088		3.4	1.376		3.4	0		3.4	-0.424		3.4	-0.416		3.4	0.832		3.4	0.112
1.364	0.528		0.341	0.592		3.41	0.08		3.41	0.208		3.41	1.568		3.41	0		3.41	-0.424		3.41	-0.416		3.41	0.832		3.41	0.104
1.368	0.456		0.342	0.56		3.42	0.088		3.42	0.272		3.42	1.512		3.42	0		3.42	-0.424		3.42	-0.416		3.42	0.84		3.42	0.104
1.372	0.392		0.343	0.544		3.43	0.048		3.43	0.304		3.43	1.272		3.43	0		3.43	-0.424		3.43	-0.416		3.43	0.856		3.43	0.096
1.376	0.336		0.344	0.512		3.44	0.048		3.44	0.304		3.44	0.904		3.44	0		3.44	-0.424		3.44	-0.416		3.44	0.88		3.44	0.12
1.38	0.288		0.345	0.496		3.45	0.016		3.45	0.224		3.45	0.568		3.45	0.008		3.45	-0.424		3.45	-0.416		3.45	0.912		3.45	0.096
1.384	0.232		0.346	0.496		3.46	0.016		3.46	0.112		3.46	0.328		3.46	0		3.46	-0.424		3.46	-0.416		3.46	0.968		3.46	0.104
1.388	0.2		0.347	0.448		3.47	-0.008		3.47	0.064		3.47	0.176		3.47	0.008		3.47	-0.424		3.47	-0.416		3.47	1.024		3.47	0.096
1.392	0.16		0.348	0.448		3.48	0.008		3.48	0.024		3.48	0.08		3.48	-0.008		3.48	-0.424		3.48	-0.416		3.48	1.08		3.48	0.096
1.396	0.136		0.349	0.44		3.49	0.008		3.49	0.016		3.49	0.04		3.49	0		3.49	-0.424		3.49	-0.416		3.49	1.104		3.49	0.096
1.4	0.104		0.35	0.416		3.5	0.008		3.5	0		3.5	0.016		3.5	-0.008		3.5	-0.424		3.5	-0.416		3.5	1.144		3.5	0.104
1.404	0.08		0.351	0.408		3.51	-0.008		3.51	0		3.51	0.016		3.51	0.008		3.51	-0.424		3.51	-0.416		3.51	1.168		3.51	0.096
1.408	0.064		0.352	0.368		3.52	0.024		3.52	0.056		3.52	0		3.52	0		3.52	-0.424		3.52	-0.416		3.52	1.192		3.52	0.112
1.412	0.056		0.353	0.36		3.53	0.024		3.53	0.2		3.53	0.016		3.53	0		3.53	-0.424		3.53	-0.416		3.53	1.2		3.53	0.112
1.416	0.048		0.354	0.352		3.54	0.072		3.54	0.4		3.54	0		3.54	-0.008		3.54	-0.424		3.54	-0.416		3.54	1.216		3.54	0.152
1.42	0.04		0.355	0.328		3.55	0.096		3.55	0.576		3.55	0.016		3.55	0.008		3.55	-0.424		3.55	-0.416		3.55	1.224		3.55	0.152
1.424	0.024		0.356	0.304		3.56	0.104		3.56	0.584		3.56	0.008		3.56	0		3.56	-0.424		3.56	-0.416		3.56	1.232		3.56	0.16
1.428	0.016		0.357	0.296		3.57	0.08		3.57	0.488		3.57	0		3.57	0		3.57	-0.424		3.57	-0.416		3.57	1.248		3.57	0.144
1.432	0.016		0.358	0.256		3.58	0.048		3.58	0.328		3.58	0		3.58	-0.008		3.58	-0.424		3.58	-0.416		3.58	1.248		3.58	0.152
1.436	0.024		0.359	0.256		3.59	0.024		3.59	0.176		3.59	0.008		3.59	0.008		3.59	-0.424		3.59	-0.416		3.59	1.248		3.59	0.136
1.44	0.008		0.36	0.24		3.6	0.016		3.6	0.08		3.6	0		3.6	-0.008		3.6	-0.424		3.6	-0.416		3.6	1.272		3.6	0.144
1.444	0.016		0.361	0.232		3.61	0		3.61	0.032		3.61	0.008		3.61	0		3.61	-0.424		3.61	-0.416		3.61	1.256		3.61	0.144
1.448	0.008		0.362	0.216		3.62	0.008		3.62	0.016		3.62	0		3.62	-0.016		3.62	-0.424		3.62	-0.416		3.62	1.24		3.62	0.16
1.452	0		0.363	0.192		3.63	0.008		3.63	0.016		3.63	0		3.63	0		3.63	-0.424		3.63	-0.416		3.63	1.216		3.63	0.152
1.456	0.008		0.364	0.184		3.64	0		3.64	0		3.64	0		3.64	-0.008		3.64	-0.424		3.64	-0.416		3.64	1.208		3.64	0.152
1.46	0		0.365	0.176		3.65	0		3.65	0		3.65	0		3.65	0.016		3.65	-0.424		3.65	-0.416		3.65	1.176		3.65	0.168
1.464	0		0.366	0.184		3.66	0.016		3.66	0		3.66	0		3.66	0		3.66	-0.424		3.66	-0.416		3.66	1.128		3.66	0.168
1.468	0.008		0.367	0.16		3.67	0.008		3.67	0		3.67	0		3.67	0		3.67	-0.424		3.67	-0.416		3.67	1.08		3.67	0.16
1.472	0		0.368	0.16		3.68	0.024		3.68	0		3.68	0		3.68	0		3.68	-0.424		3.68	-0.416		3.68	1.048		3.68	0.184
1.476	0		0.369	0.136		3.69	0.032		3.69	0.008		3.69	0		3.69	0.008		3.69	-0.424		3.69	-0.416		3.69	1		3.69	0.168
1.48	0		0.37	0.144		3.7	0.072		3.7	0		3.7	0		3.7	0		3.7	-0.424		3.7	-0.416		3.7	1		3.7	0.176
1.484	0		0.371	0.128		3.71	0.08		3.71	0.008		3.71	0		3.71	0		3.71	-0.424		3.71	-0.416		3.71	0.968		3.71	0.176
1.488	0		0.372	0.128		3.72	0.088		3.72	0		3.72	0.032		3.72	0		3.72	-0.424		3.72	-0.416		3.72	0.952		3.72	0.184
1.492	0		0.373	0.112		3.73	0.064		3.73	0.016		3.73	0.08		3.73	0		3.73	-0.424		3.73	-0.416		3.73	0.944		3.73	0.184
1.496	0.016		0.374	0.112		3.74	0.04		3.74	0		3.74	0.128		3.74	-0.008		3.74	-0.424		3.74	-0.416		3.74	0.952		3.74	0.192
1.5	0		0.375	0.104		3.75	0.008		3.75	0.008		3.75	0.184		3.75	0.016		3.75	-0.424		3.75	-0.416		3.75	0.92		3.75	0.184
1.504	0.008		0.376	0.104		3.76	0.008		3.76	0		3.76	0.232		3.76	0.024		3.76	-0.424		3.76	-0.416		3.76	0.936		3.76	0.184
1.508	0.008		0.377	0.096		3.77	0		3.77	0.016		3.77	0.24		3.77	0.04		3.77	-0.424		3.77	-0.416		3.77	0.92		3.77	0.184
1.512	0.032		0.378	0.088		3.78	0.008		3.78	0		3.78	0.24		3.78	0.04		3.78	-0.424		3.78	-0.416		3.78	0.912		3.78	0.184
1.516	0.056		0.379	0.08		3.79	-0.008		3.79	0		3.79	0.208		3.79	0.056		3.79	-0.424		3.79	-0.416		3.79	0.888		3.79	0.176
1.52	0.088		0.38	0.072		3.8	0.008		3.8	0		3.8	0.152		3.8	0.064		3.8	-0.424		3.8	-0.416		3.8	0.88		3.8	0.192
1.524	0.128		0.381	0.064		3.81	0		3.81	0.016		3.81	0.12		3.81	0.088		3.81	-0.424		3.81	-0.416		3.81	0.856		3.81	0.176
1.528	0.184		0.382	0.056		3.82	0.024		3.82	0.008		3.82	0.08		3.82	0.096		3.82	-0.424		3.82	-0.416		3.82	0.832		3.82	0.192
1.532	0.248		0.383	0.056		3.83	0.048		3.83	0.024		3.83	0.056		3.83	0.104		3.83	-0.424		3.83	-0.416		3.83	0.792		3.83	0.184
1.536	0.336		0.384	0.056		3.84	0.096		3.84	0.016		3.84	0.032		3.84	0.112		3.84	-0.424		3.84	-0.416		3.84	0.784		3.84	0.192
1.54	0.416		0.385	0.064		3.85	0.104		3.85	0.032		3.85	0.016		3.85	0.128		3.85	-0.424		3.85	-0.416		3.85	0.744		3.85	0.184
1.544	0.504		0.386	0.048		3.86	0.128		3.86	0.016		3.86	0		3.86	0.128		3.86	-0.424		3.86	-0.416		3.86	0.728		3.86	0.192
1.548	0.592		0.387	0.048		3.87	0.088		3.87	0.032		3.87	0		3.87	0.12		3.87	-0.424		3.87	-0.416		3.87	0.712		3.87	0.176
1.552	0.664		0.388	0.04		3.88	0.064		3.88	0		3.88	0		3.88	0.112		3.88	-0.424		3.88	-0.416		3.88	0.712		3.88	0.176
1.556	0.744		0.389	0.04		3.89	0.04		3.89	0		3.89	0		3.89	0.104		3.89	0.024		3.89	-0.416		3.89	0.68		3.89	0.176
1.56	0.808		0.39	0.048		3.9	0.024		3.9	0		3.9	0		3.9	0.088		3.9	0.008		3.9	-0.416		3.9	0.672		3.9	0.184
1.564	0.84		0.391	0.04		3.91	0.008		3.91	0		3.91	0		3.91	0.08		3.91	0.016		3.91	-0.416		3.91	0.672		3.91	0.168
1.568	0.88		0.392	0.04		3.92	0.008		3.92	0		3.92	0		3.92	0.056		3.92	0.016		3.92	-0.416		3.92	0.664		3.92	0.176
1.572	0.896		0.393	0.04		3.93	0.008		3.93	0.008		3.93	0		3.93	0.048		3.93	0.024		3.93	-0.416		3.93	0.632		3.93	0.168
1.576	0.896		0.394	0.04		3.94	0.008		3.94	0		3.94	0.008		3.94	0.032		3.94	0.048		3.94	-0.416		3.94	0.64		3.94	0.168
1.58	0.88		0.395	0.04		3.95	0.016		3.95	0.008		3.95	0.008		3.95	0.032		3.95	0.16		3.95	-0.416		3.95	0.624		3.95	0.168
1.584	0.84		0.396	0.04		3.96	0.048		3.96	0.032		3.96	0		3.96	0		3.96	0.32		3.96	-0.416		3.96	0.632		3.96	0.184
1.588	0.8		0.397	0.024		3.97	0.2		3.97	0.088		3.97	0.008		3.97	0.016		3.97	0.472		3.97	-0.416		3.97	0.624		3.97	0.176
1.592	0.736		0.398	0.032		3.98	0.432		3.98	0.072		3.98	-0.008		3.98	0.016		3.98	0.6		3.98	-0.416		3.98	0.624		3.98	0.216
1.596	0.68		0.399	0.024		3.99	0.608		3.99	0.08		3.99	0.008		3.99	0.04		3.99	0.672		3.99	-0.416		3.99	0.616		3.99	0.224
1.6	0.624		0.4	0.008		4	0.672		4	0.072		4	0		4	0.04		4	0.728		4	-0.416		4	0.616		4	0.24
1.604	0.544		0.401	0.016		4.01	0.568		4.01	0.056		4.01	0		4.01	0.104		4.01	0.768		4.01	-0.416		4.01	0.6		4.01	0.232
1.608	0.48		0.402	0.008		4.02	0.392		4.02	0.04		4.02	0		4.02	0.152		4.02	0.8		4.02	-0.416		4.02	0.624		4.02	0.248
1.612	0.408		0.403	0.008		4.03	0.208		4.03	0.008		4.03	0		4.03	0.224		4.03	0.808		4.03	-0.416		4.03	0.616		4.03	0.24
1.616	0.36		0.404	0		4.04	0.104		4.04	0		4.04	0		4.04	0.256		4.04	0.848		4.04	-0.416		4.04	0.616		4.04	0.272
1.62	0.288		0.405	0.008		4.05	0.032		4.05	0.008		4.05	0.008		4.05	0.32		4.05	0.856		4.05	-0.416		4.05	0.592		4.05	0.28
1.624	0.24		0.406	0.016		4.06	0.024		4.06	-0.008		4.06	0		4.06	0.336		4.06	0.848		4.06	-0.416		4.06	0.6		4.06	0.288
1.628	0.2		0.407	0.016		4.07	0.008		4.07	0		4.07	0		4.07	0.384		4.07	0.832		4.07	-0.416		4.07	0.592		4.07	0.272
1.632	0.16		0.408	0.024		4.08	0.008		4.08	0		4.08	0		4.08	0.368		4.08	0.84		4.08	-0.416		4.08	0.616		4.08	0.28
1.636	0.136		0.409	0.024		4.09	0.008		4.09	0.048		4.09	0.008		4.09	0.36		4.09	0.824		4.09	-0.416		4.09	0.592		4.09	0.28
1.64	0.112		0.41	0.008		4.1	0.024		4.1	0.08		4.1	0.008		4.1	0.312		4.1	0.808		4.1	-0.416		4.1	0.6		4.1	0.288
1.644	0.088		0.411	0.016		4.11	0.136		4.11	0.136		4.11	0.016		4.11	0.296		4.11	0.792		4.11	-0.416		4.11	0.608		4.11	0.272
1.648	0.064		0.412	0.024		4.12	0.424		4.12	0.176		4.12	0.016		4.12	0.232		4.12	0.752		4.12	-0.416		4.12	0.624		4.12	0.28
1.652	0.056		0.413	0.016		4.13	0.736		4.13	0.176		4.13	0.016		4.13	0.192		4.13	0.68		4.13	-0.416		4.13	0.64		4.13	0.264
1.656	0.048		0.414	0.016		4.14	0.992		4.14	0.144		4.14	0.04		4.14	0.144		4.14	0.608		4.14	-0.416		4.14	0.696		4.14	0.272
1.66	0.04		0.415	0.016		4.15	0.984		4.15	0.088		4.15	0.04		4.15	0.112		4.15	0.536		4.15	-0.416		4.15	0.728		4.15	0.24
1.664	0.032		0.416	0.008		4.16	0.768		4.16	0.048		4.16	0.032		4.16	0.072		4.16	0.464		4.16	-0.416		4.16	0.784		4.16	0.248
1.668	0.016		0.417	0.016		4.17	0.48		4.17	0.016		4.17	0.024		4.17	0.064		4.17	0.368		4.17	-0.416		4.17	0.824		4.17	0.256
1.672	0.016		0.418	0		4.18	0.256		4.18	0		4.18	0.024		4.18	0.04		4.18	0.288		4.18	-0.416		4.18	0.864		4.18	0.256
1.676	0.008		0.419	-0.008		4.19	0.112		4.19	0.008		4.19	0.016		4.19	0.032		4.19	0.208		4.19	-0.416		4.19	0.864		4.19	0.24
1.68	0.008		0.42	0.016		4.2	0.048		4.2	0		4.2	0.016		4.2	0.016		4.2	0.144		4.2	-0.416		4.2	0.888		4.2	0.248
1.684	0.008		0.421	0.008		4.21	0.016		4.21	0.016		4.21	0.016		4.21	0.032		4.21	0.104		4.21	-0.416		4.21	0.88		4.21	0.232
1.688	0		0.422	0		4.22	0.016		4.22	0.04		4.22	0.024		4.22	0.04		4.22	0.08		4.22	-0.416		4.22	0.896		4.22	0.24
1.692	0		0.423	0		4.23	0		4.23	0.16		4.23	0.032		4.23	0.056		4.23	0.056		4.23	-0.416		4.23	0.888		4.23	0.232
1.696	0.016		0.424	0.008		4.24	0.016		4.24	0.28		4.24	0.008		4.24	0.088		4.24	0.048		4.24	-0.416		4.24	0.904		4.24	0.232
1.7	0		0.425	0.008		4.25	0.056		4.25	0.384		4.25	0.016		4.25	0.104		4.25	0.04		4.25	-0.416		4.25	0.888		4.25	0.224
1.704	0.008		0.426	0.008		4.26	0.28		4.26	0.352		4.26	0		4.26	0.144		4.26	0.032		4.26	-0.416		4.26	0.896		4.26	0.224
1.708	0		0.427	0.008		4.27	0.632		4.27	0.28		4.27	0.008		4.27	0.152		4.27	0.024		4.27	-0.416		4.27	0.904		4.27	0.216
1.712	0.008		0.428	0.008		4.28	0.992		4.28	0.176		4.28	0		4.28	0.144		4.28	0.032		4.28	-0.416		4.28	0.888		4.28	0.224
1.716	0		0.429	0		4.29	1.2		4.29	0.088		4.29	0.008		4.29	0.144		4.29	0.024		4.29	-0.416		4.29	0.872		4.29	0.224
1.72	0.008		0.43	0.016		4.3	1.088		4.3	0.024		4.3	0		4.3	0.136		4.3	0.024		4.3	-0.416		4.3	0.856		4.3	0.224
1.724	0.016		0.431	0.008		4.31	0.76		4.31	0.024		4.31	0		4.31	0.136		4.31	0.024		4.31	-0.416		4.31	0.84		4.31	0.216
1.728	0		0.432	0.016		4.32	0.424		4.32	0		4.32	0		4.32	0.096		4.32	0.016		4.32	-0.416		4.32	0.824		4.32	0.216
1.732	0.008		0.433	0.024		4.33	0.2		4.33	0.008		4.33	0		4.33	0.088		4.33	0.024		4.33	-0.416		4.33	0.784		4.33	0.2
1.736	0.016		0.434	0.016		4.34	0.08		4.34	0		4.34	0		4.34	0.064		4.34	0.024		4.34	-0.416		4.34	0.776		4.34	0.216
1.74	0		0.435	0.016		4.35	0.032		4.35	0.008		4.35	0.016		4.35	0.056		4.35	0.016		4.35	-0.416		4.35	0.736		4.35	0.2
1.744	0.016		0.436	0.016		4.36	0.024		4.36	0.024		4.36	0		4.36	0.032		4.36	0.008		4.36	-0.416		4.36	0.736		4.36	0.208
1.748	0.016		0.437	0.008		4.37	0		4.37	0.096		4.37	0		4.37	0.032		4.37	0.016		4.37	-0.416		4.37	0.72		4.37	0.2
1.752	0.04		0.438	0.016		4.38	0.008		4.38	0.176		4.38	0		4.38	0.016		4.38	0.008		4.38	-0.416		4.38	0.728		4.38	0.208
1.756	0.064		0.439	0.008		4.39	0.008		4.39	0.248		4.39	0.008		4.39	0.016		4.39	0.008		4.39	-0.416		4.39	0.728		4.39	0.208
1.76	0.088		0.44	0.008		4.4	0.024		4.4	0.24		4.4	0		4.4	0.016		4.4	0.016		4.4	-0.416		4.4	0.76		4.4	0.208
1.764	0.128		0.441	0		4.41	0.104		4.41	0.192		4.41	0		4.41	0.008		4.41	0.016		4.41	-0.416		4.41	0.776		4.41	0.2
1.768	0.2		0.442	-0.008		4.42	0.272		4.42	0.12		4.42	0		4.42	0.008		4.42	0.008		4.42	-0.416		4.42	0.8		4.42	0.2
1.772	0.272		0.443	-0.016		4.43	0.424		4.43	0.072		4.43	0		4.43	0.008		4.43	0.016		4.43	-0.416		4.43	0.816		4.43	0.192
1.776	0.344		0.444	-0.008		4.44	0.56		4.44	0.04		4.44	0		4.44	0.016		4.44	0.008		4.44	-0.416		4.44	0.832		4.44	0.216
1.78	0.432		0.445	0.016		4.45	0.504		4.45	0.016		4.45	0		4.45	0.008		4.45	0.008		4.45	-0.416		4.45	0.832		4.45	0.208
1.784	0.52		0.446	-0.008		4.46	0.36		4.46	0		4.46	-0.008		4.46	0		4.46	0.008		4.46	-0.416		4.46	0.856		4.46	0.216
1.788	0.608		0.447	0.008		4.47	0.192		4.47	0.008		4.47	0.008		4.47	0.008		4.47	0.008		4.47	-0.416		4.47	0.872		4.47	0.2
1.792	0.696		0.448	0.008		4.48	0.104		4.48	-0.008		4.48	0		4.48	-0.008		4.48	0.016		4.48	-0.416		4.48	0.88		4.48	0.232
1.796	0.784		0.449	0.016		4.49	0.032		4.49	0		4.49	0		4.49	0		4.49	0.008		4.49	-0.416		4.49	0.88		4.49	0.208
1.8	0.872		0.45	0.024		4.5	0.032		4.5	0.04		4.5	0		4.5	-0.008		4.5	0.016		4.5	-0.416		4.5	0.888		4.5	0.232
1.804	0.92		0.451	0.016		4.51	0.008		4.51	0.192		4.51	0.008		4.51	0.008		4.51	0.008		4.51	-0.416		4.51	0.88		4.51	0.232
1.808	0.96		0.452	0.016		4.52	0.016		4.52	0.36		4.52	-0.008		4.52	0		4.52	0.008		4.52	-0.416		4.52	0.896		4.52	0.24
1.812	0.992		0.453	0.008		4.53	0		4.53	0.52		4.53	0		4.53	-0.008		4.53	0.016		4.53	-0.416		4.53	0.88		4.53	0.248
1.816	1.008		0.454	0.008		4.54	0.024		4.54	0.552		4.54	0		4.54	0.016		4.54	0.008		4.54	-0.416		4.54	0.896		4.54	0.264
1.82	1		0.455	0.016		4.55	0.096		4.55	0.464		4.55	0		4.55	0		4.55	0.008		4.55	-0.416		4.55	0.888		4.55	0.256
1.824	0.96		0.456	0.016		4.56	0.304		4.56	0.288		4.56	0		4.56	0		4.56	0.008		4.56	-0.416		4.56	0.888		4.56	0.248
1.828	0.92		0.457	0		4.57	0.512		4.57	0.168		4.57	0		4.57	0		4.57	0.016		4.57	-0.416		4.57	0.896		4.57	0.256
1.832	0.872		0.458	0.008		4.58	0.68		4.58	0.048		4.58	0		4.58	0		4.58	0.016		4.58	-0.416		4.58	0.896		4.58	0.272
1.836	0.816		0.459	0.024		4.59	0.704		4.59	0.032		4.59	0.008		4.59	0.008		4.59	0.008		4.59	-0.416		4.59	0.896		4.59	0.256
1.84	0.744		0.46	0.008		4.6	0.6		4.6	0		4.6	0.008		4.6	-0.008		4.6	0.016		4.6	-0.416		4.6	0.904		4.6	0.264
1.844	0.68		0.461	0.008		4.61	0.392		4.61	0.008		4.61	0.008		4.61	0		4.61	0.024		4.61	-0.416		4.61	0.888		4.61	0.264
1.848	0.584		0.462	0.008		4.62	0.224		4.62	0		4.62	-0.008		4.62	0		4.62	0.024		4.62	-0.416		4.62	0.904		4.62	0.256
1.852	0.52		0.463	0.008		4.63	0.104		4.63	0.008		4.63	0		4.63	0		4.63	0.008		4.63	-0.416		4.63	0.888		4.63	0.256
1.856	0.448		0.464	0.008		4.64	0.056		4.64	0.032		4.64	0		4.64	-0.008		4.64	0.016		4.64	-0.416		4.64	0.872		4.64	0.272
1.86	0.392		0.465	0.024		4.65	0.008		4.65	0.136		4.65	0.008		4.65	0		4.65	0.016		4.65	-0.416		4.65	0.848		4.65	0.248
1.864	0.32		0.466	0.032		4.66	0.008		4.66	0.304		4.66	0		4.66	0		4.66	0.016		4.66	-0.416		4.66	0.848		4.66	0.256
1.868	0.264		0.467	0.032		4.67	0.032		4.67	0.488		4.67	0		4.67	0		4.67	0.008		4.67	-0.416		4.67	0.8		4.67	0.24
1.872	0.216		0.468	0.04		4.68	0.216		4.68	0.536		4.68	0		4.68	0		4.68	0.024		4.68	-0.416		4.68	0.784		4.68	0.248
1.876	0.192		0.469	0.048		4.69	0.64		4.69	0.456		4.69	0		4.69	0.016		4.69	0.008		4.69	-0.416		4.69	0.752		4.69	0.232
1.88	0.152		0.47	0.04		4.7	1.16		4.7	0.28		4.7	0		4.7	0.008		4.7	0.024		4.7	-0.416		4.7	0.72		4.7	0.24
1.884	0.128		0.471	0.048		4.71	1.568		4.71	0.144		4.71	0.008		4.71	0		4.71	0.008		4.71	-0.416		4.71	0.696		4.71	0.224
1.888	0.088		0.472	0.056		4.72	1.616		4.72	0.056		4.72	-0.016		4.72	0		4.72	0.024		4.72	-0.416		4.72	0.68		4.72	0.232
1.892	0.072		0.473	0.08		4.73	1.616		4.73	0.016		4.73	0		4.73	0		4.73	0.008		4.73	-0.416		4.73	0.656		4.73	0.224
1.896	0.064		0.474	0.088		4.74	1.272		4.74	0		4.74	0		4.74	0.008		4.74	0.008		4.74	-0.416		4.74	0.64		4.74	0.224
1.9	0.056		0.475	0.08		4.75	0.792		4.75	0.016		4.75	0		4.75	0		4.75	0.024		4.75	-0.416		4.75	0.64		4.75	0.224
1.904	0.04		0.476	0.096		4.76	0.408		4.76	0		4.76	0		4.76	0		4.76	0.008		4.76	-0.416		4.76	0.624		4.76	0.232
1.908	0.016		0.477	0.12		4.77	0.168		4.77	0.016		4.77	0.008		4.77	0		4.77	0.016		4.77	-0.416		4.77	0.616		4.77	0.232
1.912	0.032		0.478	0.128		4.78	0.064		4.78	0.072		4.78	-0.008		4.78	0.008		4.78	0.024		4.78	-0.416		4.78	0.632		4.78	0.232
1.916	0.04		0.479	0.136		4.79	0.024		4.79	0.272		4.79	0.008		4.79	0		4.79	0.056		4.79	-0.416		4.79	0.64		4.79	0.24
1.92	0.024		0.48	0.152		4.8	0.016		4.8	0.56		4.8	0		4.8	0		4.8	0.064		4.8	-0.416		4.8	0.68		4.8	0.248
1.924	0.016		0.481	0.168		4.81	0.008		4.81	0.768		4.81	0		4.81	0.008		4.81	0.064		4.81	-0.416		4.81	0.704		4.81	0.24
1.928	0.008		0.482	0.192		4.82	0.016		4.82	0.752		4.82	-0.008		4.82	-0.008		4.82	0.088		4.82	-0.416		4.82	0.744		4.82	0.248
1.932	0.008		0.483	0.2		4.83	0.144		4.83	0.6		4.83	0		4.83	0.008		4.83	0.08		4.83	-0.416		4.83	0.752		4.83	0.256
1.936	0.008		0.484	0.216		4.84	0.52		4.84	0.352		4.84	0		4.84	0		4.84	0.104		4.84	-0.416		4.84	0.776		4.84	0.248
1.94	0		0.485	0.248		4.85	0.976		4.85	0.168		4.85	0		4.85	0		4.85	0.088		4.85	-0.416		4.85	0.784		4.85	0.24
1.944	0		0.486	0.264		4.86	1.32		4.86	0.064		4.86	-0.008		4.86	0		4.86	0.096		4.86	-0.416		4.86	0.8		4.86	0.256
1.948	0		0.487	0.288		4.87	1.472		4.87	0.04		4.87	0		4.87	0		4.87	0.08		4.87	-0.416		4.87	0.808		4.87	0.256
1.952	0.008		0.488	0.312		4.88	1.432		4.88	0		4.88	0.008		4.88	0		4.88	0.096		4.88	-0.416		4.88	0.808		4.88	0.256
1.956	0.008		0.489	0.336		4.89	1.152		4.89	0.016		4.89	0		4.89	0		4.89	0.096		4.89	-0.416		4.89	0.816		4.89	0.248
1.96	0.008		0.49	0.352		4.9	0.76		4.9	0.008		4.9	0		4.9	0		4.9	0.072		4.9	-0.416		4.9	0.824		4.9	0.264
1.964	0		0.491	0.392		4.91	0.384		4.91	0.008		4.91	0.016		4.91	0		4.91	0.08		4.91	-0.416		4.91	0.816		4.91	0.248
1.968	-0.008		0.492	0.416		4.92	0.168		4.92	0.072		4.92	0		4.92	0		4.92	0.088		4.92	-0.416		4.92	0.824		4.92	0.272
1.972	0		0.493	0.424		4.93	0.064		4.93	0.24		4.93	0		4.93	0		4.93	0.08		4.93	-0.416		4.93	0.816		4.93	0.272
1.976	0		0.494	0.456		4.94	0.04		4.94	0.432		4.94	0		4.94	-0.008		4.94	0.08		4.94	-0.416		4.94	0.8		4.94	0.272
1.98	0.008		0.495	0.48		4.95	0.008		4.95	0.552		4.95	0		4.95	-0.008		4.95	0.08		4.95	-0.416		4.95	0.784		4.95	0.256
1.984	-0.008		0.496	0.504		4.96	0.024		4.96	0.488		4.96	0		4.96	0		4.96	0.064		4.96	-0.416		4.96	0.776		4.96	0.272
1.988	0		0.497	0.52		4.97	0.024		4.97	0.352		4.97	0		4.97	0		4.97	0.064		4.97	-0.416		4.97	0.76		4.97	0.272
1.992	0		0.498	0.56		4.98	0.168		4.98	0.168		4.98	0		4.98	0		4.98	0.056		4.98	-0.416		4.98	0.744		4.98	0.28
1.996	0.016		0.499	0.576		4.99	0.456		4.99	0.088		4.99	0		4.99	0		4.99	0.056		4.99	-0.416		4.99	0.712		4.99	0.28
2	0.016		0.5	0.6		5	0.832		5	0.024		5	0		5	-0.008		5	0.064		5	-0.416		5	0.704		5	0.288
2.004	0.024		0.501	0.616		5.01	1.104		5.01	0.016		5.01	0		5.01	0		5.01	0.048		5.01	-0.416		5.01	0.664		5.01	0.28
2.008	0.04		0.502	0.648		5.02	1.272		5.02	0		5.02	0		5.02	0.008		5.02	0.056		5.02	0.024		5.02	0.664		5.02	0.28
2.012	0.088		0.503	0.672		5.03	1.304		5.03	0		5.03	0		5.03	0.048		5.03	0.048		5.03	0.016		5.03	0.64		5.03	0.28
2.016	0.128		0.504	0.68		5.04	1.008		5.04	0.016		5.04	0		5.04	0.104		5.04	0.048		5.04	0.016		5.04	0.64		5.04	0.288
2.02	0.192		0.505	0.72		5.05	0.616		5.05	0.088		5.05	0.008		5.05	0.2		5.05	0.04		5.05	0.016		5.05	0.624		5.05	0.288
2.024	0.256		0.506	0.72		5.06	0.312		5.06	0.288		5.06	-0.008		5.06	0.288		5.06	0.064		5.06	0.016		5.06	0.624		5.06	0.28
2.028	0.336		0.507	0.752		5.07	0.128		5.07	0.536		5.07	0.008		5.07	0.376		5.07	0.192		5.07	0.008		5.07	0.616		5.07	0.28
2.032	0.408		0.508	0.768		5.08	0.048		5.08	0.688		5.08	0		5.08	0.448		5.08	0.376		5.08	0.016		5.08	0.624		5.08	0.288
2.036	0.52		0.509	0.784		5.09	0.024		5.09	0.752		5.09	0		5.09	0.52		5.09	0.56		5.09	0.016		5.09	0.616		5.09	0.288
2.04	0.608		0.51	0.792		5.1	0.024		5.1	0.576		5.1	-0.008		5.1	0.528		5.1	0.696		5.1	0.024		5.1	0.624		5.1	0.296
2.044	0.688		0.511	0.816		5.11	0.008		5.11	0.352		5.11	0		5.11	0.552		5.11	0.76		5.11	0.016		5.11	0.608		5.11	0.28
2.048	0.768		0.512	0.824		5.12	0.024		5.12	0.16		5.12	0		5.12	0.544		5.12	0.808		5.12	0.008		5.12	0.624		5.12	0.296
2.052	0.84		0.513	0.832		5.13	0.096		5.13	0.064		5.13	0		5.13	0.52		5.13	0.824		5.13	0.008		5.13	0.616		5.13	0.288
2.056	0.904		0.514	0.84		5.14	0.352		5.14	0.016		5.14	0		5.14	0.456		5.14	0.848		5.14	0.016		5.14	0.624		5.14	0.296
2.06	0.952		0.515	0.856		5.15	0.696		5.15	0.008		5.15	0		5.15	0.416		5.15	0.84		5.15	0.008		5.15	0.616		5.15	0.288
2.064	0.976		0.516	0.872		5.16	0.976		5.16	0		5.16	0		5.16	0.36		5.16	0.84		5.16	0.016		5.16	0.632		5.16	0.304
2.068	0.968		0.517	0.864		5.17	1.072		5.17	0.008		5.17	0		5.17	0.304		5.17	0.816		5.17	0.016		5.17	0.624		5.17	0.296
2.072	0.96		0.518	0.872		5.18	0.92		5.18	0.08		5.18	0		5.18	0.248		5.18	0.792		5.18	0.024		5.18	0.64		5.18	0.296
2.076	0.944		0.519	0.864		5.19	0.616		5.19	0.36		5.19	0		5.19	0.192		5.19	0.776		5.19	0.016		5.19	0.624		5.19	0.288
2.08	0.904		0.52	0.872		5.2	0.32		5.2	0.736		5.2	-0.008		5.2	0.144		5.2	0.76		5.2	0.016		5.2	0.64		5.2	0.304
2.084	0.848		0.521	0.856		5.21	0.136		5.21	1.016		5.21	0		5.21	0.104		5.21	0.744		5.21	0.016		5.21	0.648		5.21	0.288
2.088	0.776		0.522	0.856		5.22	0.072		5.22	1.104		5.22	-0.008		5.22	0.072		5.22	0.736		5.22	0.016		5.22	0.64		5.22	0.296
2.092	0.712		0.523	0.864		5.23	0.032		5.23	0.96		5.23	0		5.23	0.056		5.23	0.712		5.23	0.016		5.23	0.64		5.23	0.28
2.096	0.64		0.524	0.856		5.24	0.024		5.24	0.632		5.24	-0.008		5.24	0.024		5.24	0.68		5.24	0.016		5.24	0.624		5.24	0.304
2.1	0.576		0.525	0.848		5.25	0		5.25	0.344		5.25	0		5.25	0.008		5.25	0.656		5.25	0.008		5.25	0.624		5.25	0.28
2.104	0.488		0.526	0.84		5.26	0.024		5.26	0.144		5.26	0		5.26	0.008		5.26	0.6		5.26	0.016		5.26	0.64		5.26	0.28
2.108	0.408		0.527	0.84		5.27	0.072		5.27	0.064		5.27	-0.008		5.27	0.008		5.27	0.52		5.27	0.016		5.27	0.624		5.27	0.28
2.112	0.368		0.528	0.832		5.28	0.344		5.28	0.008		5.28	0		5.28	0		5.28	0.448		5.28	0.016		5.28	0.624		5.28	0.288
2.116	0.304		0.529	0.824		5.29	0.752		5.29	0.016		5.29	0		5.29	0.016		5.29	0.344		5.29	0.016		5.29	0.616		5.29	0.272
2.12	0.256		0.53	0.808		5.3	1.088		5.3	0		5.3	0		5.3	0		5.3	0.264		5.3	0.024		5.3	0.616		5.3	0.288
2.124	0.2		0.531	0.808		5.31	1.312		5.31	0		5.31	0		5.31	0.016		5.31	0.176		5.31	0.016		5.31	0.608		5.31	0.296
2.128	0.16		0.532	0.792		5.32	1.288		5.32	0.016		5.32	0		5.32	0		5.32	0.136		5.32	0.024		5.32	0.616		5.32	0.296
2.132	0.136		0.533	0.776		5.33	1.024		5.33	0.08		5.33	0		5.33	0.008		5.33	0.096		5.33	0.008		5.33	0.624		5.33	0.304
2.136	0.112		0.534	0.76		5.34	0.688		5.34	0.176		5.34	0		5.34	0		5.34	0.072		5.34	0.016		5.34	0.608		5.34	0.32
2.14	0.104		0.535	0.736		5.35	0.336		5.35	0.264		5.35	0		5.35	0		5.35	0.048		5.35	0.016		5.35	0.608		5.35	0.304
2.144	0.072		0.536	0.72		5.36	0.168		5.36	0.28		5.36	0		5.36	0		5.36	0.04		5.36	0.016		5.36	0.608		5.36	0.32
2.148	0.056		0.537	0.712		5.37	0.056		5.37	0.24		5.37	0.008		5.37	0		5.37	0.032		5.37	0.016		5.37	0.592		5.37	0.312
2.152	0.04		0.538	0.696		5.38	0.04		5.38	0.136		5.38	0		5.38	0		5.38	0.024		5.38	0.024		5.38	0.608		5.38	0.312
2.156	0.04		0.539	0.688		5.39	0.016		5.39	0.088		5.39	0.008		5.39	0		5.39	0.016		5.39	0.024		5.39	0.608		5.39	0.312
2.16	0.032		0.54	0.648		5.4	0.024		5.4	0.032		5.4	0		5.4	0		5.4	0.024		5.4	0.016		5.4	0.608		5.4	0.32
2.164	0.024		0.541	0.632		5.41	0.024		5.41	0.016		5.41	0		5.41	-0.008		5.41	0.016		5.41	0.016		5.41	0.608		5.41	0.296
2.168	0.016		0.542	0.616		5.42	0.112		5.42	0.008		5.42	-0.008		5.42	-0.008		5.42	0.024		5.42	0.024		5.42	0.616		5.42	0.304
2.172	0		0.543	0.568		5.43	0.376		5.43	0		5.43	0		5.43	0		5.43	0.016		5.43	0.016		5.43	0.608		5.43	0.288
2.176	0.016		0.544	0.56		5.44	0.76		5.44	0.008		5.44	0		5.44	0		5.44	0.016		5.44	0.032		5.44	0.632		5.44	0.304
2.18	0.008		0.545	0.552		5.45	1.056		5.45	0		5.45	0		5.45	0		5.45	0.016		5.45	0.016		5.45	0.672		5.45	0.288
2.184	0.008		0.546	0.544		5.46	1.136		5.46	0.016		5.46	0.008		5.46	0		5.46	0.024		5.46	0.032		5.46	0.728		5.46	0.288
2.188	0		0.547	0.52		5.47	0.944		5.47	0.056		5.47	0		5.47	0.008		5.47	0.024		5.47	0.024		5.47	0.776		5.47	0.256
2.192	0		0.548	0.504		5.48	0.672		5.48	0.088		5.48	0.008		5.48	0		5.48	0.016		5.48	0.032		5.48	0.824		5.48	0.272
2.196	0.008		0.549	0.488		5.49	0.384		5.49	0.16		5.49	0		5.49	0.016		5.49	0.008		5.49	0.024		5.49	0.88		5.49	0.256
2.2	0		0.55	0.464		5.5	0.176		5.5	0.16		5.5	0		5.5	0.008		5.5	0.008		5.5	0.056		5.5	0.912		5.5	0.256
2.204	0		0.551	0.448		5.51	0.08		5.51	0.136		5.51	0		5.51	0		5.51	0.008		5.51	0.04		5.51	0.928		5.51	0.256
2.208	0.008		0.552	0.432		5.52	0.024		5.52	0.08		5.52	0		5.52	0		5.52	0.016		5.52	0.048		5.52	0.968		5.52	0.256
2.212	0		0.553	0.4		5.53	0.008		5.53	0.04		5.53	0.008		5.53	0		5.53	0.008		5.53	0.056		5.53	0.968		5.53	0.248
2.216	0		0.554	0.408		5.54	0.008		5.54	0.016		5.54	0		5.54	0		5.54	0.016		5.54	0.064		5.54	0.992		5.54	0.256
2.22	0		0.555	0.368		5.55	0.008		5.55	0.016		5.55	-0.008		5.55	0.008		5.55	0.008		5.55	0.056		5.55	0.984		5.55	0.256
2.224	0.008		0.556	0.352		5.56	0.024		5.56	0		5.56	0		5.56	-0.016		5.56	0.008		5.56	0.048		5.56	1.024		5.56	0.256
2.228	0		0.557	0.344		5.57	0.128		5.57	0.016		5.57	0		5.57	0.008		5.57	0.008		5.57	0.072		5.57	1.032		5.57	0.248
2.232	0		0.558	0.32		5.58	0.464		5.58	0		5.58	0		5.58	0		5.58	0.016		5.58	0.08		5.58	1.056		5.58	0.248
2.236	0		0.559	0.296		5.59	0.896		5.59	0.008		5.59	-0.008		5.59	0		5.59	0.008		5.59	0.072		5.59	1.056		5.59	0.24
2.24	0		0.56	0.28		5.6	1.24		5.6	0.016		5.6	0		5.6	-0.008		5.6	0.008		5.6	0.08		5.6	1.088		5.6	0.248
2.244	0		0.561	0.264		5.61	1.312		5.61	0.04		5.61	0		5.61	0.008		5.61	0.008		5.61	0.072		5.61	1.096		5.61	0.232
2.248	0.016		0.562	0.248		5.62	1.088		5.62	0.032		5.62	0		5.62	0		5.62	0.008		5.62	0.088		5.62	1.112		5.62	0.232
2.252	0.008		0.563	0.24		5.63	0.728		5.63	0.032		5.63	0		5.63	0.008		5.63	0.008		5.63	0.072		5.63	1.112		5.63	0.232
2.256	0.024		0.564	0.232		5.64	0.4		5.64	0.008		5.64	0		5.64	-0.008		5.64	0.024		5.64	0.088		5.64	1.112		5.64	0.248
2.26	0.056		0.565	0.216		5.65	0.176		5.65	0.016		5.65	0		5.65	0.008		5.65	0.016		5.65	0.072		5.65	1.104		5.65	0.216
2.264	0.088		0.566	0.208		5.66	0.08		5.66	0.008		5.66	0		5.66	0		5.66	0.024		5.66	0.08		5.66	1.128		5.66	0.232
2.268	0.136		0.567	0.2		5.67	0.032		5.67	0.024		5.67	0		5.67	0.016		5.67	0.008		5.67	0.08		5.67	1.128		5.67	0.216
2.272	0.184		0.568	0.192		5.68	0.016		5.68	0.008		5.68	0		5.68	-0.008		5.68	0.016		5.68	0.08		5.68	1.128		5.68	0.208
2.276	0.264		0.569	0.184		5.69	0.008		5.69	0		5.69	0		5.69	0		5.69	0.016		5.69	0.064		5.69	1.112		5.69	0.208
2.28	0.336		0.57	0.168		5.7	0.024		5.7	0.008		5.7	0		5.7	0		5.7	0.016		5.7	0.056		5.7	1.112		5.7	0.216
2.284	0.416		0.571	0.152		5.71	0.008		5.71	0.008		5.71	-0.016		5.71	0.008		5.71	0.008		5.71	0.056		5.71	1.112		5.71	0.2
2.288	0.52		0.572	0.16		5.72	0.096		5.72	0		5.72	0		5.72	-0.008		5.72	0.008		5.72	0.056		5.72	1.112		5.72	0.208
2.292	0.6		0.573	0.136		5.73	0.408		5.73	0.016		5.73	0		5.73	0		5.73	0.008		5.73	0.056		5.73	1.096		5.73	0.2
2.296	0.672		0.574	0.128		5.74	0.936		5.74	0.008		5.74	0		5.74	0		5.74	0.008		5.74	0.064		5.74	1.096		5.74	0.2
2.3	0.76		0.575	0.136		5.75	1.384		5.75	0.016		5.75	0		5.75	0.008		5.75	0.008		5.75	0.08		5.75	1.064		5.75	0.192
2.304	0.816		0.576	0.128		5.76	1.504		5.76	0.016		5.76	0		5.76	-0.016		5.76	0.016		5.76	0.072		5.76	1.064		5.76	0.208
2.308	0.864		0.577	0.112		5.77	1.264		5.77	0.024		5.77	0		5.77	0		5.77	0.008		5.77	0.04		5.77	1.032		5.77	0.192
2.312	0.888		0.578	0.096		5.78	0.864		5.78	0.008		5.78	0		5.78	-0.008		5.78	0.008		5.78	0.04		5.78	1.024		5.78	0.2
2.316	0.912		0.579	0.096		5.79	0.48		5.79	0.008		5.79	0		5.79	0		5.79	0.016		5.79	0.032		5.79	1		5.79	0.184
2.32	0.904		0.58	0.08		5.8	0.224		5.8	0.016		5.8	0		5.8	-0.008		5.8	0.016		5.8	0.04		5.8	0.992		5.8	0.184
2.324	0.888		0.581	0.088		5.81	0.088		5.81	0.016		5.81	0		5.81	0		5.81	0.008		5.81	0.04		5.81	0.96		5.81	0.184
2.328	0.856		0.582	0.072		5.82	0.048		5.82	0		5.82	-0.008		5.82	0		5.82	0.008		5.82	0.032		5.82	0.952		5.82	0.192
2.332	0.8		0.583	0.072		5.83	0.024		5.83	0.016		5.83	0		5.83	0		5.83	0.008		5.83	0.024		5.83	0.912		5.83	0.176
2.336	0.744		0.584	0.064		5.84	0.008		5.84	0		5.84	0.008		5.84	0.016		5.84	0.016		5.84	0.04		5.84	0.92		5.84	0.184
2.34	0.688		0.585	0.064		5.85	0.008		5.85	0.016		5.85	0		5.85	0.048		5.85	0.016		5.85	0.032		5.85	0.872		5.85	0.176
2.344	0.616		0.586	0.056		5.86	0.024		5.86	0.008		5.86	0		5.86	0.104		5.86	0.008		5.86	0.056		5.86	0.88		5.86	0.184
2.348	0.544		0.587	0.056		5.87	0.176		5.87	0.016		5.87	0.008		5.87	0.2		5.87	0.008		5.87	0.032		5.87	0.856		5.87	0.184
2.352	0.464		0.588	0.056		5.88	0.6		5.88	0		5.88	0		5.88	0.28		5.88	0.008		5.88	0.032		5.88	0.872		5.88	0.184
2.356	0.4		0.589	0.056		5.89	1.12		5.89	0.024		5.89	0.008		5.89	0.384		5.89	0.008		5.89	0.016		5.89	0.872		5.89	0.176
2.36	0.352		0.59	0.056		5.9	1.44		5.9	0		5.9	0		5.9	0.464		5.9	0.008		5.9	0.024		5.9	0.856		5.9	0.184
2.364	0.288		0.591	0.056		5.91	1.416		5.91	0		5.91	0		5.91	0.52		5.91	0.008		5.91	0.016		5.91	0.856		5.91	0.176
2.368	0.24		0.592	0.048		5.92	1.144		5.92	0.008		5.92	0		5.92	0.584		5.92	0.008		5.92	0.024		5.92	0.848		5.92	0.184
2.372	0.184		0.593	0.04		5.93	0.752		5.93	0.024		5.93	0		5.93	0.6		5.93	0.016		5.93	0.024		5.93	0.848		5.93	0.16
2.376	0.16		0.594	0.04		5.94	0.4		5.94	0.016		5.94	0.008		5.94	0.592		5.94	0.008		5.94	0.016		5.94	0.848		5.94	0.192
2.38	0.136		0.595	0.04		5.95	0.176		5.95	0.016		5.95	0		5.95	0.576		5.95	0.008		5.95	0.016		5.95	0.832		5.95	0.176
2.384	0.104		0.596	0.04		5.96	0.08		5.96	0		5.96	0		5.96	0.528		5.96	0.016		5.96	0.016		5.96	0.832		5.96	0.184
2.388	0.088		0.597	0.04		5.97	0.032		5.97	0.008		5.97	0		5.97	0.472		5.97	0.008		5.97	0.016		5.97	0.816		5.97	0.176
2.392	0.064		0.598	0.032		5.98	0.016		5.98	0.008		5.98	0		5.98	0.408		5.98	0.008		5.98	0.04		5.98	0.816		5.98	0.192
2.396	0.056		0.599	0.04		5.99	0.008		5.99	0.016		5.99	0.008		5.99	0.344		5.99	0.008		5.99	0.024		5.99	0.8		5.99	0.184
2.4	0.056		0.6	0.024		6	0.008		6	0		6	0		6	0.272		6	0.008		6	0.04		6	0.8		6	0.192
2.404	0.032		0.601	0.016		6.01	0.04		6.01	0.024		6.01	-0.008		6.01	0.224		6.01	0.008		6.01	0.024		6.01	0.776		6.01	0.192
2.408	0.024		0.602	0.016		6.02	0.176		6.02	0.016		6.02	0		6.02	0.176		6.02	0.008		6.02	0.024		6.02	0.768		6.02	0.2
2.412	0.024		0.603	0.016		6.03	0.528		6.03	0.008		6.03	0		6.03	0.128		6.03	0.016		6.03	0.024		6.03	0.752		6.03	0.192
2.416	0.008		0.604	0.024		6.04	0.928		6.04	0.008		6.04	0		6.04	0.088		6.04	0.008		6.04	0.032		6.04	0.72		6.04	0.2
2.42	0.008		0.605	0.008		6.05	1.176		6.05	0.024		6.05	0		6.05	0.056		6.05	0.008		6.05	0.04		6.05	0.688		6.05	0.208
2.424	0.008		0.606	0.016		6.06	1.224		6.06	0.008		6.06	0		6.06	0.024		6.06	0.008		6.06	0.032		6.06	0.68		6.06	0.224
2.428	0.008		0.607	0.008		6.07	0.984		6.07	0.024		6.07	-0.008		6.07	0.024		6.07	0.016		6.07	0.024		6.07	0.664		6.07	0.224
2.432	0		0.608	0.016		6.08	0.64		6.08	0		6.08	-0.008		6.08	0.008		6.08	0.016		6.08	0.032		6.08	0.632		6.08	0.224
2.436	0		0.609	0.008		6.09	0.344		6.09	0.016		6.09	0		6.09	0.016		6.09	0.016		6.09	0.032		6.09	0.616		6.09	0.224
2.44	0.008		0.61	0.016		6.1	0.176		6.1	0.008		6.1	0.008		6.1	0.008		6.1	0.008		6.1	0.032		6.1	0.616		6.1	0.232
2.444	0		0.611	0.008		6.11	0.064		6.11	0.016		6.11	0		6.11	0.008		6.11	0.008		6.11	0.008		6.11	0.592		6.11	0.232
2.448	0		0.612	0.016		6.12	0.04		6.12	0		6.12	-0.016		6.12	0		6.12	0.008		6.12	0.016		6.12	0.6		6.12	0.248
2.452	0		0.613	0.016		6.13	0.008		6.13	0		6.13	0		6.13	0		6.13	0.008		6.13	0		6.13	0.592		6.13	0.24
2.456	0		0.614	0.016		6.14	0		6.14	0		6.14	0		6.14	-0.008		6.14	0.008		6.14	0.016		6.14	0.576		6.14	0.24
2.46	0		0.615	0.016		6.15	0.016		6.15	0.008		6.15	0		6.15	0		6.15	0.008		6.15	0.008		6.15	0.592		6.15	0.232
2.464	0.008		0.616	0.016		6.16	0.088		6.16	0		6.16	0.008		6.16	0		6.16	0.016		6.16	0.016		6.16	0.584		6.16	0.248
2.468	0		0.617	0.024		6.17	0.344		6.17	0.016		6.17	-0.016		6.17	0		6.17	0.008		6.17	0.016		6.17	0.576		6.17	0.248
2.472	0		0.618	0.008		6.18	0.68		6.18	0.008		6.18	-0.008		6.18	0		6.18	0.008		6.18	0.008		6.18	0.576		6.18	0.248
2.476	0		0.619	0.016		6.19	0.984		6.19	0.024		6.19	0		6.19	0		6.19	0		6.19	0.008		6.19	0.568		6.19	0.232
2.48	0		0.62	-0.008		6.2	1.088		6.2	0		6.2	0		6.2	0		6.2	0.016		6.2	0.008		6.2	0.568		6.2	0.232
2.484	0		0.621	0.008		6.21	0.952		6.21	0.008		6.21	0		6.21	0		6.21	0.008		6.21	0		6.21	0.576		6.21	0.224
2.488	0		0.622	0		6.22	0.656		6.22	0		6.22	0		6.22	-0.008		6.22	0.008		6.22	0.008		6.22	0.568		6.22	0.232
2.492	0		0.623	0.008		6.23	0.352		6.23	0.008		6.23	0		6.23	0.008		6.23	0.008		6.23	0.016		6.23	0.584		6.23	0.224
2.496	0		0.624	0.008		6.24	0.2		6.24	0		6.24	0		6.24	0.008		6.24	0.016		6.24	0.016		6.24	0.576		6.24	0.232
2.5	0.008		0.625	0		6.25	0.08		6.25	0.016		6.25	0		6.25	0.008		6.25	0		6.25	0.016		6.25	0.576		6.25	0.216
2.504	0.032		0.626	0.008		6.26	0.04		6.26	0		6.26	0		6.26	-0.008		6.26	0		6.26	0.016		6.26	0.576		6.26	0.232
2.508	0.032		0.627	0.008		6.27	0.024		6.27	0.008		6.27	0		6.27	0.008		6.27	0.008		6.27	0		6.27	0.592		6.27	0.216
2.512	0.048		0.628	0.008		6.28	0.016		6.28	0		6.28	0		6.28	0		6.28	0.008		6.28	0.016		6.28	0.608		6.28	0.216
2.516	0.088		0.629	0.008		6.29	0.008		6.29	0.008		6.29	0		6.29	0		6.29	0.008		6.29	0.016		6.29	0.624		6.29	0.216
2.52	0.136		0.63	0.024		6.3	0.016		6.3	0		6.3	0		6.3	-0.008		6.3	0.008		6.3	0.016		6.3	0.648		6.3	0.232
2.524	0.176		0.631	0.008		6.31	0.032		6.31	0.008		6.31	0		6.31	0.016		6.31	0.008		6.31	0.016		6.31	0.672		6.31	0.216
2.528	0.232		0.632	0.016		6.32	0.16		6.32	0		6.32	0.008		6.32	0		6.32	0.032		6.32	0.016		6.32	0.688		6.32	0.216
2.532	0.296		0.633	0.016		6.33	0.392		6.33	0.016		6.33	0		6.33	0		6.33	0.096		6.33	0.008		6.33	0.696		6.33	0.208
2.536	0.368		0.634	0.016		6.34	0.664		6.34	0		6.34	0		6.34	0		6.34	0.248		6.34	0.016		6.34	0.712		6.34	0.216
2.54	0.432		0.635	0.016		6.35	0.848		6.35	0		6.35	0		6.35	0.008		6.35	0.416		6.35	0.016		6.35	0.712		6.35	0.208
2.544	0.504		0.636	0.008		6.36	0.824		6.36	0		6.36	-0.008		6.36	0		6.36	0.536		6.36	0.024		6.36	0.728		6.36	0.216
2.548	0.56		0.637	0.008		6.37	0.632		6.37	0.008		6.37	0		6.37	0.008		6.37	0.616		6.37	0.016		6.37	0.728		6.37	0.208
2.552	0.608		0.638	0.024		6.38	0.392		6.38	0		6.38	0		6.38	0		6.38	0.688		6.38	0.032		6.38	0.744		6.38	0.208
2.556	0.656		0.639	0.008		6.39	0.192		6.39	0		6.39	0.008		6.39	0		6.39	0.704		6.39	0.024		6.39	0.744		6.39	0.2
2.56	0.68		0.64	0		6.4	0.08		6.4	0.016		6.4	-0.008		6.4	0		6.4	0.736		6.4	0.032		6.4	0.728		6.4	0.216
2.564	0.712		0.641	0.008		6.41	0.04		6.41	0.032		6.41	0.008		6.41	0		6.41	0.752		6.41	0.024		6.41	0.744		6.41	0.216
2.568	0.696		0.642	0		6.42	0.024		6.42	0.016		6.42	0		6.42	0		6.42	0.768		6.42	0.04		6.42	0.728		6.42	0.216
2.572	0.688		0.643	0.008		6.43	0.016		6.43	0.048		6.43	0		6.43	0		6.43	0.768		6.43	0.024		6.43	0.72		6.43	0.216
2.576	0.672		0.644	0.008		6.44	0.024		6.44	0.032		6.44	0		6.44	0		6.44	0.768		6.44	0.048		6.44	0.704		6.44	0.208
2.58	0.632		0.645	0		6.45	0.008		6.45	0.032		6.45	0		6.45	0.008		6.45	0.784		6.45	0.032		6.45	0.688		6.45	0.2
2.584	0.592		0.646	0.008		6.46	0.04		6.46	0.024		6.46	0		6.46	0		6.46	0.776		6.46	0.04		6.46	0.688		6.46	0.216
2.588	0.544		0.647	0		6.47	0.144		6.47	0.04		6.47	0		6.47	0.008		6.47	0.76		6.47	0.032		6.47	0.672		6.47	0.2
2.592	0.48		0.648	0.016		6.48	0.36		6.48	0.008		6.48	0		6.48	0		6.48	0.768		6.48	0.04		6.48	0.664		6.48	0.208
2.596	0.424		0.649	0.016		6.49	0.568		6.49	0.016		6.49	0		6.49	0		6.49	0.752		6.49	0.032		6.49	0.632		6.49	0.208
2.6	0.384		0.65	0.008		6.5	0.688		6.5	0.008		6.5	0		6.5	0		6.5	0.736		6.5	0.048		6.5	0.624		6.5	0.216
2.604	0.336		0.651	0.016		6.51	0.632		6.51	0.016		6.51	0		6.51	0		6.51	0.688		6.51	0.04		6.51	0.616		6.51	0.192
2.608	0.28		0.652	0.008		6.52	0.48		6.52	0		6.52	0		6.52	0		6.52	0.632		6.52	0.048		6.52	0.616		6.52	0.216
2.612	0.24		0.653	0.016		6.53	0.272		6.53	0.008		6.53	0		6.53	0.008		6.53	0.56		6.53	0.032		6.53	0.6		6.53	0.208
2.616	0.2		0.654	0.008		6.54	0.144		6.54	0		6.54	0		6.54	0		6.54	0.464		6.54	0.056		6.54	0.6		6.54	0.232
2.62	0.152		0.655	0.008		6.55	0.064		6.55	0.016		6.55	0		6.55	0		6.55	0.344		6.55	0.032		6.55	0.6		6.55	0.216
2.624	0.128		0.656	-0.008		6.56	0.024		6.56	0.016		6.56	0		6.56	0		6.56	0.264		6.56	0.048		6.56	0.6		6.56	0.232
2.628	0.104		0.657	0.008		6.57	0.024		6.57	0.04		6.57	0		6.57	0.008		6.57	0.176		6.57	0.048		6.57	0.592		6.57	0.216
2.632	0.08		0.658	0.016		6.58	0.008		6.58	0.056		6.58	0		6.58	0		6.58	0.136		6.58	0.04		6.58	0.608		6.58	0.224
2.636	0.072		0.659	0		6.59	0.008		6.59	0.064		6.59	0		6.59	0		6.59	0.08		6.59	0.032		6.59	0.6		6.59	0.224
2.64	0.056		0.66	0		6.6	0.008		6.6	0.056		6.6	0		6.6	0.008		6.6	0.072		6.6	0.04		6.6	0.616		6.6	0.24
2.644	0.056		0.661	-0.008		6.61	0.056		6.61	0.024		6.61	0		6.61	0		6.61	0.056		6.61	0.032		6.61	0.6		6.61	0.224
2.648	0.032		0.662	0.008		6.62	0.184		6.62	0.008		6.62	-0.008		6.62	0		6.62	0.064		6.62	0.04		6.62	0.616		6.62	0.232
2.652	0.04		0.663	0		6.63	0.384		6.63	0		6.63	0		6.63	0		6.63	0.048		6.63	0.024		6.63	0.6		6.63	0.216
2.656	0.024		0.664	0		6.64	0.576		6.64	0		6.64	0		6.64	-0.008		6.64	0.048		6.64	0.032		6.64	0.608		6.64	0.232
2.66	0.024		0.665	0		6.65	0.632		6.65	0		6.65	-0.008		6.65	0		6.65	0.024		6.65	0.024		6.65	0.592		6.65	0.224
2.664	0.016		0.666	0.008		6.66	0.584		6.66	0		6.66	0		6.66	0		6.66	0.048		6.66	0.04		6.66	0.592		6.66	0.224
2.668	0		0.667	0.008		6.67	0.424		6.67	0.016		6.67	-0.008		6.67	0		6.67	0.016		6.67	0.024		6.67	0.592		6.67	0.216
2.672	0.008		0.668	0.016		6.68	0.28		6.68	0		6.68	0		6.68	0		6.68	0.032		6.68	0.024		6.68	0.6		6.68	0.232
2.676	0.016		0.669	0.008		6.69	0.168		6.69	0.048		6.69	0.016		6.69	0.008		6.69	0.024		6.69	0.032		6.69	0.584		6.69	0.216
2.68	0.016		0.67	0.016		6.7	0.08		6.7	0.08		6.7	0		6.7	0.008		6.7	0.032		6.7	0.032		6.7	0.608		6.7	0.232
2.684	0.008		0.671	0.016		6.71	0.048		6.71	0.12		6.71	0		6.71	0		6.71	0.016		6.71	0.016		6.71	0.584		6.71	0.216
2.688	0		0.672	0.024		6.72	0.024		6.72	0.144		6.72	0		6.72	0		6.72	0.016		6.72	0.032		6.72	0.584		6.72	0.216
2.692	0		0.673	0.024		6.73	0.024		6.73	0.16		6.73	-0.008		6.73	0		6.73	0.016		6.73	0.024		6.73	0.576		6.73	0.224
2.696	0.008		0.674	0.032		6.74	0.008		6.74	0.136		6.74	0		6.74	0		6.74	0.016		6.74	0.024		6.74	0.592		6.74	0.216
2.7	0.008		0.675	0.032		6.75	0.016		6.75	0.104		6.75	-0.008		6.75	0.048		6.75	0.016		6.75	0.016		6.75	0.576		6.75	0.224
2.704	0.008		0.676	0.024		6.76	0.064		6.76	0.056		6.76	0		6.76	0.096		6.76	0.008		6.76	0.032		6.76	0.608		6.76	0.232
2.708	-0.008		0.677	0.032		6.77	0.192		6.77	0.048		6.77	0.008		6.77	0.16		6.77	0.008		6.77	0.016		6.77	0.584		6.77	0.216
2.712	0		0.678	0.04		6.78	0.352		6.78	0.016		6.78	0		6.78	0.232		6.78	0.016		6.78	0.032		6.78	0.584		6.78	0.232
2.716	0.008		0.679	0.04		6.79	0.464		6.79	0.016		6.79	-0.008		6.79	0.296		6.79	0.024		6.79	0.016		6.79	0.576		6.79	0.232
2.72	-0.016		0.68	0.04		6.8	0.512		6.8	0		6.8	0		6.8	0.368		6.8	0.008		6.8	0.024		6.8	0.584		6.8	0.24
2.724	0		0.681	0.048		6.81	0.432		6.81	0.04		6.81	0		6.81	0.424		6.81	0.008		6.81	0.024		6.81	0.576		6.81	0.224
2.728	0		0.682	0.048		6.82	0.304		6.82	0.088		6.82	0		6.82	0.44		6.82	0.008		6.82	0.016		6.82	0.576		6.82	0.232
2.732	-0.008		0.683	0.056		6.83	0.176		6.83	0.192		6.83	0		6.83	0.456		6.83	0.008		6.83	0.016		6.83	0.576		6.83	0.224
2.736	0.008		0.684	0.064		6.84	0.104		6.84	0.288		6.84	-0.008		6.84	0.448		6.84	0		6.84	0.024		6.84	0.576		6.84	0.24
2.74	0.008		0.685	0.08		6.85	0.056		6.85	0.344		6.85	0.008		6.85	0.416		6.85	0.008		6.85	0.016		6.85	0.568		6.85	0.224
2.744	0.008		0.686	0.104		6.86	0.024		6.86	0.336		6.86	0		6.86	0.384		6.86	0.016		6.86	0.024		6.86	0.592		6.86	0.248
2.748	0		0.687	0.096		6.87	0.008		6.87	0.28		6.87	0		6.87	0.336		6.87	0.016		6.87	0.016		6.87	0.584		6.87	0.232
2.752	0		0.688	0.112		6.88	0.016		6.88	0.16		6.88	-0.008		6.88	0.304		6.88	0.016		6.88	0.016		6.88	0.6		6.88	0.24
2.756	0.016		0.689	0.128		6.89	0.008		6.89	0.096		6.89	-0.008		6.89	0.24		6.89	0		6.89	0.016		6.89	0.592		6.89	0.224
2.76	0.024		0.69	0.144		6.9	0.016		6.9	0.04		6.9	0		6.9	0.208		6.9	0.016		6.9	0.016		6.9	0.632		6.9	0.232
2.764	0.056		0.691	0.152		6.91	0.088		6.91	0.032		6.91	0		6.91	0.16		6.91	0.008		6.91	0.016		6.91	0.64		6.91	0.24
2.768	0.072		0.692	0.184		6.92	0.224		6.92	0.008		6.92	0		6.92	0.12		6.92	0.016		6.92	0.032		6.92	0.68		6.92	0.248
2.772	0.104		0.693	0.184		6.93	0.424		6.93	0.008		6.93	0		6.93	0.088		6.93	0.008		6.93	0.008		6.93	0.68		6.93	0.232
2.776	0.16		0.694	0.2		6.94	0.584		6.94	0.016		6.94	0		6.94	0.064		6.94	0.016		6.94	0.032		6.94	0.696		6.94	0.24
2.78	0.224		0.695	0.224		6.95	0.608		6.95	0.04		6.95	-0.008		6.95	0.048		6.95	0		6.95	0.008		6.95	0.712		6.95	0.232
2.784	0.296		0.696	0.232		6.96	0.512		6.96	0.104		6.96	0		6.96	0.024		6.96	0.016		6.96	0.016		6.96	0.728		6.96	0.232
2.788	0.36		0.697	0.248		6.97	0.36		6.97	0.184		6.97	-0.008		6.97	0.016		6.97	0.008		6.97	0.016		6.97	0.728		6.97	0.232
2.792	0.44		0.698	0.272		6.98	0.208		6.98	0.208		6.98	0.008		6.98	0.016		6.98	0.016		6.98	0.024		6.98	0.728		6.98	0.232
2.796	0.52		0.699	0.296		6.99	0.112		6.99	0.232		6.99	0		6.99	0		6.99	0.008		6.99	0.016		6.99	0.728		6.99	0.224
2.8	0.608		0.7	0.304		7	0.048		7	0.184		7	0		7	0.016		7	0.016		7	0.024		7	0.752		7	0.24
2.804	0.68		0.701	0.32		7.01	0.016		7.01	0.144		7.01	0		7.01	0.04		7.01	0.008		7.01	0.016		7.01	0.728		7.01	0.232
2.808	0.744		0.702	0.328		7.02	0.016		7.02	0.088		7.02	0		7.02	0.08		7.02	0.024		7.02	0.024		7.02	0.736		7.02	0.24
2.812	0.792		0.703	0.352		7.03	0.016		7.03	0.048		7.03	0		7.03	0.136		7.03	0		7.03	0.016		7.03	0.72		7.03	0.232
2.816	0.832		0.704	0.36		7.04	0.016		7.04	0.016		7.04	0		7.04	0.224		7.04	0.008		7.04	0.016		7.04	0.728		7.04	0.248
2.82	0.864		0.705	0.392		7.05	0.016		7.05	0.008		7.05	0		7.05	0.296		7.05	0.008		7.05	0.016		7.05	0.696		7.05	0.232
2.824	0.872		0.706	0.408		7.06	0.024		7.06	0		7.06	0		7.06	0.384		7.06	0.008		7.06	0.016		7.06	0.72		7.06	0.248
2.828	0.856		0.707	0.424		7.07	0.176		7.07	0.008		7.07	-0.008		7.07	0.448		7.07	0.008		7.07	0.024		7.07	0.696		7.07	0.232
2.832	0.856		0.708	0.456		7.08	0.376		7.08	0		7.08	0		7.08	0.504		7.08	0.008		7.08	0.016		7.08	0.704		7.08	0.256
2.836	0.824		0.709	0.456		7.09	0.584		7.09	0.072		7.09	0		7.09	0.528		7.09	0		7.09	0.016		7.09	0.712		7.09	0.24
2.84	0.776		0.71	0.48		7.1	0.68		7.1	0.176		7.1	0		7.1	0.528		7.1	0.016		7.1	0.016		7.1	0.744		7.1	0.248
2.844	0.728		0.711	0.496		7.11	0.616		7.11	0.408		7.11	0		7.11	0.52		7.11	0.008		7.11	0.024		7.11	0.744		7.11	0.24
2.848	0.648		0.712	0.512		7.12	0.44		7.12	0.568		7.12	0		7.12	0.504		7.12	0.008		7.12	0.016		7.12	0.768		7.12	0.248
2.852	0.6		0.713	0.52		7.13	0.264		7.13	0.552		7.13	0		7.13	0.456		7.13	0.008		7.13	0.016		7.13	0.76		7.13	0.248
2.856	0.512		0.714	0.544		7.14	0.128		7.14	0.384		7.14	-0.016		7.14	0.424		7.14	0.016		7.14	0.024		7.14	0.776		7.14	0.264
2.86	0.472		0.715	0.56		7.15	0.064		7.15	0.248		7.15	-0.008		7.15	0.352		7.15	0.016		7.15	0.016		7.15	0.776		7.15	0.256
2.864	0.408		0.716	0.552		7.16	0.032		7.16	0.136		7.16	0		7.16	0.304		7.16	0.016		7.16	0.024		7.16	0.784		7.16	0.256
2.868	0.336		0.717	0.576		7.17	0.024		7.17	0.072		7.17	0		7.17	0.24		7.17	0.008		7.17	0.024		7.17	0.768		7.17	0.264
2.872	0.28		0.718	0.576		7.18	0.016		7.18	0.008		7.18	0.008		7.18	0.2		7.18	0.008		7.18	0.016		7.18	0.784		7.18	0.272
2.876	0.24		0.719	0.592		7.19	0.024		7.19	0.016		7.19	0		7.19	0.152		7.19	0		7.19	0.016		7.19	0.768		7.19	0.256
2.88	0.2		0.72	0.6		7.2	0.016		7.2	0		7.2	0		7.2	0.112		7.2	0.008		7.2	0.016		7.2	0.776		7.2	0.264
2.884	0.168		0.721	0.608		7.21	0.072		7.21	0		7.21	0		7.21	0.072		7.21	0		7.21	0.016		7.21	0.768		7.21	0.264
2.888	0.128		0.722	0.6		7.22	0.32		7.22	0.064		7.22	0		7.22	0.056		7.22	0.008		7.22	0.016		7.22	0.776		7.22	0.272
2.892	0.112		0.723	0.616		7.23	0.864		7.23	0.224		7.23	0		7.23	0.032		7.23	0		7.23	0.016		7.23	0.776		7.23	0.28
2.896	0.08		0.724	0.6		7.24	1.576		7.24	0.36		7.24	0		7.24	0.016		7.24	0.008		7.24	0.024		7.24	0.784		7.24	0.264
2.9	0.072		0.725	0.632		7.25	1.616		7.25	0.464		7.25	-0.008		7.25	0.008		7.25	0		7.25	0.016		7.25	0.8		7.25	0.272
2.904	0.056		0.726	0.632		7.26	1.616		7.26	0.504		7.26	0.008		7.26	0.008		7.26	0.008		7.26	0.016		7.26	0.792		7.26	0.272
2.908	0.04		0.727	0.632		7.27	1.472		7.27	0.448		7.27	0		7.27	0.008		7.27	0.008		7.27	0.016		7.27	0.792		7.27	0.256
2.912	0.032		0.728	0.64		7.28	0.888		7.28	0.344		7.28	0		7.28	0.008		7.28	0.008		7.28	0.016		7.28	0.808		7.28	0.256
2.916	0.024		0.729	0.64		7.29	0.448		7.29	0.208		7.29	0		7.29	0.008		7.29	0.008		7.29	0.008		7.29	0.808		7.29	0.24
2.92	0.032		0.73	0.656		7.3	0.2		7.3	0.088		7.3	0		7.3	0		7.3	0.008		7.3	0.016		7.3	0.824		7.3	0.248
2.924	0.016		0.731	0.648		7.31	0.088		7.31	0.04		7.31	0		7.31	0.016		7.31	0.008		7.31	0.008		7.31	0.824		7.31	0.224
2.928	0.016		0.732	0.632		7.32	0.024		7.32	0.008		7.32	0.008		7.32	0.008		7.32	0.008		7.32	0.024		7.32	0.824		7.32	0.24
2.932	0		0.733	0.632		7.33	0.024		7.33	0.008		7.33	0		7.33	0		7.33	0.008		7.33	0.016		7.33	0.816		7.33	0.216
2.936	0.016		0.734	0.64		7.34	0.016		7.34	0		7.34	-0.008		7.34	0		7.34	0.008		7.34	0.016		7.34	0.808		7.34	0.232
2.94	0.008		0.735	0.64		7.35	0.016		7.35	0.008		7.35	0		7.35	0		7.35	-0.008		7.35	0.008		7.35	0.808		7.35	0.208
2.944	0.008		0.736	0.624		7.36	0.016		7.36	0.04		7.36	-0.008		7.36	0.008		7.36	0.016		7.36	0.016		7.36	0.8		7.36	0.216
2.948	0.008		0.737	0.632		7.37	0.016		7.37	0.136		7.37	0		7.37	0		7.37	0		7.37	0.008		7.37	0.776		7.37	0.2
2.952	0		0.738	0.608		7.38	0.016		7.38	0.2		7.38	0		7.38	0		7.38	0.016		7.38	0.024		7.38	0.8		7.38	0.224
2.956	0		0.739	0.616		7.39	0.016		7.39	0.248		7.39	0		7.39	0		7.39	0.008		7.39	0.016		7.39	0.784		7.39	0.2
2.96	0		0.74	0.592		7.4	0.008		7.4	0.24		7.4	0.008		7.4	0		7.4	0.008		7.4	0.024		7.4	0.784		7.4	0.2
2.964	0.008		0.741	0.576		7.41	0.008		7.41	0.2		7.41	0		7.41	0		7.41	0.008		7.41	0		7.41	0.776		7.41	0.184
2.968	-0.008		0.742	0.56		7.42	0		7.42	0.144		7.42	-0.008		7.42	0		7.42	0.008		7.42	0.016		7.42	0.776		7.42	0.2
2.972	0		0.743	0.56		7.43	0.008		7.43	0.088		7.43	0		7.43	0		7.43	0.016		7.43	0.008		7.43	0.784		7.43	0.192
2.976	0.008		0.744	0.552		7.44	0.008		7.44	0.032		7.44	0.008		7.44	0		7.44	0.008		7.44	0.016		7.44	0.768		7.44	0.192
2.98	0		0.745	0.536		7.45	0.008		7.45	0.024		7.45	0		7.45	0		7.45	0		7.45	0.008		7.45	0.776		7.45	0.192
2.984	0		0.746	0.52		7.46	0.008		7.46	0		7.46	0.008		7.46	-0.008		7.46	0.008		7.46	0.016		7.46	0.776		7.46	0.184
2.988	0		0.747	0.504		7.47	0.016		7.47	0		7.47	0		7.47	0		7.47	0.008		7.47	0.016		7.47	0.784		7.47	0.176
2.992	0		0.748	0.496		7.48	0.008		7.48	0		7.48	0.008		7.48	0		7.48	0.008		7.48	0.024		7.48	0.784		7.48	0.176
2.996	0		0.749	0.48		7.49	0		7.49	0.008		7.49	0		7.49	-0.008		7.49	-0.008		7.49	0.024		7.49	0.768		7.49	0.168
3	0.016		0.75	0.48		7.5	0.008		7.5	0.024		7.5	0		7.5	0.008		7.5	0.008		7.5	0.016		7.5	0.776		7.5	0.184
3.004	0		0.751	0.472		7.51	0.024		7.51	0.08		7.51	0		7.51	0		7.51	0.008		7.51	0.008		7.51	0.768		7.51	0.176
3.008	0		0.752	0.448		7.52	0.008		7.52	0.128		7.52	0		7.52	0		7.52	0.016		7.52	0.016		7.52	0.776		7.52	0.184
3.012	0.008		0.753	0.44		7.53	0.016		7.53	0.144		7.53	0		7.53	0		7.53	0.008		7.53	0.016		7.53	0.768		7.53	0.168
3.016	0.032		0.754	0.424		7.54	0.008		7.54	0.112		7.54	0		7.54	0.008		7.54	0.008		7.54	0.016		7.54	0.768		7.54	0.176
3.02	0.056		0.755	0.416		7.55	0.008		7.55	0.088		7.55	-0.008		7.55	0		7.55	0.008		7.55	0.016		7.55	0.752		7.55	0.16
3.024	0.08		0.756	0.4		7.56	0		7.56	0.04		7.56	0		7.56	-0.008		7.56	0.008		7.56	0.016		7.56	0.744		7.56	0.168
3.028	0.12		0.757	0.4		7.57	0.008		7.57	0.032		7.57	0		7.57	0		7.57	0		7.57	0.008		7.57	0.736		7.57	0.168
3.032	0.144		0.758	0.368		7.58	0.008		7.58	0.008		7.58	0		7.58	0		7.58	0.008		7.58	0.024		7.58	0.728		7.58	0.176
3.036	0.208		0.759	0.352		7.59	0.008		7.59	0.008		7.59	-0.008		7.59	0		7.59	0.008		7.59	0.016		7.59	0.712		7.59	0.168
3.04	0.256		0.76	0.344		7.6	0.008		7.6	0		7.6	-0.008		7.6	0		7.6	0.008		7.6	0.016		7.6	0.728		7.6	0.168
3.044	0.312		0.761	0.336		7.61	0.008		7.61	0.008		7.61	-0.008		7.61	0		7.61	0.008		7.61	0.016		7.61	0.728		7.61	0.16
3.048	0.36		0.762	0.304		7.62	0.008		7.62	-0.008		7.62	0		7.62	0.016		7.62	0.016		7.62	0.024		7.62	0.736		7.62	0.168
3.052	0.4		0.763	0.304		7.63	0.016		7.63	0		7.63	-0.008		7.63	0		7.63	0.008		7.63	0.016		7.63	0.736		7.63	0.168
3.056	0.464		0.764	0.288		7.64	0.008		7.64	-0.008		7.64	0		7.64	0		7.64	0.008		7.64	0.024		7.64	0.744		7.64	0.176
3.06	0.504		0.765	0.264		7.65	0.008		7.65	0.04		7.65	0		7.65	-0.008		7.65	0.008		7.65	0.008		7.65	0.744		7.65	0.176
3.064	0.528		0.766	0.256		7.66	0.008		7.66	0.104		7.66	0		7.66	0		7.66	0.008		7.66	0.016		7.66	0.744		7.66	0.168
3.068	0.552		0.767	0.256		7.67	0.016		7.67	0.192		7.67	-0.008		7.67	0.008		7.67	0.008		7.67	0.016		7.67	0.744		7.67	0.16
3.072	0.552		0.768	0.248		7.68	0.008		7.68	0.224		7.68	0		7.68	0		7.68	0.008		7.68	0.024		7.68	0.728		7.68	0.168
3.076	0.552		0.769	0.232		7.69	0.008		7.69	0.208		7.69	0		7.69	0.008		7.69	0		7.69	0.008		7.69	0.728		7.69	0.168
3.08	0.552		0.77	0.232		7.7	0.016		7.7	0.128		7.7	0.008		7.7	-0.008		7.7	0.008		7.7	0.024		7.7	0.744		7.7	0.168
3.084	0.52		0.771	0.208		7.71	0.008		7.71	0.072		7.71	-0.008		7.71	0		7.71	0		7.71	0.016		7.71	0.744		7.71	0.16
3.088	0.488		0.772	0.2		7.72	0.008		7.72	0.032		7.72	0.008		7.72	0		7.72	0.016		7.72	0.024		7.72	0.736		7.72	0.168
3.092	0.448		0.773	0.184		7.73	0.008		7.73	0.024		7.73	0		7.73	0		7.73	0		7.73	0.008		7.73	0.728		7.73	0.168
3.096	0.424		0.774	0.176		7.74	0.008		7.74	0		7.74	0		7.74	0		7.74	0.008		7.74	0.016		7.74	0.712		7.74	0.168
3.1	0.368		0.775	0.176		7.75	0.008		7.75	0.008		7.75	0		7.75	0		7.75	0.008		7.75	0.008		7.75	0.696		7.75	0.16
3.104	0.344		0.776	0.16		7.76	0.008		7.76	0		7.76	0		7.76	0.008		7.76	0.008		7.76	0.016		7.76	0.688		7.76	0.168
3.108	0.288		0.777	0.16		7.77	0.024		7.77	0.024		7.77	-0.008		7.77	0		7.77	0.008		7.77	0.016		7.77	0.672		7.77	0.168
3.112	0.248		0.778	0.152		7.78	0.008		7.78	0.088		7.78	0		7.78	0		7.78	0.016		7.78	0.016		7.78	0.656		7.78	0.16
3.116	0.2		0.779	0.144		7.79	0.016		7.79	0.208		7.79	0		7.79	-0.008		7.79	0.008		7.79	0.016		7.79	0.648		7.79	0.152
3.12	0.184		0.78	0.12		7.8	0.008		7.8	0.304		7.8	0.008		7.8	0		7.8	0.008		7.8	0.016		7.8	0.64		7.8	0.168
3.124	0.16		0.781	0.112		7.81	0.008		7.81	0.328		7.81	-0.008		7.81	0		7.81	0.008		7.81	0.008		7.81	0.608		7.81	0.168
3.128	0.12		0.782	0.112		7.82	0.008		7.82	0.288		7.82	0		7.82	0.008		7.82	0.008		7.82	0.016		7.82	0.624		7.82	0.168
3.132	0.096		0.783	0.096		7.83	0		7.83	0.2		7.83	0		7.83	0		7.83	0		7.83	0.008		7.83	0.608		7.83	0.152
3.136	0.08		0.784	0.104		7.84	0.008		7.84	0.096		7.84	0.016		7.84	0		7.84	0.008		7.84	0.016		7.84	0.608		7.84	0.168
3.14	0.064		0.785	0.088		7.85	0.008		7.85	0.056		7.85	0		7.85	0		7.85	0.008		7.85	0.016		7.85	0.592		7.85	0.16
3.144	0.056		0.786	0.088		7.86	0.008		7.86	0.016		7.86	0.016		7.86	0		7.86	0.008		7.86	0.016		7.86	0.592		7.86	0.168
3.148	0.04		0.787	0.08		7.87	0.016		7.87	0.016		7.87	0		7.87	0		7.87	0.008		7.87	0.016		7.87	0.6		7.87	0.168
3.152	0.016		0.788	0.088		7.88	0.008		7.88	0		7.88	0		7.88	0		7.88	0.008		7.88	0.016		7.88	0.592		7.88	0.168
3.156	0.016		0.789	0.088		7.89	0.008		7.89	0.008		7.89	0		7.89	0		7.89	0.008		7.89	0.016		7.89	0.576		7.89	0.168
3.16	0.04		0.79	0.064		7.9	0.008		7.9	0		7.9	0		7.9	0.008		7.9	0.008		7.9	0.016		7.9	0.592		7.9	0.176
3.164	0.016		0.791	0.08		7.91	0.008		7.91	0.072		7.91	0		7.91	0.008		7.91	0.024		7.91	0.016		7.91	0.568		7.91	0.184
3.168	0.016		0.792	0.064		7.92	0.008		7.92	0.192		7.92	0		7.92	0.032		7.92	0.104		7.92	0.032		7.92	0.592		7.92	0.192
3.172	0		0.793	0.064		7.93	0.008		7.93	0.336		7.93	-0.008		7.93	0.064		7.93	0.184		7.93	0.016		7.93	0.576		7.93	0.184
3.176	0.008		0.794	0.064		7.94	0.008		7.94	0.424		7.94	0		7.94	0.16		7.94	0.256		7.94	0.032		7.94	0.592		7.94	0.2
3.18	0		0.795	0.056		7.95	0.008		7.95	0.4		7.95	0		7.95	0.28		7.95	0.312		7.95	0.016		7.95	0.584		7.95	0.192
3.184	0.008		0.796	0.048		7.96	0.008		7.96	0.288		7.96	0		7.96	0.4		7.96	0.352		7.96	0.032		7.96	0.592		7.96	0.2
3.188	0.008		0.797	0.056		7.97	0		7.97	0.192		7.97	0		7.97	0.536		7.97	0.376		7.97	0.04		7.97	0.584		7.97	0.192
3.192	0.008		0.798	0.048		7.98	0.008		7.98	0.096		7.98	0		7.98	0.632		7.98	0.392		7.98	0.032		7.98	0.6		7.98	0.2
3.196	0		0.799	0.04		7.99	0.008		7.99	0.032		7.99	0		7.99	0.728		7.99	0.4		7.99	0.024		7.99	0.592		7.99	0.184
3.2	0.008		0.8	0.048		8	0.016		8	0.016		8	0		8	0.8		8	0.432		8	0.032		8	0.6		8	0.2
3.204	0.008		0.801	0.024		8.01	0.008		8.01	0.008		8.01	-0.008		8.01	0.816		8.01	0.448		8.01	0.016		8.01	0.584		8.01	0.192
3.208	0		0.802	0.032		8.02	0.008		8.02	0		8.02	0.008		8.02	0.824		8.02	0.456		8.02	0.032		8.02	0.6		8.02	0.2
3.212	0		0.803	0.024		8.03	0.008		8.03	0.008		8.03	0		8.03	0.792		8.03	0.48		8.03	0.016		8.03	0.592		8.03	0.184
3.216	0		0.804	0.016		8.04	0.008		8.04	-0.008		8.04	0.008		8.04	0.752		8.04	0.504		8.04	0.024		8.04	0.6		8.04	0.184
3.22	0		0.805	0.024		8.05	0.008		8.05	0.016		8.05	-0.008		8.05	0.704		8.05	0.496		8.05	0.024		8.05	0.592		8.05	0.176
3.224	0		0.806	0.024		8.06	0.008		8.06	0.104		8.06	0.008		8.06	0.632		8.06	0.512		8.06	0.024		8.06	0.6		8.06	0.192
3.228	0		0.807	0.032		8.07	0		8.07	0.272		8.07	-0.008		8.07	0.528		8.07	0.488		8.07	0.024		8.07	0.592		8.07	0.176
3.232	0		0.808	0.016		8.08	0.008		8.08	0.456		8.08	0		8.08	0.448		8.08	0.504		8.08	0.016		8.08	0.592		8.08	0.176
3.236	0		0.809	0.024		8.09	0.008		8.09	0.488		8.09	0		8.09	0.368		8.09	0.504		8.09	0.024		8.09	0.584		8.09	0.176
3.24	0.008		0.81	0.016		8.1	0.008		8.1	0.392		8.1	0		8.1	0.288		8.1	0.496		8.1	0.032		8.1	0.592		8.1	0.176
3.244	0		0.811	0.024		8.11	0.008		8.11	0.28		8.11	0		8.11	0.216		8.11	0.488		8.11	0.016		8.11	0.592		8.11	0.168
3.248	0		0.812	0.024		8.12	0.008		8.12	0.136		8.12	0		8.12	0.16		8.12	0.472		8.12	0.032		8.12	0.592		8.12	0.176
3.252	0		0.813	0.024		8.13	0.008		8.13	0.064		8.13	0		8.13	0.112		8.13	0.448		8.13	0.016		8.13	0.576		8.13	0.168
3.256	0		0.814	0.024		8.14	0.008		8.14	0.032		8.14	0		8.14	0.072		8.14	0.416		8.14	0.016		8.14	0.576		8.14	0.168
3.26	0		0.815	0.024		8.15	0.008		8.15	0.016		8.15	-0.008		8.15	0.04		8.15	0.376		8.15	0.032		8.15	0.576		8.15	0.168
3.264	0		0.816	0.032		8.16	0.008		8.16	0		8.16	0		8.16	0.04		8.16	0.32		8.16	0.016		8.16	0.576		8.16	0.176
3.268	0		0.817	0.008		8.17	0.016		8.17	0		8.17	0		8.17	0.032		8.17	0.248		8.17	0.016		8.17	0.576		8.17	0.16
3.272	0.008		0.818	0.008		8.18	0.056		8.18	0		8.18	0		8.18	0.04		8.18	0.192		8.18	0.024		8.18	0.584		8.18	0.16
3.276	0.008		0.819	0.016		8.19	0.152		8.19	0.008		8.19	-0.008		8.19	0.056		8.19	0.128		8.19	0.024		8.19	0.592		8.19	0.16
3.28	0		0.82	0		8.2	0.312		8.2	0.096		8.2	0		8.2	0.096		8.2	0.088		8.2	0.024		8.2	0.6		8.2	0.168
3.284	0		0.821	0.016		8.21	0.44		8.21	0.312		8.21	0		8.21	0.168		8.21	0.056		8.21	0.016		8.21	0.6		8.21	0.16
3.288	0		0.822	0.016		8.22	0.448		8.22	0.552		8.22	0		8.22	0.224		8.22	0.048		8.22	0.016		8.22	0.624		8.22	0.152
3.292	0		0.823	0.008		8.23	0.344		8.23	0.696		8.23	0		8.23	0.288		8.23	0.04		8.23	0.016		8.23	0.624		8.23	0.152
3.296	0		0.824	0.016		8.24	0.224		8.24	0.584		8.24	0		8.24	0.336		8.24	0.016		8.24	0.024		8.24	0.664		8.24	0.168
3.3	0.008		0.825	0.016		8.25	0.12		8.25	0.4		8.25	0		8.25	0.376		8.25	0.016		8.25	0.024		8.25	0.672		8.25	0.168
3.304	0		0.826	0.016		8.26	0.048		8.26	0.208		8.26	0.016		8.26	0.376		8.26	0.024		8.26	0.032		8.26	0.696		8.26	0.168
3.308	0.008		0.827	0		8.27	0.024		8.27	0.104		8.27	0		8.27	0.376		8.27	0.016		8.27	0.016		8.27	0.688		8.27	0.152
3.312	0		0.828	0.008		8.28	0.008		8.28	0.048		8.28	0		8.28	0.352		8.28	0.024		8.28	0.024		8.28	0.712		8.28	0.168
3.316	0.016		0.829	0.008		8.29	0.024		8.29	0.016		8.29	0		8.29	0.32		8.29	0.008		8.29	0.016		8.29	0.704		8.29	0.16
3.32	0.016		0.83	0.016		8.3	0		8.3	0		8.3	0		8.3	0.304		8.3	0.024		8.3	0.024		8.3	0.72		8.3	0.16
3.324	0		0.831	0.024		8.31	0.008		8.31	0.008		8.31	0		8.31	0.256		8.31	0.008		8.31	0.016		8.31	0.704		8.31	0.16
3.328	0		0.832	0		8.32	0.008		8.32	-0.008		8.32	0		8.32	0.216		8.32	0.016		8.32	0.024		8.32	0.728		8.32	0.168
3.332	0		0.833	0.008		8.33	0		8.33	0.008		8.33	0		8.33	0.184		8.33	0.008		8.33	0.008		8.33	0.72		8.33	0.16
3.336	0		0.834	0.008		8.34	0.008		8.34	0.048		8.34	0		8.34	0.136		8.34	0.008		8.34	0.016		8.34	0.712		8.34	0.168
3.34	0		0.835	0.008		8.35	0.008		8.35	0.112		8.35	0		8.35	0.104		8.35	0		8.35	0.016		8.35	0.704		8.35	0.152
3.344	0		0.836	0		8.36	0.008		8.36	0.184		8.36	0		8.36	0.072		8.36	0.008		8.36	0.032		8.36	0.704		8.36	0.152
3.348	-0.008		0.837	0.008		8.37	0.008		8.37	0.2		8.37	0		8.37	0.056		8.37	-0.008		8.37	0.016		8.37	0.696		8.37	0.168
3.352	0		0.838	0.008		8.38	0.008		8.38	0.16		8.38	0.008		8.38	0.04		8.38	0.008		8.38	0.016		8.38	0.696		8.38	0.176
3.356	0.008		0.839	0.008		8.39	0.008		8.39	0.088		8.39	-0.008		8.39	0.024		8.39	0		8.39	0.016		8.39	0.664		8.39	0.168
3.36	0		0.84	0.008		8.4	0.008		8.4	0.04		8.4	0		8.4	0.024		8.4	0.008		8.4	0.024		8.4	0.656		8.4	0.176
3.364	0.016		0.841	-0.008		8.41	0		8.41	0.008		8.41	-0.008		8.41	0.008		8.41	0.008		8.41	0.016		8.41	0.632		8.41	0.168
3.368	0		0.842	0.016		8.42	0.008		8.42	0.008		8.42	0.008		8.42	0.008		8.42	0.008		8.42	0.016		8.42	0.632		8.42	0.176
3.372	0		0.843	0		8.43	0.008		8.43	0		8.43	-0.008		8.43	0		8.43	0.008		8.43	0.016		8.43	0.616		8.43	0.168
3.376	0		0.844	0		8.44	0.008		8.44	0		8.44	0		8.44	0.008		8.44	0.008		8.44	0.016		8.44	0.632		8.44	0.184
3.38	0		0.845	0.008		8.45	0.008		8.45	0.008		8.45	-0.008		8.45	0		8.45	0		8.45	0.024		8.45	0.616		8.45	0.168
3.384	0		0.846	0.008		8.46	0.008		8.46	0		8.46	0		8.46	0.008		8.46	0.008		8.46	0.016		8.46	0.632		8.46	0.184
3.388	0		0.847	0.016		8.47	0.056		8.47	0.008		8.47	-0.008		8.47	0		8.47	0.008		8.47	0.016		8.47	0.648		8.47	0.176
3.392	0		0.848	0.008		8.48	0.224		8.48	0		8.48	0		8.48	0.008		8.48	0		8.48	0.016		8.48	0.648		8.48	0.184
3.396	0.008		0.849	0		8.49	0.544		8.49	0.008		8.49	0		8.49	0		8.49	0.008		8.49	0.016		8.49	0.664		8.49	0.176
3.4	0.008		0.85	0		8.5	0.8		8.5	0		8.5	0.008		8.5	0.008		8.5	0		8.5	0.024		8.5	0.696		8.5	0.184
3.404	0		0.851	0.008		8.51	0.92		8.51	0.008		8.51	-0.016		8.51	0		8.51	0		8.51	0.024		8.51	0.696		8.51	0.184
3.408	0		0.852	0.016		8.52	0.808		8.52	-0.008		8.52	0.016		8.52	0		8.52	0		8.52	0.032		8.52	0.712		8.52	0.192
3.412	0		0.853	0.008		8.53	0.568		8.53	0		8.53	-0.008		8.53	0.008		8.53	-0.008		8.53	0.016		8.53	0.72		8.53	0.176
3.416	0		0.854	0.008		8.54	0.32		8.54	0		8.54	0		8.54	0		8.54	0.008		8.54	0.032		8.54	0.736		8.54	0.2
3.42	0.008		0.855	0.008		8.55	0.152		8.55	0		8.55	0		8.55	0		8.55	0		8.55	0.032		8.55	0.736		8.55	0.192
3.424	0		0.856	0.008		8.56	0.056		8.56	-0.008		8.56	0.008		8.56	0		8.56	0.008		8.56	0.032		8.56	0.744		8.56	0.2
3.428	0		0.857	0.008		8.57	0.024		8.57	0		8.57	0		8.57	0		8.57	-0.008		8.57	0.016		8.57	0.728		8.57	0.2
3.432	0		0.858	0.008		8.58	0.008		8.58	0		8.58	0		8.58	0.008		8.58	0		8.58	0.024		8.58	0.752		8.58	0.208
3.436	0		0.859	0		8.59	0.008		8.59	0.008		8.59	-0.008		8.59	0.008		8.59	0.008		8.59	0.024		8.59	0.744		8.59	0.2
3.44	0		0.86	0		8.6	0.008		8.6	0		8.6	0.008		8.6	0		8.6	0.008		8.6	0.024		8.6	0.752		8.6	0.208
3.444	-0.008		0.861	0		8.61	0.008		8.61	0		8.61	-0.008		8.61	0		8.61	-0.008		8.61	0.016		8.61	0.752		8.61	0.2
3.448	-0.008		0.862	0		8.62	0.008		8.62	0.016		8.62	0.008		8.62	0		8.62	0.008		8.62	0.024		8.62	0.752		8.62	0.216
3.452	0		0.863	0		8.63	0.064		8.63	0.064		8.63	0		8.63	0		8.63	-0.008		8.63	0.016		8.63	0.76		8.63	0.184
3.456	0		0.864	0		8.64	0.208		8.64	0.064		8.64	0		8.64	0		8.64	0.008		8.64	0.032		8.64	0.768		8.64	0.208
3.46	0		0.865	-0.008		8.65	0.472		8.65	0.056		8.65	0		8.65	0		8.65	-0.008		8.65	0.016		8.65	0.768		8.65	0.208
3.464	0		0.866	0		8.66	0.704		8.66	0.024		8.66	0		8.66	0		8.66	0		8.66	0.04		8.66	0.768		8.66	0.2
3.468	0		0.867	0		8.67	0.8		8.67	0.024		8.67	0		8.67	0		8.67	0.008		8.67	0.016		8.67	0.776		8.67	0.184
3.472	0		0.868	0.008		8.68	0.672		8.68	0		8.68	0		8.68	0		8.68	0.008		8.68	0.032		8.68	0.768		8.68	0.208
3.476	0		0.869	0.008		8.69	0.456		8.69	0.008		8.69	0		8.69	0		8.69	0		8.69	0.024		8.69	0.768		8.69	0.192
3.48	0		0.87	0		8.7	0.232		8.7	0		8.7	0		8.7	0		8.7	0.008		8.7	0.032		8.7	0.768		8.7	0.216
3.484	0		0.871	0		8.71	0.12		8.71	-0.008		8.71	0		8.71	0		8.71	0.008		8.71	0.016		8.71	0.768		8.71	0.192
3.488	0		0.872	0.008		8.72	0.048		8.72	-0.008		8.72	0		8.72	0		8.72	0.008		8.72	0.024		8.72	0.768		8.72	0.2
3.492	-0.008		0.873	0.008		8.73	0.032		8.73	0		8.73	0		8.73	0		8.73	0		8.73	0.024		8.73	0.752		8.73	0.2
3.496	0.008		0.874	0.008		8.74	0.008		8.74	0		8.74	0		8.74	0		8.74	0.008		8.74	0.024		8.74	0.76		8.74	0.208
3.5	0		0.875	0.016		8.75	0.016		8.75	0.008		8.75	-0.008		8.75	-0.008		8.75	0		8.75	0.016		8.75	0.744		8.75	0.2
3.504	0.016		0.876	0.008		8.76	0		8.76	0.016		8.76	0		8.76	0		8.76	0.016		8.76	0.032		8.76	0.752		8.76	0.208
3.508	0		0.877	0		8.77	0.008		8.77	0.016		8.77	0		8.77	0.008		8.77	-0.008		8.77	0.016		8.77	0.736		8.77	0.2
3.512	0		0.878	0.008		8.78	0.008		8.78	0		8.78	0		8.78	0		8.78	0.008		8.78	0.024		8.78	0.776		8.78	0.184
3.516	0.008		0.879	0.008		8.79	0.008		8.79	0.008		8.79	0		8.79	0		8.79	0.008		8.79	0.024		8.79	0.8		8.79	0.168
3.52	0.008		0.88	0		8.8	0.008		8.8	0.008		8.8	0		8.8	0.008		8.8	0.008		8.8	0.032		8.8	0.824		8.8	0.184
3.524	0		0.881	0.008		8.81	0.008		8.81	0		8.81	0		8.81	0		8.81	0		8.81	0.016		8.81	0.864		8.81	0.168
3.528	0.008		0.882	0.008		8.82	0		8.82	0		8.82	0		8.82	0.008		8.82	0.008		8.82	0.016		8.82	0.92		8.82	0.176
3.532	-0.008		0.883	0.008		8.83	0.016		8.83	0		8.83	0		8.83	0		8.83	-0.008		8.83	0.032		8.83	0.96		8.83	0.16
3.536	0.008		0.884	0.008		8.84	-0.008		8.84	0		8.84	0		8.84	0		8.84	0.008		8.84	0.024		8.84	1.008		8.84	0.176
3.54	0.008		0.885	0.016		8.85	0.008		8.85	0.016		8.85	0.008		8.85	0		8.85	0.008		8.85	0.016		8.85	1.032		8.85	0.152
3.544	0.008		0.886	0.016		8.86	0		8.86	-0.016		8.86	0		8.86	0.008		8.86	0.008		8.86	0.016		8.86	1.064		8.86	0.192
3.548	0.008		0.887	0.016		8.87	0.008		8.87	0		8.87	0		8.87	0.008		8.87	0		8.87	0.016		8.87	1.088		8.87	0.176
3.552	0		0.888	0.024		8.88	0		8.88	0		8.88	0		8.88	0		8.88	0		8.88	0.024		8.88	1.096		8.88	0.184
3.556	0		0.889	0.032		8.89	-0.008		8.89	0.016		8.89	-0.016		8.89	0		8.89	0		8.89	0.016		8.89	1.112		8.89	0.168
3.56	0		0.89	0.032		8.9	0.008		8.9	0		8.9	0.008		8.9	0.008		8.9	0.008		8.9	0.032		8.9	1.128		8.9	0.176
3.564	0.016		0.891	0.024		8.91	0.008		8.91	0		8.91	0		8.91	0.016		8.91	0		8.91	0.024		8.91	1.128		8.91	0.16
3.568	0.008		0.892	0.04		8.92	0		8.92	0		8.92	0.016		8.92	0.024		8.92	0.008		8.92	0.04		8.92	1.128		8.92	0.176
3.572	0.016		0.893	0.04		8.93	0.008		8.93	0		8.93	-0.008		8.93	0.04		8.93	0		8.93	0.016		8.93	1.12		8.93	0.176
3.576	0.008		0.894	0.048		8.94	0		8.94	0		8.94	0		8.94	0.112		8.94	0		8.94	0.032		8.94	1.128		8.94	0.176
3.58	0.024		0.895	0.072		8.95	0.016		8.95	0		8.95	0		8.95	0.232		8.95	-0.008		8.95	0.016		8.95	1.104		8.95	0.168
3.584	0		0.896	0.064		8.96	0		8.96	-0.008		8.96	-0.008		8.96	0.376		8.96	0.008		8.96	0.032		8.96	1.112		8.96	0.176
3.588	0.008		0.897	0.064		8.97	0.008		8.97	0		8.97	0.008		8.97	0.504		8.97	-0.008		8.97	0.016		8.97	1.088		8.97	0.152
3.592	0.016		0.898	0.088		8.98	0		8.98	0		8.98	0		8.98	0.648		8.98	0.008		8.98	0.024		8.98	1.096		8.98	0.176
3.596	0.016		0.899	0.096		8.99	0.008		8.99	0		8.99	-0.008		8.99	0.768		8.99	0.008		8.99	0.016		8.99	1.072		8.99	0.176
3.6	0.016		0.9	0.104		9	0.008		9	0		9	0		9	0.856		9	0.008		9	0.032		9	1.08		9	0.168
3.604	0.016		0.901	0.104		9.01	0.008		9.01	0		9.01	0		9.01	0.904		9.01	0.008		9.01	0.024		9.01	1.064		9.01	0.184
3.608	0.008		0.902	0.128		9.02	0.008		9.02	0		9.02	0		9.02	0.944		9.02	0.008		9.02	0.024		9.02	1.064		9.02	0.176
3.612	0.016		0.903	0.128		9.03	0.008		9.03	0		9.03	0		9.03	0.952		9.03	-0.008		9.03	0.016		9.03	1.056		9.03	0.184
3.616	0.016		0.904	0.136		9.04	0		9.04	-0.008		9.04	0		9.04	0.912		9.04	0.008		9.04	0.024		9.04	1.048		9.04	0.192
3.62	0.008		0.905	0.16		9.05	0		9.05	0.008		9.05	-0.008		9.05	0.888		9.05	0		9.05	0.016		9.05	1.04		9.05	0.192
3.624	0.016		0.906	0.168		9.06	0		9.06	0		9.06	-0.008		9.06	0.808		9.06	0.008		9.06	0.016		9.06	1.04		9.06	0.2
3.628	0.016		0.907	0.184		9.07	0		9.07	0		9.07	0		9.07	0.736		9.07	0.008		9.07	0.016		9.07	1.04		9.07	0.2
3.632	0		0.908	0.2		9.08	-0.008		9.08	0		9.08	0.008		9.08	0.648		9.08	0		9.08	0.024		9.08	1.04		9.08	0.216
3.636	0.008		0.909	0.232		9.09	0.008		9.09	0		9.09	0		9.09	0.56		9.09	0		9.09	0.024		9.09	1.024		9.09	0.2
3.64	0.016		0.91	0.232		9.1	0.008		9.1	0		9.1	0.008		9.1	0.456		9.1	0.008		9.1	0.016		9.1	1.016		9.1	0.2
3.644	0.024		0.911	0.256		9.11	0		9.11	0		9.11	0		9.11	0.352		9.11	0		9.11	0.024		9.11	1		9.11	0.208
3.648	0		0.912	0.272		9.12	-0.008		9.12	-0.008		9.12	0		9.12	0.28		9.12	0.008		9.12	0.024		9.12	0.984		9.12	0.208
3.652	0		0.913	0.288		9.13	0.008		9.13	0		9.13	-0.008		9.13	0.208		9.13	0.008		9.13	0.008		9.13	0.952		9.13	0.2
3.656	0.008		0.914	0.304		9.14	0.008		9.14	-0.008		9.14	0		9.14	0.152		9.14	0.008		9.14	0.032		9.14	0.92		9.14	0.216
3.66	0.008		0.915	0.328		9.15	0.008		9.15	0.016		9.15	-0.016		9.15	0.088		9.15	-0.008		9.15	0.016		9.15	0.896		9.15	0.208
3.664	0		0.916	0.344		9.16	0		9.16	-0.008		9.16	0		9.16	0.072		9.16	0.008		9.16	0.024		9.16	0.88		9.16	0.208
3.668	0		0.917	0.376		9.17	0.016		9.17	0		9.17	0		9.17	0.04		9.17	0		9.17	0.016		9.17	0.84		9.17	0.192
3.672	0		0.918	0.384		9.18	0.008		9.18	0		9.18	0		9.18	0.032		9.18	0		9.18	0.024		9.18	0.816		9.18	0.216
3.676	0		0.919	0.384		9.19	0.024		9.19	0		9.19	0		9.19	0		9.19	-0.008		9.19	0.016		9.19	0.768		9.19	0.192
3.68	0		0.92	0.416		9.2	0.008		9.2	0		9.2	0		9.2	0.008		9.2	0.008		9.2	0.024		9.2	0.744		9.2	0.208
3.684	0.016		0.921	0.432		9.21	0.008		9.21	0		9.21	0		9.21	0		9.21	0.008		9.21	0.024		9.21	0.712		9.21	0.2
3.688	0		0.922	0.456		9.22	0.008		9.22	0		9.22	0.008		9.22	0.016		9.22	0		9.22	0.032		9.22	0.696		9.22	0.2
3.692	-0.008		0.923	0.448		9.23	0.008		9.23	0.016		9.23	0		9.23	0		9.23	0.008		9.23	0.024		9.23	0.656		9.23	0.176
3.696	0		0.924	0.472		9.24	-0.008		9.24	-0.008		9.24	0		9.24	0.008		9.24	0		9.24	0.032		9.24	0.648		9.24	0.2
3.7	0		0.925	0.496		9.25	0.008		9.25	0		9.25	0		9.25	0		9.25	0.008		9.25	0.016		9.25	0.632		9.25	0.184
3.704	0.008		0.926	0.512		9.26	0		9.26	0		9.26	0		9.26	0.008		9.26	0.008		9.26	0.016		9.26	0.624		9.26	0.184
3.708	0		0.927	0.512		9.27	0.008		9.27	-0.008		9.27	-0.008		9.27	-0.008		9.27	-0.008		9.27	0.024		9.27	0.608		9.27	0.184
3.712	0		0.928	0.528		9.28	-0.008		9.28	-0.016		9.28	0		9.28	0		9.28	0.008		9.28	0.032		9.28	0.608		9.28	0.176
3.716	-0.008		0.929	0.56		9.29	0.008		9.29	0.008		9.29	-0.008		9.29	0		9.29	0.008		9.29	0.016		9.29	0.592		9.29	0.168
3.72	0.008		0.93	0.56		9.3	0		9.3	0.008		9.3	0		9.3	0		9.3	-0.008		9.3	0.016		9.3	0.6		9.3	0.168
3.724	0		0.931	0.568		9.31	0.008		9.31	0.096		9.31	-0.008		9.31	0		9.31	0.008		9.31	0.016		9.31	0.592		9.31	0.176
3.728	-0.008		0.932	0.576		9.32	0		9.32	0.224		9.32	0		9.32	0		9.32	0		9.32	0.032		9.32	0.592		9.32	0.168
3.732	-0.008		0.933	0.608		9.33	0.008		9.33	0.368		9.33	-0.008		9.33	0		9.33	0.008		9.33	0.024		9.33	0.576		9.33	0.152
3.736	0		0.934	0.616		9.34	0.008		9.34	0.416		9.34	0		9.34	0.016		9.34	0.008		9.34	0.024		9.34	0.592		9.34	0.16
3.74	0		0.935	0.616		9.35	0.008		9.35	0.384		9.35	0		9.35	0		9.35	-0.008		9.35	0.032		9.35	0.576		9.35	0.16
3.744	0.008		0.936	0.624		9.36	-0.008		9.36	0.248		9.36	0.008		9.36	0.016		9.36	0.008		9.36	0.032		9.36	0.584		9.36	0.16
3.748	0		0.937	0.624		9.37	-0.008		9.37	0.136		9.37	0		9.37	0		9.37	-0.008		9.37	0.024		9.37	0.584		9.37	0.144
3.752	0		0.938	0.64		9.38	0		9.38	0.04		9.38	0		9.38	0.008		9.38	0.008		9.38	0.016		9.38	0.584		9.38	0.168
3.756	0.008		0.939	0.632		9.39	0.016		9.39	0.024		9.39	-0.008		9.39	0		9.39	0.008		9.39	0.024		9.39	0.592		9.39	0.16
3.76	0.008		0.94	0.64		9.4	0		9.4	0		9.4	0.008		9.4	0.008		9.4	0		9.4	0.032		9.4	0.584		9.4	0.16
3.764	0		0.941	0.632		9.41	0.008		9.41	0.016		9.41	0		9.41	0		9.41	0		9.41	0.016		9.41	0.568		9.41	0.144
3.768	0.008		0.942	0.64		9.42	0.008		9.42	0		9.42	-0.008		9.42	0		9.42	0		9.42	0.016		9.42	0.584		9.42	0.168
3.772	0		0.943	0.64		9.43	0.008		9.43	0.04		9.43	0		9.43	-0.008		9.43	0		9.43	0.016		9.43	0.576		9.43	0.152
3.776	0.008		0.944	0.632		9.44	-0.008		9.44	0.088		9.44	0.008		9.44	0		9.44	0.008		9.44	0.016		9.44	0.576		9.44	0.16
3.78	0.04		0.945	0.624		9.45	0.008		9.45	0.152		9.45	-0.008		9.45	0		9.45	0.008		9.45	0.016		9.45	0.576		9.45	0.136
3.784	0.056		0.946	0.632		9.46	0		9.46	0.208		9.46	0.008		9.46	0		9.46	0		9.46	0.032		9.46	0.584		9.46	0.152
3.788	0.064		0.947	0.624		9.47	0.008		9.47	0.232		9.47	0		9.47	0		9.47	0		9.47	0.016		9.47	0.568		9.47	0.152
3.792	0.088		0.948	0.632		9.48	0.008		9.48	0.208		9.48	0		9.48	0.008		9.48	0		9.48	0.032		9.48	0.576		9.48	0.16
3.796	0.12		0.949	0.608		9.49	0		9.49	0.184		9.49	0.008		9.49	0		9.49	0.008		9.49	0.016		9.49	0.576		9.49	0.136
3.8	0.144		0.95	0.608		9.5	0		9.5	0.12		9.5	0		9.5	0.008		9.5	0.008		9.5	0.024		9.5	0.568		9.5	0.152
3.804	0.176		0.951	0.6		9.51	0.008		9.51	0.064		9.51	-0.008		9.51	0		9.51	0		9.51	0.016		9.51	0.568		9.51	0.144
3.808	0.184		0.952	0.584		9.52	0.008		9.52	0.024		9.52	0.008		9.52	0.016		9.52	0.008		9.52	0.016		9.52	0.56		9.52	0.152
3.812	0.2		0.953	0.584		9.53	0.008		9.53	0.008		9.53	0		9.53	0		9.53	0.008		9.53	0.024		9.53	0.568		9.53	0.136
3.816	0.208		0.954	0.576		9.54	0		9.54	0		9.54	0		9.54	0		9.54	0.024		9.54	0.032		9.54	0.568		9.54	0.16
3.82	0.224		0.955	0.552		9.55	0.008		9.55	0		9.55	0		9.55	0		9.55	0.064		9.55	0.016		9.55	0.56		9.55	0.144
3.824	0.232		0.956	0.552		9.56	-0.008		9.56	0		9.56	0		9.56	0		9.56	0.12		9.56	0.032		9.56	0.568		9.56	0.144
3.828	0.216		0.957	0.536		9.57	0		9.57	0		9.57	0		9.57	0		9.57	0.16		9.57	0.016		9.57	0.56		9.57	0.128
3.832	0.208		0.958	0.512		9.58	-0.008		9.58	0.016		9.58	0		9.58	0.008		9.58	0.208		9.58	0.016		9.58	0.568		9.58	0.152
3.836	0.208		0.959	0.504		9.59	0.008		9.59	0.056		9.59	-0.008		9.59	0.016		9.59	0.216		9.59	0.016		9.59	0.56		9.59	0.152
3.84	0.192		0.96	0.496		9.6	0.008		9.6	0.072		9.6	0		9.6	0.032		9.6	0.232		9.6	0.032		9.6	0.568		9.6	0.152
3.844	0.184		0.961	0.472		9.61	0.008		9.61	0.08		9.61	0.008		9.61	0.072		9.61	0.248		9.61	0.016		9.61	0.56		9.61	0.144
3.848	0.16		0.962	0.448		9.62	0.008		9.62	0.064		9.62	0		9.62	0.152		9.62	0.248		9.62	0.032		9.62	0.576		9.62	0.144
3.852	0.136		0.963	0.448		9.63	0		9.63	0.056		9.63	-0.016		9.63	0.224		9.63	0.248		9.63	0.016		9.63	0.56		9.63	0.136
3.856	0.128		0.964	0.432		9.64	0		9.64	0.016		9.64	0		9.64	0.336		9.64	0.256		9.64	0.024		9.64	0.568		9.64	0.144
3.86	0.12		0.965	0.424		9.65	0.008		9.65	0.008		9.65	-0.008		9.65	0.416		9.65	0.256		9.65	0.016		9.65	0.56		9.65	0.144
3.864	0.104		0.966	0.408		9.66	0		9.66	0		9.66	-0.008		9.66	0.504		9.66	0.256		9.66	0.016		9.66	0.568		9.66	0.144
3.868	0.072		0.967	0.392		9.67	0.008		9.67	0		9.67	-0.008		9.67	0.552		9.67	0.256		9.67	0.032		9.67	0.56		9.67	0.136
3.872	0.064		0.968	0.384		9.68	-0.008		9.68	0		9.68	-0.008		9.68	0.584		9.68	0.264		9.68	0.024		9.68	0.576		9.68	0.144
3.876	0.056		0.969	0.368		9.69	0.008		9.69	0		9.69	-0.008		9.69	0.576		9.69	0.256		9.69	0.016		9.69	0.576		9.69	0.152
3.88	0.048		0.97	0.36		9.7	0.008		9.7	-0.008		9.7	0		9.7	0.56		9.7	0.248		9.7	0.032		9.7	0.592		9.7	0.144
3.884	0.04		0.971	0.336		9.71	0.016		9.71	0		9.71	-0.008		9.71	0.512		9.71	0.24		9.71	0.016		9.71	0.6		9.71	0.128
3.888	0.04		0.972	0.32		9.72	0		9.72	-0.008		9.72	0		9.72	0.464		9.72	0.224		9.72	0.024		9.72	0.624		9.72	0.152
3.892	0.032		0.973	0.304		9.73	0.008		9.73	0.024		9.73	0		9.73	0.376		9.73	0.184		9.73	0.016		9.73	0.624		9.73	0.128
3.896	0.024		0.974	0.304		9.74	0.008		9.74	0.056		9.74	0.008		9.74	0.336		9.74	0.144		9.74	0.016		9.74	0.648		9.74	0.144
3.9	0.024		0.975	0.304		9.75	0.008		9.75	0.08		9.75	-0.008		9.75	0.264		9.75	0.12		9.75	0.016		9.75	0.64		9.75	0.144
3.904	0.024		0.976	0.28		9.76	0.008		9.76	0.072		9.76	0		9.76	0.2		9.76	0.088		9.76	0.016		9.76	0.656		9.76	0.152
3.908	0.008		0.977	0.264		9.77	0.008		9.77	0.056		9.77	0		9.77	0.16		9.77	0.048		9.77	0.016		9.77	0.648		9.77	0.144
3.912	0.008		0.978	0.248		9.78	-0.008		9.78	0.016		9.78	0		9.78	0.12		9.78	0.048		9.78	0.024		9.78	0.672		9.78	0.152
3.916	0.008		0.979	0.24		9.79	0.008		9.79	0.016		9.79	-0.008		9.79	0.072		9.79	0.024		9.79	0.032		9.79	0.656		9.79	0.136
3.92	0.016		0.98	0.232		9.8	0.008		9.8	0		9.8	0		9.8	0.064		9.8	0.024		9.8	0.032		9.8	0.68		9.8	0.152
3.924	0.008		0.981	0.216		9.81	0.008		9.81	0		9.81	0		9.81	0.04		9.81	0.016		9.81	0.016		9.81	0.664		9.81	0.144
3.928	0.016		0.982	0.2		9.82	0		9.82	0		9.82	0		9.82	0.024		9.82	0.016		9.82	0.016		9.82	0.696		9.82	0.16
3.932	0		0.983	0.192		9.83	0.008		9.83	0.008		9.83	-0.008		9.83	0.016		9.83	0.008		9.83	0.016		9.83	0.688		9.83	0.152
3.936	0.008		0.984	0.184		9.84	-0.008		9.84	0		9.84	0.008		9.84	0.016		9.84	0.016		9.84	0.016		9.84	0.704		9.84	0.16
3.94	0		0.985	0.176		9.85	0.024		9.85	-0.008		9.85	0		9.85	0		9.85	0.008		9.85	0.016		9.85	0.696		9.85	0.168
3.944	0		0.986	0.152		9.86	0		9.86	0		9.86	0		9.86	0.016		9.86	0.008		9.86	0.024		9.86	0.712		9.86	0.168
3.948	0		0.987	0.144		9.87	0.008		9.87	0.008		9.87	0		9.87	0.024		9.87	0.008		9.87	0.024		9.87	0.728		9.87	0.16
3.952	0		0.988	0.152		9.88	0		9.88	0		9.88	0.008		9.88	0.072		9.88	0.008		9.88	0.024		9.88	0.736		9.88	0.176
3.956	0		0.989	0.144		9.89	0.016		9.89	0.016		9.89	0		9.89	0.128		9.89	-0.008		9.89	0.016		9.89	0.72		9.89	0.176
3.96	0.008		0.99	0.128		9.9	0.008		9.9	0.024		9.9	0		9.9	0.224		9.9	0.008		9.9	0.024		9.9	0.744		9.9	0.16
3.964	0		0.991	0.112		9.91	0.008		9.91	0.016		9.91	0		9.91	0.32		9.91	0.008		9.91	0.016		9.91	0.736		9.91	0.152
3.968	0		0.992	0.12		9.92	0.008		9.92	0.008		9.92	0		9.92	0.408		9.92	0		9.92	0.024		9.92	0.744		9.92	0.176
3.972	0		0.993	0.12		9.93	0.008		9.93	0.008		9.93	0		9.93	0.488		9.93	0.008		9.93	0.016		9.93	0.712		9.93	0.16
3.976	0		0.994	0.112		9.94	0.008		9.94	0.008		9.94	0		9.94	0.544		9.94	0.008		9.94	0.016		9.94	0.728		9.94	0.168
3.98	0		0.995	0.104		9.95	0.008		9.95	0		9.95	-0.008		9.95	0.552		9.95	0		9.95	0.016		9.95	0.728		9.95	0.16
3.984	0		0.996	0.096		9.96	0		9.96	0		9.96	0		9.96	0.552		9.96	0.008		9.96	0.024		9.96	0.712		9.96	0.176
3.988	0		0.997	0.088		9.97	0.008		9.97	0		9.97	0.008		9.97	0.512		9.97	0		9.97	0.016		9.97	0.72		9.97	0.168
3.992	0.008		0.998	0.096		9.98	0.008		9.98	0		9.98	0.016		9.98	0.464		9.98	0.008		9.98	0.032		9.98	0.712		9.98	0.168
3.996	0.008		0.999	0.08		9.99	0.008		9.99	0		9.99	0.008		9.99	0.408		9.99	0.008		9.99	0.016		9.99	0.712		9.99	0.16
4	0		1	0.056		10	0		10	0		10	0.048		10	0.336		10	0.008		10	0.024		10	0.704		10	0.168
4.004	0.016		1.001	0.072		10.01	0.008		10.01	0		10.01	0.048		10.01	0.256		10.01	0.008		10.01	0.008		10.01	0.712		10.01	0.152
4.008	0.016		1.002	0.064		10.02	-0.008		10.02	0		10.02	0.072		10.02	0.216		10.02	0.008		10.02	0.024		10.02	0.72		10.02	0.16
4.012	0.016		1.003	0.056		10.03	-0.008		10.03	0.016		10.03	0.064		10.03	0.168		10.03	-0.008		10.03	0.024		10.03	0.712		10.03	0.152
4.016	0.04		1.004	0.048		10.04	0.008		10.04	0		10.04	0.056		10.04	0.128		10.04	0.008		10.04	0.016		10.04	0.712		10.04	0.144
4.02	0.072		1.005	0.04		10.05	0.008		10.05	0		10.05	0.04		10.05	0.08		10.05	0.008		10.05	0.016		10.05	0.712		10.05	0.152
4.024	0.096		1.006	0.056		10.06	0		10.06	-0.008		10.06	0.048		10.06	0.064		10.06	0.008		10.06	0.024		10.06	0.712		10.06	0.152
4.028	0.152		1.007	0.04		10.07	0.008		10.07	0		10.07	0.024		10.07	0.04		10.07	0		10.07	0.016		10.07	0.712		10.07	0.144
4.032	0.192		1.008	0.04		10.08	0.008		10.08	-0.008		10.08	0.024		10.08	0.024		10.08	0.008		10.08	0.024		10.08	0.704		10.08	0.144
4.036	0.224		1.009	0.056		10.09	0.008		10.09	0		10.09	0.016		10.09	0.008		10.09	0.008		10.09	0.016		10.09	0.696		10.09	0.136
4.04	0.296		1.01	0.04		10.1	0		10.1	0.008		10.1	0.016		10.1	0.016		10.1	0.008		10.1	0.032		10.1	0.704		10.1	0.152
4.044	0.352		1.011	0.048		10.11	0.008		10.11	0		10.11	0.016		10.11	0		10.11	0.008		10.11	0.016		10.11	0.696		10.11	0.136
4.048	0.408		1.012	0.04		10.12	0		10.12	0		10.12	0.072		10.12	0.008		10.12	0.016		10.12	0.024		10.12	0.704		10.12	0.152
4.052	0.456		1.013	0.04		10.13	0.016		10.13	0.064		10.13	0.168		10.13	0		10.13	0		10.13	0.024		10.13	0.696		10.13	0.136
4.056	0.504		1.014	0.04		10.14	0		10.14	0.16		10.14	0.296		10.14	0.008		10.14	0.008		10.14	0.016		10.14	0.704		10.14	0.144
4.06	0.544		1.015	0.04		10.15	0.008		10.15	0.296		10.15	0.4		10.15	0		10.15	0		10.15	0.024		10.15	0.696		10.15	0.144
4.064	0.584		1.016	0.04		10.16	0		10.16	0.4		10.16	0.488		10.16	0.008		10.16	0.008		10.16	0.024		10.16	0.696		10.16	0.144
4.068	0.6		1.017	0.032		10.17	0.016		10.17	0.456		10.17	0.52		10.17	0		10.17	0.008		10.17	0.016		10.17	0.712		10.17	0.128
4.072	0.6		1.018	0.024		10.18	0.008		10.18	0.44		10.18	0.52		10.18	0		10.18	0.008		10.18	0.016		10.18	0.712		10.18	0.128
4.076	0.608		1.019	0.024		10.19	0.008		10.19	0.344		10.19	0.424		10.19	0		10.19	0		10.19	0.024		10.19	0.728		10.19	0.136
4.08	0.624		1.02	0.032		10.2	0		10.2	0.24		10.2	0.344		10.2	0		10.2	0.016		10.2	0.016		10.2	0.736		10.2	0.144
4.084	0.616		1.021	0.024		10.21	0.008		10.21	0.12		10.21	0.216		10.21	0		10.21	0.008		10.21	0.024		10.21	0.752		10.21	0.128
4.088	0.6		1.022	0.016		10.22	0		10.22	0.056		10.22	0.152		10.22	0		10.22	0.008		10.22	0.016		10.22	0.768		10.22	0.136
4.092	0.568		1.023	0.016		10.23	0.008		10.23	0.016		10.23	0.088		10.23	0		10.23	0.016		10.23	0.024		10.23	0.784		10.23	0.12
4.096	0.544		1.024	0.008		10.24	0		10.24	0.008		10.24	0.056		10.24	0		10.24	0.008		10.24	0.032		10.24	0.808		10.24	0.136
4.1	0.52		1.025	0.016		10.25	0.008		10.25	0		10.25	0.016		10.25	0		10.25	0		10.25	0.016		10.25	0.816		10.25	0.128
4.104	0.48		1.026	0.024		10.26	0.008		10.26	0		10.26	0.016		10.26	0.008		10.26	0.008		10.26	0.024		10.26	0.832		10.26	0.136
4.108	0.448		1.027	0.024		10.27	0.008		10.27	0		10.27	0.008		10.27	0		10.27	0.008		10.27	0.016		10.27	0.832		10.27	0.144
4.112	0.416		1.028	0.024		10.28	-0.008		10.28	0		10.28	0.016		10.28	0.008		10.28	0.016		10.28	0.024		10.28	0.856		10.28	0.136
4.116	0.384		1.029	0.016		10.29	-0.008		10.29	0.008		10.29	-0.008		10.29	0		10.29	0		10.29	0.016		10.29	0.848		10.29	0.112
4.12	0.36		1.03	0.016		10.3	0.008		10.3	0.016		10.3	0.016		10.3	0		10.3	0		10.3	0.032		10.3	0.856		10.3	0.144
4.124	0.32		1.031	0.024		10.31	0.008		10.31	0.048		10.31	0		10.31	0		10.31	-0.008		10.31	0.016		10.31	0.872		10.31	0.128
4.128	0.264		1.032	0.008		10.32	-0.008		10.32	0.048		10.32	0.008		10.32	0		10.32	0.008		10.32	0.016		10.32	0.864		10.32	0.136
4.132	0.24		1.033	0.032		10.33	0.008		10.33	0.04		10.33	0		10.33	-0.008		10.33	-0.008		10.33	0.016		10.33	0.848		10.33	0.136
4.136	0.2		1.034	0.016		10.34	0		10.34	0.024		10.34	0		10.34	0.008		10.34	0		10.34	0.024		10.34	0.84		10.34	0.136
4.14	0.184		1.035	0.024		10.35	0.008		10.35	0		10.35	0		10.35	0		10.35	0.008		10.35	0.016		10.35	0.832		10.35	0.12
4.144	0.16		1.036	0		10.36	0.008		10.36	0		10.36	0.008		10.36	0		10.36	0		10.36	0.024		10.36	0.8		10.36	0.136
4.148	0.12		1.037	0.024		10.37	0.016		10.37	0		10.37	0		10.37	0		10.37	0		10.37	0.024		10.37	0.784		10.37	0.128
4.152	0.096		1.038	0.016		10.38	0		10.38	0		10.38	0		10.38	0		10.38	0.008		10.38	0.024		10.38	0.76		10.38	0.144
4.156	0.096		1.039	0.016		10.39	0.008		10.39	0.008		10.39	0		10.39	0		10.39	0.008		10.39	0.016		10.39	0.728		10.39	0.144
4.16	0.072		1.04	0.008		10.4	-0.008		10.4	-0.008		10.4	0.016		10.4	0		10.4	0.016		10.4	0.016		10.4	0.712		10.4	0.144
4.164	0.072		1.041	0		10.41	0		10.41	0		10.41	-0.008		10.41	0		10.41	0		10.41	0.016		10.41	0.688		10.41	0.136
4.168	0.048		1.042	0.008		10.42	0		10.42	-0.008		10.42	0.008		10.42	0		10.42	0		10.42	0.024		10.42	0.672		10.42	0.144
4.172	0.04		1.043	0		10.43	0.008		10.43	0.008		10.43	0		10.43	0		10.43	0		10.43	0.016		10.43	0.632		10.43	0.136
4.176	0.024		1.044	0.008		10.44	0		10.44	0		10.44	0.008		10.44	0		10.44	0.008		10.44	0.024		10.44	0.624		10.44	0.144
4.18	0.032		1.045	0.016		10.45	0.008		10.45	0.008		10.45	0.008		10.45	0.008		10.45	0.008		10.45	0.016		10.45	0.6		10.45	0.128
4.184	0.016		1.046	0		10.46	0		10.46	0		10.46	0.016		10.46	0		10.46	0.008		10.46	0.024		10.46	0.592		10.46	0.152
4.188	0.008		1.047	0		10.47	0.008		10.47	0		10.47	0		10.47	0		10.47	0.008		10.47	0.008		10.47	0.576		10.47	0.152
4.192	0.008		1.048	0.016		10.48	0		10.48	0		10.48	0.04		10.48	0		10.48	0.008		10.48	0.024		10.48	0.584		10.48	0.152
4.196	0		1.049	0.016		10.49	0		10.49	0		10.49	0.032		10.49	0		10.49	0		10.49	0.016		10.49	0.6		10.49	0.152
4.2	0.008		1.05	0.016		10.5	0		10.5	0		10.5	0.12		10.5	0.008		10.5	0.008		10.5	0.032		10.5	0.592		10.5	0.16
4.204	0.016		1.051	0.024		10.51	0.008		10.51	0		10.51	0.256		10.51	0		10.51	-0.008		10.51	0.024		10.51	0.584		10.51	0.144
4.208	0		1.052	0.008		10.52	0		10.52	0		10.52	0.44		10.52	0.008		10.52	0.008		10.52	0.024		10.52	0.608		10.52	0.168
4.212	0.008		1.053	0.008		10.53	0.008		10.53	0.016		10.53	0.656		10.53	-0.016		10.53	-0.008		10.53	0.032		10.53	0.584		10.53	0.16
4.216	0		1.054	0.016		10.54	-0.008		10.54	0.08		10.54	0.848		10.54	0		10.54	0.008		10.54	0.032		10.54	0.608		10.54	0.16
4.22	0.024		1.055	0.008		10.55	0		10.55	0.264		10.55	0.952		10.55	0		10.55	0.008		10.55	0.024		10.55	0.6		10.55	0.152
4.224	0.008		1.056	0.008		10.56	-0.016		10.56	0.496		10.56	0.992		10.56	0.008		10.56	0.008		10.56	0.032		10.56	0.592		10.56	0.152
4.228	0.008		1.057	0.008		10.57	0.008		10.57	0.76		10.57	0.928		10.57	0		10.57	-0.008		10.57	0.024		10.57	0.576		10.57	0.16
4.232	0		1.058	0.008		10.58	0		10.58	0.96		10.58	0.84		10.58	0		10.58	0.008		10.58	0.024		10.58	0.576		10.58	0.168
4.236	0		1.059	0.008		10.59	0.008		10.59	1.04		10.59	0.712		10.59	0		10.59	0		10.59	0.016		10.59	0.56		10.59	0.16
4.24	0.008		1.06	0.008		10.6	0		10.6	0.92		10.6	0.56		10.6	0.032		10.6	0		10.6	0.016		10.6	0.56		10.6	0.168
4.244	0.008		1.061	0		10.61	0.008		10.61	0.648		10.61	0.416		10.61	0.088		10.61	0		10.61	0.016		10.61	0.544		10.61	0.16
4.248	0		1.062	0		10.62	0		10.62	0.368		10.62	0.296		10.62	0.216		10.62	0.008		10.62	0.016		10.62	0.536		10.62	0.168
4.252	0		1.063	0.008		10.63	0.016		10.63	0.176		10.63	0.232		10.63	0.408		10.63	-0.008		10.63	0.016		10.63	0.52		10.63	0.152
4.256	0.008		1.064	0		10.64	0		10.64	0.056		10.64	0.24		10.64	0.672		10.64	0		10.64	0.024		10.64	0.512		10.64	0.176
4.26	0.016		1.065	0.008		10.65	0.008		10.65	0.024		10.65	0.336		10.65	0.888		10.65	0.008		10.65	0.024		10.65	0.504		10.65	0.16
4.264	0.064		1.066	0		10.66	0		10.66	0		10.66	0.552		10.66	1.088		10.66	0.008		10.66	0.016		10.66	0.488		10.66	0.184
4.268	0.088		1.067	0.008		10.67	0.008		10.67	0.024		10.67	0.8		10.67	1.248		10.67	0.008		10.67	0.016		10.67	0.488		10.67	0.168
4.272	0.144		1.068	0.008		10.68	0.008		10.68	0.12		10.68	1.024		10.68	1.36		10.68	0.008		10.68	0.024		10.68	0.488		10.68	0.184
4.276	0.224		1.069	0.008		10.69	0.008		10.69	0.352		10.69	1.24		10.69	1.44		10.69	0.008		10.69	0.016		10.69	0.488		10.69	0.176
4.28	0.32		1.07	0.016		10.7	-0.008		10.7	0.648		10.7	1.264		10.7	1.464		10.7	0.008		10.7	0.016		10.7	0.488		10.7	0.184
4.284	0.432		1.071	0.008		10.71	0.008		10.71	0.872		10.71	1.152		10.71	1.448		10.71	-0.008		10.71	0.016		10.71	0.472		10.71	0.184
4.288	0.544		1.072	0.016		10.72	-0.008		10.72	0.896		10.72	0.944		10.72	1.408		10.72	0.008		10.72	0.024		10.72	0.48		10.72	0.176
4.292	0.672		1.073	0		10.73	0.008		10.73	0.736		10.73	0.696		10.73	1.312		10.73	0		10.73	0.016		10.73	0.472		10.73	0.168
4.296	0.808		1.074	0.008		10.74	-0.008		10.74	0.456		10.74	0.456		10.74	1.2		10.74	0.008		10.74	0.024		10.74	0.472		10.74	0.192
4.3	0.952		1.075	0.016		10.75	0.016		10.75	0.232		10.75	0.264		10.75	1.032		10.75	0		10.75	0.016		10.75	0.48		10.75	0.184
4.304	1.056		1.076	0.008		10.76	0.008		10.76	0.08		10.76	0.152		10.76	0.904		10.76	0.008		10.76	0.024		10.76	0.464		10.76	0.184
4.308	1.176		1.077	0.008		10.77	0		10.77	0.032		10.77	0.08		10.77	0.728		10.77	-0.008		10.77	0.016		10.77	0.464		10.77	0.176
4.312	1.256		1.078	0.008		10.78	-0.008		10.78	0		10.78	0.04		10.78	0.592		10.78	0.008		10.78	0.024		10.78	0.464		10.78	0.2
4.316	1.344		1.079	0.008		10.79	0.008		10.79	0.016		10.79	0.024		10.79	0.448		10.79	0.008		10.79	0.008		10.79	0.472		10.79	0.184
4.32	1.408		1.08	0.008		10.8	0		10.8	0		10.8	0.008		10.8	0.336		10.8	0.008		10.8	0.024		10.8	0.48		10.8	0.184
4.324	1.456		1.081	0		10.81	0		10.81	0		10.81	0		10.81	0.224		10.81	-0.008		10.81	0.024		10.81	0.456		10.81	0.168
4.328	1.464		1.082	0.008		10.82	0.008		10.82	0		10.82	0.008		10.82	0.152		10.82	0.008		10.82	0.032		10.82	0.472		10.82	0.184
4.332	1.464		1.083	-0.008		10.83	0.016		10.83	0		10.83	0		10.83	0.096		10.83	0.008		10.83	0.016		10.83	0.48		10.83	0.184
4.336	1.416		1.084	0		10.84	0.008		10.84	0.008		10.84	0		10.84	0.064		10.84	0.008		10.84	0.04		10.84	0.472		10.84	0.192
4.34	1.368		1.085	0.008		10.85	0.016		10.85	0.024		10.85	0.008		10.85	0.04		10.85	0		10.85	0.016		10.85	0.464		10.85	0.2
4.344	1.304		1.086	0.016		10.86	0		10.86	0.032		10.86	0.008		10.86	0.024		10.86	0.008		10.86	0.024		10.86	0.472		10.86	0.2
4.348	1.216		1.087	0.008		10.87	0.008		10.87	0.024		10.87	0		10.87	0.008		10.87	0		10.87	0.016		10.87	0.472		10.87	0.184
4.352	1.096		1.088	0.024		10.88	0		10.88	0.008		10.88	0.008		10.88	0		10.88	0.016		10.88	0.008		10.88	0.488		10.88	0.2
4.356	0.992		1.089	0.016		10.89	0.008		10.89	0		10.89	0		10.89	0		10.89	0.008		10.89	0.008		10.89	0.496		10.89	0.184
4.36	0.88		1.09	0.032		10.9	0		10.9	0		10.9	0		10.9	0		10.9	0.008		10.9	0.016		10.9	0.504		10.9	0.192
4.364	0.768		1.091	0.04		10.91	0.008		10.91	0		10.91	0		10.91	0		10.91	0.008		10.91	0.008		10.91	0.52		10.91	0.184
4.368	0.664		1.092	0.024		10.92	0		10.92	0		10.92	0		10.92	0.016		10.92	0.016		10.92	0.016		10.92	0.536		10.92	0.2
4.372	0.552		1.093	0.04		10.93	0.008		10.93	0		10.93	0		10.93	0		10.93	0.008		10.93	0		10.93	0.536		10.93	0.176
4.376	0.472		1.094	0.048		10.94	0		10.94	-0.008		10.94	0.016		10.94	0		10.94	0.008		10.94	0.016		10.94	0.552		10.94	0.184
4.38	0.384		1.095	0.04		10.95	0.008		10.95	0.008		10.95	0		10.95	-0.008		10.95	0.008		10.95	0		10.95	0.568		10.95	0.176
4.384	0.32		1.096	0.064		10.96	-0.008		10.96	0		10.96	0.016		10.96	0		10.96	0.024		10.96	0.016		10.96	0.6		10.96	0.184
4.388	0.264		1.097	0.072		10.97	0.008		10.97	0.016		10.97	0.008		10.97	-0.008		10.97	0.008		10.97	0		10.97	0.608		10.97	0.176
4.392	0.184		1.098	0.088		10.98	0		10.98	0.016		10.98	0.016		10.98	0.008		10.98	0.008		10.98	0.008		10.98	0.608		10.98	0.176
4.396	0.168		1.099	0.096		10.99	0.008		10.99	0.072		10.99	0		10.99	-0.008		10.99	0		10.99	0		10.99	0.616		10.99	0.168
4.4	0.128		1.1	0.096		11	0.008		11	0.104		11	0.008		11	0.008		11	0.008		11	0.016		11	0.624		11	0.184
4.404	0.112		1.101	0.104		11.01	0.016		11.01	0.12		11.01	0.008		11.01	0		11.01	0		11.01	0		11.01	0.632		11.01	0.16
4.408	0.088		1.102	0.112		11.02	-0.008		11.02	0.104		11.02	0.024		11.02	0		11.02	0.008		11.02	0		11.02	0.656		11.02	0.176
4.412	0.072		1.103	0.128		11.03	0.008		11.03	0.064		11.03	0.048		11.03	0		11.03	0.008		11.03	0		11.03	0.656		11.03	0.16
4.416	0.056		1.104	0.136		11.04	0		11.04	0.032		11.04	0.104		11.04	0		11.04	0.008		11.04	0.016		11.04	0.68		11.04	0.168
4.42	0.048		1.105	0.168		11.05	0.016		11.05	0.008		11.05	0.24		11.05	0		11.05	0.008		11.05	0		11.05	0.664		11.05	0.152
4.424	0.04		1.106	0.176		11.06	0.008		11.06	0		11.06	0.464		11.06	0		11.06	0.008		11.06	0.016		11.06	0.688		11.06	0.176
4.428	0.032		1.107	0.192		11.07	0.008		11.07	0		11.07	0.712		11.07	-0.008		11.07	0.008		11.07	-0.008		11.07	0.688		11.07	0.152
4.432	0.016		1.108	0.224		11.08	0.008		11.08	-0.008		11.08	0.976		11.08	0		11.08	0.008		11.08	0.008		11.08	0.696		11.08	0.168
4.436	0.024		1.109	0.24		11.09	0.008		11.09	0.016		11.09	1.152		11.09	0		11.09	0		11.09	-0.008		11.09	0.68		11.09	0.16
4.44	0.016		1.11	0.264		11.1	-0.008		11.1	0.104		11.1	1.232		11.1	0		11.1	0.016		11.1	0.016		11.1	0.704		11.1	0.16
4.444	0.008		1.111	0.296		11.11	0.008		11.11	0.304		11.11	1.16		11.11	0		11.11	0.008		11.11	0.008		11.11	0.696		11.11	0.152
4.448	0		1.112	0.312		11.12	0		11.12	0.52		11.12	1.016		11.12	0		11.12	0.008		11.12	0.016		11.12	0.704		11.12	0.152
4.452	0.008		1.113	0.328		11.13	0.008		11.13	0.736		11.13	0.832		11.13	0		11.13	0.008		11.13	0.008		11.13	0.696		11.13	0.152
4.456	0		1.114	0.368		11.14	0		11.14	0.888		11.14	0.648		11.14	0.016		11.14	0.008		11.14	0		11.14	0.696		11.14	0.168
4.46	0		1.115	0.392		11.15	0.008		11.15	0.816		11.15	0.488		11.15	0		11.15	0.016		11.15	0		11.15	0.688		11.15	0.144
4.464	0		1.116	0.416		11.16	0.008		11.16	0.608		11.16	0.36		11.16	0		11.16	0.016		11.16	0.008		11.16	0.672		11.16	0.168
4.468	0.016		1.117	0.44		11.17	0.008		11.17	0.36		11.17	0.248		11.17	0		11.17	0.008		11.17	0.016		11.17	0.664		11.17	0.152
4.472	0		1.118	0.464		11.18	-0.008		11.18	0.192		11.18	0.16		11.18	0		11.18	0.016		11.18	0.016		11.18	0.664		11.18	0.16
4.476	-0.008		1.119	0.48		11.19	0.008		11.19	0.072		11.19	0.088		11.19	0		11.19	0		11.19	0.008		11.19	0.64		11.19	0.152
4.48	0		1.12	0.52		11.2	0.008		11.2	0.032		11.2	0.048		11.2	0		11.2	0.008		11.2	0.016		11.2	0.64		11.2	0.152
4.484	0.008		1.121	0.544		11.21	0.008		11.21	0.008		11.21	0.04		11.21	-0.008		11.21	0.008		11.21	0		11.21	0.64		11.21	0.152
4.488	0		1.122	0.56		11.22	0		11.22	-0.008		11.22	0.016		11.22	0		11.22	0.008		11.22	0.016		11.22	0.632		11.22	0.16
4.492	0.008		1.123	0.592		11.23	0.008		11.23	0.008		11.23	0.008		11.23	0		11.23	0.008		11.23	0		11.23	0.632		11.23	0.136
4.496	0		1.124	0.624		11.24	0		11.24	0.088		11.24	0.016		11.24	0		11.24	0		11.24	0		11.24	0.616		11.24	0.16
4.5	0.008		1.125	0.648		11.25	0.008		11.25	0.256		11.25	0.008		11.25	0		11.25	0.016		11.25	0.008		11.25	0.592		11.25	0.144
4.504	0.008		1.126	0.688		11.26	0		11.26	0.48		11.26	0.016		11.26	0		11.26	0.016		11.26	0.016		11.26	0.6		11.26	0.16
4.508	0.016		1.127	0.712		11.27	0.008		11.27	0.656		11.27	0		11.27	0		11.27	0.008		11.27	0		11.27	0.584		11.27	0.144
4.512	0.032		1.128	0.72		11.28	0		11.28	0.68		11.28	0.016		11.28	0		11.28	0.008		11.28	0.016		11.28	0.584		11.28	0.168
4.516	0.064		1.129	0.768		11.29	0.008		11.29	0.592		11.29	0.008		11.29	0		11.29	0		11.29	0		11.29	0.576		11.29	0.152
4.52	0.104		1.13	0.784		11.3	0		11.3	0.392		11.3	0.024		11.3	0		11.3	0.008		11.3	0.008		11.3	0.56		11.3	0.168
4.524	0.144		1.131	0.808		11.31	0.008		11.31	0.208		11.31	0		11.31	0.008		11.31	0		11.31	-0.008		11.31	0.552		11.31	0.16
4.528	0.208		1.132	0.832		11.32	0		11.32	0.096		11.32	0.008		11.32	0.024		11.32	0.008		11.32	0.016		11.32	0.544		11.32	0.168
4.532	0.28		1.133	0.856		11.33	0.008		11.33	0.04		11.33	0		11.33	0.056		11.33	0.008		11.33	0		11.33	0.528		11.33	0.152
4.536	0.368		1.134	0.888		11.34	0		11.34	0.008		11.34	0		11.34	0.192		11.34	0.008		11.34	0.008		11.34	0.52		11.34	0.168
4.54	0.456		1.135	0.896		11.35	0.008		11.35	0.016		11.35	0		11.35	0.368		11.35	0.008		11.35	0		11.35	0.512		11.35	0.144
4.544	0.56		1.136	0.928		11.36	0		11.36	0		11.36	0.008		11.36	0.608		11.36	0.024		11.36	0		11.36	0.504		11.36	0.168
4.548	0.648		1.137	0.928		11.37	0		11.37	0		11.37	0.008		11.37	0.84		11.37	0.008		11.37	0		11.37	0.488		11.37	0.136
4.552	0.752		1.138	0.936		11.38	0		11.38	0		11.38	0.008		11.38	1.056		11.38	0.008		11.38	0.008		11.38	0.488		11.38	0.152
4.556	0.824		1.139	0.96		11.39	0.008		11.39	0.008		11.39	0.016		11.39	1.192		11.39	0.008		11.39	0.008		11.39	0.48		11.39	0.144
4.56	0.912		1.14	0.984		11.4	0.008		11.4	0.048		11.4	0.104		11.4	1.32		11.4	0.008		11.4	0.016		11.4	0.488		11.4	0.16
4.564	0.976		1.141	0.968		11.41	0.008		11.41	0.12		11.41	0.264		11.41	1.384		11.41	0.008		11.41	0		11.41	0.472		11.41	0.16
4.568	1.016		1.142	0.992		11.42	0		11.42	0.184		11.42	0.512		11.42	1.4		11.42	0.008		11.42	0.008		11.42	0.472		11.42	0.152
4.572	1.048		1.143	0.992		11.43	0.008		11.43	0.2		11.43	0.808		11.43	1.376		11.43	0.008		11.43	0		11.43	0.472		11.43	0.144
4.576	1.08		1.144	1		11.44	0.008		11.44	0.152		11.44	1.04		11.44	1.328		11.44	0.008		11.44	0.016		11.44	0.464		11.44	0.152
4.58	1.08		1.145	1.016		11.45	0.016		11.45	0.096		11.45	1.176		11.45	1.224		11.45	0		11.45	0.008		11.45	0.456		11.45	0.144
4.584	1.056		1.146	1.008		11.46	0		11.46	0.048		11.46	1.208		11.46	1.104		11.46	0.008		11.46	0		11.46	0.456		11.46	0.144
4.588	1.008		1.147	1.008		11.47	0.008		11.47	0.024		11.47	1.088		11.47	0.968		11.47	0.008		11.47	0.008		11.47	0.456		11.47	0.136
4.592	0.96		1.148	1.032		11.48	0.008		11.48	0		11.48	0.88		11.48	0.848		11.48	0.008		11.48	0.008		11.48	0.456		11.48	0.144
4.596	0.896		1.149	1.032		11.49	0.008		11.49	0		11.49	0.576		11.49	0.68		11.49	0		11.49	-0.008		11.49	0.448		11.49	0.136
4.6	0.832		1.15	1.008		11.5	0		11.5	0		11.5	0.328		11.5	0.552		11.5	0.008		11.5	0.008		11.5	0.472		11.5	0.144
4.604	0.768		1.151	1.008		11.51	0.008		11.51	0		11.51	0.16		11.51	0.432		11.51	0.008		11.51	0		11.51	0.456		11.51	0.136
4.608	0.672		1.152	1.008		11.52	0		11.52	0.008		11.52	0.08		11.52	0.328		11.52	0.008		11.52	0.016		11.52	0.456		11.52	0.136
4.612	0.6		1.153	1		11.53	0.008		11.53	0.048		11.53	0.032		11.53	0.232		11.53	0.016		11.53	0.008		11.53	0.456		11.53	0.136
4.616	0.512		1.154	0.992		11.54	0		11.54	0.176		11.54	0.008		11.54	0.176		11.54	0.008		11.54	0.016		11.54	0.464		11.54	0.136
4.62	0.44		1.155	0.984		11.55	0.008		11.55	0.32		11.55	0.008		11.55	0.104		11.55	-0.008		11.55	-0.008		11.55	0.456		11.55	0.128
4.624	0.384		1.156	0.96		11.56	0		11.56	0.44		11.56	0		11.56	0.072		11.56	0.008		11.56	0.016		11.56	0.456		11.56	0.144
4.628	0.32		1.157	0.952		11.57	0.016		11.57	0.456		11.57	0		11.57	0.032		11.57	-0.008		11.57	0		11.57	0.456		11.57	0.136
4.632	0.272		1.158	0.936		11.58	0		11.58	0.36		11.58	0		11.58	0.032		11.58	0.016		11.58	0.016		11.58	0.448		11.58	0.144
4.636	0.216		1.159	0.92		11.59	0.008		11.59	0.224		11.59	0		11.59	0.016		11.59	0.024		11.59	0.016		11.59	0.456		11.59	0.136
4.64	0.176		1.16	0.912		11.6	-0.008		11.6	0.12		11.6	-0.008		11.6	0.008		11.6	0.048		11.6	0.016		11.6	0.456		11.6	0.144
4.644	0.152		1.161	0.88		11.61	0.008		11.61	0.056		11.61	0		11.61	0		11.61	0.056		11.61	0.008		11.61	0.448		11.61	0.144
4.648	0.128		1.162	0.848		11.62	0		11.62	0.008		11.62	0		11.62	0.016		11.62	0.072		11.62	0.008		11.62	0.456		11.62	0.168
4.652	0.096		1.163	0.84		11.63	0.008		11.63	0.008		11.63	0		11.63	0		11.63	0.08		11.63	0		11.63	0.448		11.63	0.152
4.656	0.072		1.164	0.824		11.64	0.008		11.64	0		11.64	0		11.64	0		11.64	0.096		11.64	0.016		11.64	0.456		11.64	0.168
4.66	0.072		1.165	0.8		11.65	0.008		11.65	0		11.65	0		11.65	0.008		11.65	0.08		11.65	0		11.65	0.44		11.65	0.152
4.664	0.064		1.166	0.784		11.66	0		11.66	0.008		11.66	0		11.66	0.008		11.66	0.08		11.66	0.008		11.66	0.464		11.66	0.176
4.668	0.056		1.167	0.76		11.67	0.008		11.67	0.128		11.67	0		11.67	0		11.67	0.072		11.67	0.008		11.67	0.44		11.67	0.16
4.672	0.024		1.168	0.744		11.68	0		11.68	0.28		11.68	0.008		11.68	0		11.68	0.08		11.68	0.016		11.68	0.464		11.68	0.16
4.676	0.016		1.169	0.736		11.69	0		11.69	0.504		11.69	0		11.69	0		11.69	0.064		11.69	0		11.69	0.44		11.69	0.168
4.68	0.024		1.17	0.712		11.7	0		11.7	0.616		11.7	-0.008		11.7	0		11.7	0.08		11.7	0.008		11.7	0.464		11.7	0.176
4.684	0.016		1.171	0.688		11.71	0.008		11.71	0.592		11.71	0		11.71	0		11.71	0.064		11.71	0.008		11.71	0.456		11.71	0.168
4.688	0.016		1.172	0.656		11.72	-0.008		11.72	0.424		11.72	0.008		11.72	0.008		11.72	0.08		11.72	0.008		11.72	0.464		11.72	0.168
4.692	0.016		1.173	0.632		11.73	0.008		11.73	0.256		11.73	0		11.73	0		11.73	0.064		11.73	0.008		11.73	0.464		11.73	0.168
4.696	0.008		1.174	0.6		11.74	0		11.74	0.112		11.74	0		11.74	0		11.74	0.064		11.74	0.008		11.74	0.488		11.74	0.168
4.7	0.008		1.175	0.6		11.75	0.008		11.75	0.048		11.75	-0.008		11.75	-0.008		11.75	0.056		11.75	0		11.75	0.488		11.75	0.168
4.704	0.008		1.176	0.568		11.76	-0.008		11.76	0		11.76	0		11.76	0.008		11.76	0.064		11.76	0.008		11.76	0.496		11.76	0.168
4.708	0.008		1.177	0.544		11.77	0.008		11.77	0.008		11.77	0		11.77	0		11.77	0.04		11.77	0.008		11.77	0.496		11.77	0.152
4.712	0		1.178	0.52		11.78	-0.008		11.78	0.008		11.78	0		11.78	0		11.78	0.048		11.78	0.016		11.78	0.512		11.78	0.168
4.716	0		1.179	0.496		11.79	0.008		11.79	0		11.79	-0.016		11.79	0		11.79	0.032		11.79	0.008		11.79	0.504		11.79	0.16
4.72	0.008		1.18	0.472		11.8	-0.008		11.8	0.016		11.8	0		11.8	0.008		11.8	0.04		11.8	0		11.8	0.52		11.8	0.16
4.724	0.016		1.181	0.44		11.81	0		11.81	0.12		11.81	0		11.81	0		11.81	0.016		11.81	0.008		11.81	0.52		11.81	0.144
4.728	0		1.182	0.432		11.82	-0.008		11.82	0.32		11.82	0		11.82	0		11.82	0.008		11.82	0.016		11.82	0.52		11.82	0.16
4.732	0		1.183	0.408		11.83	0.008		11.83	0.52		11.83	0		11.83	-0.008		11.83	0.008		11.83	0.008		11.83	0.52		11.83	0.16
4.736	0		1.184	0.384		11.84	0.008		11.84	0.584		11.84	0		11.84	0		11.84	0.016		11.84	0.016		11.84	0.52		11.84	0.152
4.74	0.008		1.185	0.376		11.85	0.008		11.85	0.496		11.85	0		11.85	0		11.85	0.008		11.85	0.008		11.85	0.512		11.85	0.152
4.744	0.008		1.186	0.36		11.86	0.008		11.86	0.312		11.86	0.008		11.86	0		11.86	0.016		11.86	0.016		11.86	0.504		11.86	0.16
4.748	0		1.187	0.344		11.87	0.008		11.87	0.176		11.87	0		11.87	-0.008		11.87	0.008		11.87	0		11.87	0.504		11.87	0.152
4.752	0		1.188	0.328		11.88	0		11.88	0.072		11.88	0		11.88	0		11.88	0.016		11.88	0		11.88	0.504		11.88	0.152
4.756	0		1.189	0.312		11.89	0.008		11.89	0.024		11.89	0		11.89	0		11.89	0.008		11.89	0		11.89	0.488		11.89	0.152
4.76	0.008		1.19	0.288		11.9	0.008		11.9	0		11.9	0		11.9	0.008		11.9	0.008		11.9	0.008		11.9	0.48		11.9	0.152
4.764	0.024		1.191	0.28		11.91	0		11.91	0.008		11.91	0		11.91	-0.008		11.91	0.008		11.91	0		11.91	0.472		11.91	0.128
4.768	0.04		1.192	0.256		11.92	0.008		11.92	0		11.92	-0.008		11.92	0.016		11.92	0.008		11.92	0.016		11.92	0.472		11.92	0.144
4.772	0.072		1.193	0.248		11.93	0.008		11.93	0.008		11.93	0		11.93	-0.008		11.93	-0.008		11.93	0		11.93	0.472		11.93	0.136
4.776	0.104		1.194	0.224		11.94	0		11.94	0.016		11.94	0.008		11.94	0.008		11.94	0		11.94	0.016		11.94	0.464		11.94	0.144
4.78	0.16		1.195	0.224		11.95	0.008		11.95	0.16		11.95	0		11.95	-0.016		11.95	0.008		11.95	0		11.95	0.456		11.95	0.136
4.784	0.224		1.196	0.216		11.96	0		11.96	0.384		11.96	0.008		11.96	0		11.96	0		11.96	0.016		11.96	0.472		11.96	0.136
4.788	0.288		1.197	0.192		11.97	0.008		11.97	0.592		11.97	0		11.97	-0.008		11.97	0.008		11.97	0.016		11.97	0.456		11.97	0.136
4.792	0.368		1.198	0.184		11.98	0		11.98	0.68		11.98	0		11.98	0.008		11.98	0.024		11.98	0.016		11.98	0.448		11.98	0.152
4.796	0.456		1.199	0.176		11.99	0.008		11.99	0.632		11.99	0		11.99	-0.008		11.99	0		11.99	0.008		11.99	0.456		11.99	0.144
4.8	0.544		1.2	0.16		12	0		12	0.488		12	0.008		12	0		12	0.008		12	0.008		12	0.464		12	0.144
4.804	0.624		1.201	0.16		12.01	0.008		12.01	0.28		12.01	0.024		12.01	0		12.01	0		12.01	0.016		12.01	0.456		12.01	0.144
4.808	0.712		1.202	0.128		12.02	0		12.02	0.128		12.02	0.048		12.02	0.016		12.02	0.008		12.02	0.008		12.02	0.472		12.02	0.152
4.812	0.784		1.203	0.144		12.03	0.008		12.03	0.048		12.03	0.072		12.03	0		12.03	0		12.03	0.016		12.03	0.464		12.03	0.152
4.816	0.856		1.204	0.128		12.04	0		12.04	0.024		12.04	0.128		12.04	0.008		12.04	0.008		12.04	0		12.04	0.48		12.04	0.152
4.82	0.904		1.205	0.112		12.05	0		12.05	0.008		12.05	0.16		12.05	0		12.05	0.008		12.05	0		12.05	0.496		12.05	0.152
4.824	0.944		1.206	0.104		12.06	-0.008		12.06	0		12.06	0.176		12.06	0.016		12.06	0.016		12.06	0.008		12.06	0.504		12.06	0.152
4.828	0.968		1.207	0.096		12.07	0.016		12.07	0.008		12.07	0.184		12.07	-0.008		12.07	0.008		12.07	0.008		12.07	0.496		12.07	0.16
4.832	0.976		1.208	0.096		12.08	0.008		12.08	0.008		12.08	0.176		12.08	0.008		12.08	0.008		12.08	0.008		12.08	0.504		12.08	0.168
4.836	0.96		1.209	0.104		12.09	0.008		12.09	0.112		12.09	0.152		12.09	0		12.09	0.008		12.09	0		12.09	0.512		12.09	0.16
4.84	0.944		1.21	0.088		12.1	0		12.1	0.288		12.1	0.128		12.1	0.056		12.1	0.008		12.1	0.008		12.1	0.512		12.1	0.168
4.844	0.888		1.211	0.08		12.11	0		12.11	0.52		12.11	0.088		12.11	0.176		12.11	0		12.11	0.008		12.11	0.504		12.11	0.16
4.848	0.848		1.212	0.088		12.12	0.008		12.12	0.64		12.12	0.056		12.12	0.416		12.12	0.008		12.12	0.008		12.12	0.52		12.12	0.168
4.852	0.784		1.213	0.072		12.13	0.008		12.13	0.576		12.13	0.056		12.13	0.712		12.13	0.008		12.13	0		12.13	0.504		12.13	0.16
4.856	0.704		1.214	0.064		12.14	-0.424		12.14	0.376		12.14	0.016		12.14	1.08		12.14	0.008		12.14	0.016		12.14	0.536		12.14	0.168
4.86	0.648		1.215	0.08		12.15	-0.424		12.15	0.2		12.15	0.008		12.15	1.376		12.15	0.008		12.15	0.016		12.15	0.512		12.15	0.152
4.864	0.576		1.216	0.056		12.16	-0.424		12.16	0.08		12.16	0.008		12.16	1.608		12.16	0.008		12.16	0.016		12.16	0.536		12.16	0.176
4.868	0.504		1.217	0.056		12.17	-0.424		12.17	0.04		12.17	0		12.17	1.608		12.17	0		12.17	0		12.17	0.536		12.17	0.168
4.872	0.432		1.218	0.048		12.18	-0.424		12.18	0		12.18	0		12.18	1.608		12.18	0		12.18	0.008		12.18	0.536		12.18	0.176
4.876	0.376		1.219	0.048		12.19	-0.424		12.19	0		12.19	-0.008		12.19	1.608		12.19	0.008		12.19	0.008		12.19	0.52		12.19	0.168
4.88	0.32		1.22	0.048		12.2	-0.424		12.2	0.008		12.2	0		12.2	1.608		12.2	0.008		12.2	0.016		12.2	0.536		12.2	0.168
4.884	0.272		1.221	0.04		12.21	-0.424		12.21	0.008		12.21	0		12.21	1.608		12.21	0.008		12.21	0.008		12.21	0.528		12.21	0.176
4.888	0.216		1.222	0.04		12.22	-0.424		12.22	0		12.22	0.008		12.22	1.608		12.22	0.016		12.22	0.016		12.22	0.536		12.22	0.168
4.892	0.176		1.223	0.04		12.23	-0.424		12.23	0.04		12.23	0		12.23	1.608		12.23	0.008		12.23	0		12.23	0.536		12.23	0.168
4.896	0.136		1.224	0.032		12.24	-0.424		12.24	0.128		12.24	0.008		12.24	1.608		12.24	0.008		12.24	0.016		12.24	0.544		12.24	0.192
4.9	0.12		1.225	0.032		12.25	-0.424		12.25	0.288		12.25	0		12.25	1.608		12.25	-0.008		12.25	0		12.25	0.528		12.25	0.192
4.904	0.104		1.226	0.032		12.26	-0.424		12.26	0.4		12.26	0		12.26	1.6		12.26	0.008		12.26	0.016		12.26	0.536		12.26	0.184
4.908	0.08		1.227	0.024		12.27	-0.424		12.27	0.456		12.27	0		12.27	1.384		12.27	0.008		12.27	0		12.27	0.536		12.27	0.168
4.912	0.048		1.228	0.04		12.28	-0.424		12.28	0.44		12.28	0		12.28	1.168		12.28	0.008		12.28	0.016		12.28	0.536		12.28	0.192
4.916	0.048		1.229	0.04		12.29	-0.424		12.29	0.368		12.29	0		12.29	0.944		12.29	0.008		12.29	0.016		12.29	0.528		12.29	0.184
4.92	0.048		1.23	0.024		12.3	-0.424		12.3	0.208		12.3	0		12.3	0.744		12.3	0.008		12.3	0.016		12.3	0.544		12.3	0.2
4.924	0.032		1.231	0.04		12.31	-0.424		12.31	0.096		12.31	0		12.31	0.536		12.31	0		12.31	0.008		12.31	0.536		12.31	0.184
4.928	0.024		1.232	0.032		12.32	-0.424		12.32	0.032		12.32	0		12.32	0.384		12.32	0.008		12.32	0.016		12.32	0.544		12.32	0.184
4.932	0.008		1.233	0.024		12.33	-0.424		12.33	0.016		12.33	0		12.33	0.248		12.33	0.008		12.33	0.008		12.33	0.536		12.33	0.184
4.936	0.008		1.234	0.024		12.34	-0.424		12.34	0		12.34	0		12.34	0.16		12.34	0		12.34	0.016		12.34	0.56		12.34	0.184
4.94	0.008		1.235	0.016		12.35	-0.424		12.35	0.016		12.35	0		12.35	0.096		12.35	-0.008		12.35	0		12.35	0.552		12.35	0.176
4.944	0		1.236	0.024		12.36	-0.424		12.36	0		12.36	0		12.36	0.08		12.36	0.008		12.36	0.016		12.36	0.592		12.36	0.176
4.948	0.008		1.237	0.032		12.37	-0.424		12.37	0.056		12.37	0		12.37	0.032		12.37	-0.008		12.37	0.016		12.37	0.616		12.37	0.176
4.952	0		1.238	0.016		12.38	-0.424		12.38	0.192		12.38	0.008		12.38	0.024		12.38	0.008		12.38	0.016		12.38	0.624		12.38	0.184
4.956	0.008		1.239	0.016		12.39	-0.424		12.39	0.376		12.39	0.016		12.39	0.008		12.39	0		12.39	0.016		12.39	0.632		12.39	0.176
4.96	0		1.24	0.008		12.4	-0.424		12.4	0.544		12.4	0.032		12.4	0.016		12.4	0.008		12.4	0.016		12.4	0.648		12.4	0.184
4.964	0.016		1.241	0.016		12.41	-0.424		12.41	0.664		12.41	0.056		12.41	0		12.41	0		12.41	0.016		12.41	0.64		12.41	0.168
4.968	0.008		1.242	0.008		12.42	-0.424		12.42	0.584		12.42	0.064		12.42	0		12.42	0.016		12.42	0		12.42	0.664		12.42	0.176
4.972	0		1.243	0.008		12.43	-0.424		12.43	0.408		12.43	0.064		12.43	-0.008		12.43	0.008		12.43	0.016		12.43	0.672		12.43	0.168
4.976	0		1.244	0.008		12.44	-0.424		12.44	0.232		12.44	0.056		12.44	0.008		12.44	0.008		12.44	0.016		12.44	0.664		12.44	0.176
4.98	0.008		1.245	0.016		12.45	-0.424		12.45	0.12		12.45	0.04		12.45	0		12.45	0.008		12.45	0.008		12.45	0.656		12.45	0.176
4.984	0		1.246	0		12.46	-0.424		12.46	0.048		12.46	0.032		12.46	-0.008		12.46	0.008		12.46	0.008		12.46	0.648		12.46	0.168
4.988	0		1.247	0		12.47	-0.424		12.47	0.016		12.47	0.008		12.47	0		12.47	0.008		12.47	0		12.47	0.632		12.47	0.16
4.992	-0.008		1.248	0.016		12.48	-0.424		12.48	0		12.48	0.016		12.48	0		12.48	0.008		12.48	0.016		12.48	0.64		12.48	0.168
4.996	-0.008		1.249	0.024		12.49	-0.424		12.49	0		12.49	0.008		12.49	0		12.49	-0.008		12.49	0.008		12.49	0.616		12.49	0.168
5	0		1.25	0.016		12.5	-0.424		12.5	0.016		12.5	0.016		12.5	0		12.5	0.008		12.5	0.016		12.5	0.6		12.5	0.168
5.004	0		1.251	0.016		12.51	-0.424		12.51	0.144		12.51	0		12.51	0		12.51	0		12.51	0.008		12.51	0.584		12.51	0.16
5.008	0.008		1.252	0.008		12.52	-0.424		12.52	0.36		12.52	0		12.52	0.008		12.52	0		12.52	0.016		12.52	0.568		12.52	0.168
5.012	0		1.253	0.008		12.53	-0.424		12.53	0.6		12.53	0		12.53	0		12.53	0		12.53	0		12.53	0.56		12.53	0.168
5.016	0		1.254	0.008		12.54	-0.424		12.54	0.696		12.54	0.016		12.54	0.008		12.54	0.008		12.54	0.016		12.54	0.536		12.54	0.184
5.02	0.016		1.255	0.016		12.55	-0.424		12.55	0.624		12.55	0		12.55	0.016		12.55	-0.016		12.55	0.016		12.55	0.528		12.55	0.168
5.024	0.032		1.256	0.016		12.56	-0.424		12.56	0.424		12.56	-0.008		12.56	0		12.56	0.008		12.56	0.008		12.56	0.52		12.56	0.176
5.028	0.04		1.257	0.016		12.57	-0.424		12.57	0.256		12.57	0		12.57	0		12.57	0		12.57	0.008		12.57	0.512		12.57	0.168
5.032	0.056		1.258	0.008		12.58	-0.424		12.58	0.128		12.58	0		12.58	0		12.58	0.008		12.58	0.016		12.58	0.496		12.58	0.184
5.036	0.08		1.259	0.008		12.59	-0.424		12.59	0.056		12.59	0		12.59	0		12.59	-0.008		12.59	0.008		12.59	0.48		12.59	0.168
5.04	0.128		1.26	0.008		12.6	-0.424		12.6	0.008		12.6	0.016		12.6	0.008		12.6	0.008		12.6	0.016		12.6	0.488		12.6	0.184
5.044	0.184		1.261	0		12.61	-0.424		12.61	0.016		12.61	0		12.61	0		12.61	0		12.61	0.016		12.61	0.472		12.61	0.176
5.048	0.232		1.262	0.008		12.62	-0.424		12.62	0		12.62	0.008		12.62	0		12.62	0		12.62	0.016		12.62	0.48		12.62	0.184
5.052	0.28		1.263	0.008		12.63	-0.424		12.63	0		12.63	0		12.63	0		12.63	-0.008		12.63	0.016		12.63	0.464		12.63	0.168
5.056	0.344		1.264	0		12.64	-0.424		12.64	0		12.64	0.016		12.64	0.016		12.64	0.008		12.64	0.016		12.64	0.464		12.64	0.2
5.06	0.408		1.265	0		12.65	-0.424		12.65	0.04		12.65	0.048		12.65	0		12.65	0		12.65	0.016		12.65	0.456		12.65	0.184
5.064	0.464		1.266	0.008		12.66	-0.424		12.66	0.12		12.66	0.12		12.66	0		12.66	0.016		12.66	0.024		12.66	0.472		12.66	0.184
5.068	0.504		1.267	0.008		12.67	-0.424		12.67	0.24		12.67	0.2		12.67	0		12.67	0.008		12.67	0		12.67	0.464		12.67	0.168
5.072	0.544		1.268	0		12.68	-0.424		12.68	0.328		12.68	0.312		12.68	0		12.68	0.024		12.68	0.024		12.68	0.472		12.68	0.176
5.076	0.584		1.269	0		12.69	-0.424		12.69	0.328		12.69	0.392		12.69	-0.008		12.69	0.04		12.69	0.016		12.69	0.456		12.69	0.16
5.08	0.616		1.27	0.008		12.7	-0.424		12.7	0.224		12.7	0.456		12.7	0		12.7	0.064		12.7	0.016		12.7	0.456		12.7	0.176
5.084	0.632		1.271	0.016		12.71	-0.424		12.71	0.136		12.71	0.496		12.71	0		12.71	0.064		12.71	0.008		12.71	0.448		12.71	0.152
5.088	0.648		1.272	0.008		12.72	-0.424		12.72	0.056		12.72	0.52		12.72	0		12.72	0.072		12.72	0.024		12.72	0.448		12.72	0.176
5.092	0.632		1.273	0.008		12.73	-0.424		12.73	0.032		12.73	0.552		12.73	0		12.73	0.08		12.73	0.016		12.73	0.456		12.73	0.168
5.096	0.616		1.274	0.016		12.74	-0.424		12.74	0		12.74	0.56		12.74	0		12.74	0.096		12.74	0.016		12.74	0.44		12.74	0.184
5.1	0.6		1.275	0.016		12.75	-0.424		12.75	0		12.75	0.592		12.75	0		12.75	0.08		12.75	0.016		12.75	0.448		12.75	0.168
5.104	0.576		1.276	0.016		12.76	-0.424		12.76	-0.008		12.76	0.624		12.76	0		12.76	0.096		12.76	0.016		12.76	0.448		12.76	0.16
5.108	0.536		1.277	0.016		12.77	-0.424		12.77	0		12.77	0.64		12.77	-0.008		12.77	0.088		12.77	0.016		12.77	0.44		12.77	0.168
5.112	0.48		1.278	0.008		12.78	-0.424		12.78	0		12.78	0.64		12.78	0		12.78	0.096		12.78	0.024		12.78	0.456		12.78	0.168
5.116	0.44		1.279	0.008		12.79	-0.424		12.79	0.04		12.79	0.704		12.79	-0.008		12.79	0.096		12.79	0.016		12.79	0.456		12.79	0.168
5.12	0.408		1.28	0		12.8	-0.424		12.8	0.112		12.8	0.728		12.8	0		12.8	0.096		12.8	0.024		12.8	0.448		12.8	0.168
5.124	0.344		1.281	0.008		12.81	-0.424		12.81	0.184		12.81	0.648		12.81	0		12.81	0.088		12.81	0.016		12.81	0.448		12.81	0.168
5.128	0.304		1.282	0.008		12.82	-0.424		12.82	0.208		12.82	0.512		12.82	0		12.82	0.096		12.82	0.016		12.82	0.456		12.82	0.168
5.132	0.264		1.283	0.008		12.83	-0.424		12.83	0.192		12.83	0.36		12.83	-0.008		12.83	0.096		12.83	0.016		12.83	0.44		12.83	0.168
5.136	0.216		1.284	-0.008		12.84	-0.424		12.84	0.136		12.84	0.248		12.84	0		12.84	0.096		12.84	0.016		12.84	0.448		12.84	0.168
5.14	0.176		1.285	0.008		12.85	-0.424		12.85	0.08		12.85	0.144		12.85	-0.008		12.85	0.088		12.85	0.016		12.85	0.448		12.85	0.168
5.144	0.152		1.286	0		12.86	-0.424		12.86	0.04		12.86	0.088		12.86	0.008		12.86	0.088		12.86	0.016		12.86	0.456		12.86	0.168
5.148	0.12		1.287	0		12.87	-0.424		12.87	0.024		12.87	0.056		12.87	-0.008		12.87	0.088		12.87	0.016		12.87	0.448		12.87	0.144
5.152	0.104		1.288	0		12.88	-0.424		12.88	0		12.88	0.024		12.88	0		12.88	0.088		12.88	0.016		12.88	0.456		12.88	0.168
5.156	0.088		1.289	0.008		12.89	-0.424		12.89	0		12.89	0.008		12.89	-0.008		12.89	0.064		12.89	0.016		12.89	0.464		12.89	0.16
5.16	0.072		1.29	0.016		12.9	-0.424		12.9	0.008		12.9	0		12.9	0		12.9	0.064		12.9	0.016		12.9	0.464		12.9	0.16
5.164	0.072		1.291	0.016		12.91	-0.424		12.91	0		12.91	0.008		12.91	0		12.91	0.048		12.91	0.016		12.91	0.488		12.91	0.152
5.168	0.048		1.292	0.008		12.92	-0.424		12.92	0		12.92	0.008		12.92	0		12.92	0.04		12.92	0.024		12.92	0.472		12.92	0.16
5.172	0.032		1.293	0.008		12.93	-0.424		12.93	0.056		12.93	0		12.93	-0.008		12.93	0.024		12.93	0.016		12.93	0.488		12.93	0.152
5.176	0.024		1.294	0.008		12.94	-0.424		12.94	0.144		12.94	0		12.94	0		12.94	0.024		12.94	0.032		12.94	0.496		12.94	0.152
5.18	0.024		1.295	0.016		12.95	-0.424		12.95	0.264		12.95	0.016		12.95	0		12.95	0.008		12.95	0.016		12.95	0.504		12.95	0.16
5.184	0.016		1.296	0.016		12.96	-0.424		12.96	0.36		12.96	0		12.96	0.008		12.96	0.016		12.96	0.016		12.96	0.52		12.96	0.16
5.188	0.024		1.297	0.024		12.97	-0.424		12.97	0.4		12.97	0		12.97	-0.008		12.97	0.008		12.97	0.024		12.97	0.512		12.97	0.16
5.192	0.024		1.298	0.016		12.98	-0.424		12.98	0.304		12.98	0.008		12.98	0		12.98	0.008		12.98	0.032		12.98	0.52		12.98	0.152
5.196	0.008		1.299	0.024		12.99	-0.424		12.99	0.184		12.99	0		12.99	-0.008		12.99	0		12.99	0.024		12.99	0.52		12.99	0.152
5.2	0.008		1.3	0.016		13	-0.424		13	0.08		13	0.016		13	0		13	0		13	0.016		13	0.52		13	0.168
5.204	0.008		1.301	0.032		13.01	-0.424		13.01	0.04		13.01	0		13.01	0		13.01	0.008		13.01	0.024		13.01	0.504		13.01	0.152
5.208	0		1.302	0.016		13.02	-0.424		13.02	0		13.02	0.008		13.02	0		13.02	0.008		13.02	0.032		13.02	0.512		13.02	0.16
5.212	0.008		1.303	0.024		13.03	-0.424		13.03	0		13.03	0		13.03	0		13.03	0		13.03	0.032		13.03	0.512		13.03	0.16
5.216	0		1.304	0.032		13.04	-0.424		13.04	0		13.04	0.008		13.04	0.008		13.04	0		13.04	0.04		13.04	0.504		13.04	0.16
5.22	0		1.305	0.04		13.05	-0.424		13.05	0		13.05	0.008		13.05	-0.008		13.05	0.008		13.05	0.032		13.05	0.496		13.05	0.152
5.224	0		1.306	0.04		13.06	-0.424		13.06	0.016		13.06	0		13.06	0		13.06	0.008		13.06	0.04		13.06	0.496		13.06	0.16
5.228	0.008		1.307	0.048		13.07	-0.424		13.07	0.104		13.07	0		13.07	0.008		13.07	0		13.07	0.04		13.07	0.472		13.07	0.152
5.232	0		1.308	0.056		13.08	-0.424		13.08	0.264		13.08	0.008		13.08	0		13.08	0.008		13.08	0.04		13.08	0.48		13.08	0.16
5.236	0.008		1.309	0.072		13.09	-0.424		13.09	0.44		13.09	0		13.09	0		13.09	-0.008		13.09	0.032		13.09	0.472		13.09	0.144
5.24	-0.008		1.31	0.08		13.1	-0.424		13.1	0.496		13.1	0		13.1	0		13.1	0.008		13.1	0.04		13.1	0.472		13.1	0.152
5.244	0.016		1.311	0.088		13.11	-0.424		13.11	0.448		13.11	0		13.11	0		13.11	0.008		13.11	0.04		13.11	0.464		13.11	0.152
5.248	0.016		1.312	0.104		13.12	-0.424		13.12	0.328		13.12	0		13.12	0.016		13.12	0.008		13.12	0.056		13.12	0.456		13.12	0.16
5.252	0		1.313	0.104		13.13	-0.424		13.13	0.176		13.13	0.016		13.13	0.04		13.13	0.008		13.13	0.056		13.13	0.456		13.13	0.16
5.256	0		1.314	0.128		13.14	-0.424		13.14	0.088		13.14	0.024		13.14	0.12		13.14	0.008		13.14	0.056		13.14	0.464		13.14	0.16
5.26	0		1.315	0.136		13.15	-0.424		13.15	0.04		13.15	0.056		13.15	0.256		13.15	0		13.15	0.056		13.15	0.456		13.15	0.16
5.264	0		1.316	0.136		13.16	-0.424		13.16	0.008		13.16	0.072		13.16	0.44		13.16	0.008		13.16	0.064		13.16	0.448		13.16	0.16
5.268	0.016		1.317	0.168		13.17	-0.424		13.17	0.008		13.17	0.096		13.17	0.648		13.17	0.008		13.17	0.08		13.17	0.456		13.17	0.16
5.272	-0.008		1.318	0.168		13.18	-0.424		13.18	-0.016		13.18	0.128		13.18	0.8		13.18	0		13.18	0.08		13.18	0.448		13.18	0.168
5.276	0		1.319	0.184		13.19	-0.424		13.19	0		13.19	0.16		13.19	0.928		13.19	0.008		13.19	0.072		13.19	0.456		13.19	0.16
5.28	0		1.32	0.184		13.2	-0.424		13.2	0.008		13.2	0.208		13.2	1.024		13.2	0.008		13.2	0.104		13.2	0.456		13.2	0.176
5.284	0.016		1.321	0.208		13.21	-0.424		13.21	0.088		13.21	0.248		13.21	1.056		13.21	0		13.21	0.104		13.21	0.456		13.21	0.152
5.288	0.016		1.322	0.232		13.22	-0.424		13.22	0.248		13.22	0.256		13.22	0.96		13.22	0		13.22	0.12		13.22	0.456		13.22	0.176
5.292	0.016		1.323	0.248		13.23	-0.424		13.23	0.416		13.23	0.264		13.23	0.808		13.23	0.008		13.23	0.112		13.23	0.456		13.23	0.168
5.296	0.032		1.324	0.264		13.24	-0.424		13.24	0.488		13.24	0.296		13.24	0.712		13.24	0.008		13.24	0.136		13.24	0.456		13.24	0.176
5.3	0.032		1.325	0.288		13.25	-0.424		13.25	0.456		13.25	0.296		13.25	0.592		13.25	0.008		13.25	0.128		13.25	0.448		13.25	0.152
5.304	0.064		1.326	0.296		13.26	-0.424		13.26	0.328		13.26	0.32		13.26	0.496		13.26	0.016		13.26	0.112		13.26	0.456		13.26	0.152
5.308	0.064		1.327	0.328		13.27	-0.424		13.27	0.184		13.27	0.336		13.27	0.384		13.27	0		13.27	0.12		13.27	0.44		13.27	0.152
5.312	0.072		1.328	0.336		13.28	-0.424		13.28	0.08		13.28	0.32		13.28	0.304		13.28	0.008		13.28	0.112		13.28	0.448		13.28	0.16
5.316	0.088		1.329	0.36		13.29	-0.424		13.29	0.024		13.29	0.304		13.29	0.216		13.29	0.008		13.29	0.12		13.29	0.432		13.29	0.152
5.32	0.112		1.33	0.376		13.3	-0.424		13.3	0.008		13.3	0.272		13.3	0.168		13.3	0		13.3	0.12		13.3	0.456		13.3	0.152
5.324	0.12		1.331	0.408		13.31	-0.424		13.31	0		13.31	0.232		13.31	0.104		13.31	-0.008		13.31	0.12		13.31	0.448		13.31	0.144
5.328	0.136		1.332	0.416		13.32	-0.424		13.32	0		13.32	0.184		13.32	0.088		13.32	-0.008		13.32	0.12		13.32	0.456		13.32	0.144
5.332	0.144		1.333	0.432		13.33	-0.424		13.33	0		13.33	0.136		13.33	0.04		13.33	0		13.33	0.112		13.33	0.472		13.33	0.152
5.336	0.152		1.334	0.464		13.34	-0.424		13.34	0		13.34	0.088		13.34	0.024		13.34	0.008		13.34	0.12		13.34	0.48		13.34	0.152
5.34	0.152		1.335	0.488		13.35	-0.424		13.35	0.024		13.35	0.072		13.35	0.016		13.35	0.008		13.35	0.12		13.35	0.48		13.35	0.136
5.344	0.184		1.336	0.488		13.36	-0.424		13.36	0.08		13.36	0.04		13.36	0.016		13.36	0		13.36	0.12		13.36	0.488		13.36	0.136
5.348	0.176		1.337	0.504		13.37	-0.424		13.37	0.2		13.37	0.032		13.37	0		13.37	0.008		13.37	0.12		13.37	0.504		13.37	0.136
5.352	0.184		1.338	0.52		13.38	-0.424		13.38	0.288		13.38	0.016		13.38	0.008		13.38	0.008		13.38	0.128		13.38	0.488		13.38	0.152
5.356	0.168		1.339	0.528		13.39	-0.424		13.39	0.312		13.39	0.016		13.39	0		13.39	-0.008		13.39	0.12		13.39	0.504		13.39	0.128
5.36	0.176		1.34	0.544		13.4	-0.424		13.4	0.248		13.4	0.008		13.4	0.008		13.4	0.008		13.4	0.12		13.4	0.504		13.4	0.144
5.364	0.152		1.341	0.552		13.41	-0.424		13.41	0.192		13.41	0		13.41	0		13.41	0		13.41	0.12		13.41	0.512		13.41	0.128
5.368	0.136		1.342	0.568		13.42	-0.424		13.42	0.088		13.42	0.008		13.42	0.008		13.42	0.008		13.42	0.12		13.42	0.504		13.42	0.144
5.372	0.112		1.343	0.584		13.43	-0.424		13.43	0.048		13.43	0.008		13.43	-0.008		13.43	0		13.43	0.12		13.43	0.496		13.43	0.128
5.376	0.08		1.344	0.6		13.44	-0.424		13.44	0.008		13.44	0.008		13.44	0.008		13.44	0.008		13.44	0.136		13.44	0.528		13.44	0.144
5.38	0.064		1.345	0.592		13.45	-0.424		13.45	0.008		13.45	0.008		13.45	0		13.45	0.008		13.45	0.128		13.45	0.504		13.45	0.12
5.384	0.048		1.346	0.616		13.46	-0.424		13.46	0		13.46	0.008		13.46	0.016		13.46	0.008		13.46	0.128		13.46	0.52		13.46	0.136
5.388	0.04		1.347	0.616		13.47	-0.424		13.47	0		13.47	0		13.47	0		13.47	-0.008		13.47	0.136		13.47	0.52		13.47	0.136
5.392	0.024		1.348	0.64		13.48	-0.424		13.48	0.048		13.48	0		13.48	0		13.48	0.008		13.48	0.144		13.48	0.528		13.48	0.136
5.396	0.024		1.349	0.64		13.49	-0.424		13.49	0.2		13.49	0		13.49	0		13.49	0.008		13.49	0.152		13.49	0.536		13.49	0.128
5.4	0.016		1.35	0.656		13.5	-0.424		13.5	0.4		13.5	0		13.5	0		13.5	0		13.5	0.144		13.5	0.56		13.5	0.136
5.404	0.008		1.351	0.648		13.51	-0.424		13.51	0.584		13.51	0		13.51	0		13.51	-0.008		13.51	0.152		13.51	0.576		13.51	0.128
5.408	0.008		1.352	0.648		13.52	-0.424		13.52	0.672		13.52	0		13.52	0.016		13.52	0.008		13.52	0.144		13.52	0.6		13.52	0.144
5.412	0.016		1.353	0.64		13.53	-0.424		13.53	0.584		13.53	0		13.53	0		13.53	0.008		13.53	0.152		13.53	0.608		13.53	0.136
5.416	0		1.354	0.64		13.54	-0.424		13.54	0.4		13.54	0		13.54	0		13.54	0.008		13.54	0.136		13.54	0.624		13.54	0.128
5.42	0		1.355	0.64		13.55	-0.424		13.55	0.232		13.55	0.016		13.55	0		13.55	0.008		13.55	0.144		13.55	0.624		13.55	0.144
5.424	0.008		1.356	0.648		13.56	-0.424		13.56	0.088		13.56	0		13.56	0		13.56	0.008		13.56	0.152		13.56	0.632		13.56	0.128
5.428	0.008		1.357	0.648		13.57	-0.424		13.57	0.04		13.57	0		13.57	0		13.57	0		13.57	0.144		13.57	0.64		13.57	0.128
5.432	0		1.358	0.64		13.58	-0.424		13.58	0.016		13.58	-0.008		13.58	0		13.58	0.008		13.58	0.152		13.58	0.648		13.58	0.136
5.436	0		1.359	0.632		13.59	-0.424		13.59	0.008		13.59	0		13.59	0		13.59	0.008		13.59	0.144		13.59	0.632		13.59	0.128
5.44	0.008		1.36	0.616		13.6	-0.424		13.6	0		13.6	0		13.6	0		13.6	0.008		13.6	0.16		13.6	0.632		13.6	0.136
5.444	0.008		1.361	0.6		13.61	-0.424		13.61	0		13.61	0		13.61	0		13.61	0.008		13.61	0.152		13.61	0.632		13.61	0.128
5.448	0		1.362	0.592		13.62	-0.424		13.62	0.032		13.62	0		13.62	0.016		13.62	0.008		13.62	0.144		13.62	0.624		13.62	0.136
5.452	0		1.363	0.592		13.63	-0.424		13.63	0.192		13.63	0.008		13.63	0		13.63	-0.008		13.63	0.144		13.63	0.632		13.63	0.128
5.456	0		1.364	0.584		13.64	-0.424		13.64	0.392		13.64	0.008		13.64	0.008		13.64	0.008		13.64	0.152		13.64	0.632		13.64	0.144
5.46	0		1.365	0.576		13.65	-0.424		13.65	0.592		13.65	0.032		13.65	0		13.65	0.008		13.65	0.152		13.65	0.624		13.65	0.136
5.464	0.008		1.366	0.544		13.66	-0.424		13.66	0.68		13.66	0.088		13.66	0		13.66	0.008		13.66	0.152		13.66	0.616		13.66	0.144
5.468	0.008		1.367	0.536		13.67	-0.424		13.67	0.624		13.67	0.176		13.67	-0.008		13.67	0		13.67	0.16		13.67	0.608		13.67	0.12
5.472	-0.008		1.368	0.544		13.68	-0.424		13.68	0.44		13.68	0.32		13.68	0		13.68	0.008		13.68	0.152		13.68	0.608		13.68	0.144
5.476	0		1.369	0.528		13.69	-0.424		13.69	0.272		13.69	0.504		13.69	0		13.69	0.008		13.69	0.16		13.69	0.608		13.69	0.128
5.48	0		1.37	0.512		13.7	-0.424		13.7	0.128		13.7	0.664		13.7	0.008		13.7	0.008		13.7	0.152		13.7	0.608		13.7	0.128
5.484	0		1.371	0.496		13.71	-0.424		13.71	0.056		13.71	0.784		13.71	0		13.71	0		13.71	0.16		13.71	0.568		13.71	0.128
5.488	0.008		1.372	0.48		13.72	-0.424		13.72	0.016		13.72	0.84		13.72	0		13.72	0.008		13.72	0.168		13.72	0.576		13.72	0.136
5.492	0.008		1.373	0.464		13.73	-0.424		13.73	0		13.73	0.792		13.73	0		13.73	0		13.73	0.168		13.73	0.56		13.73	0.12
5.496	0		1.374	0.448		13.74	-0.424		13.74	0		13.74	0.68		13.74	0.008		13.74	0.008		13.74	0.16		13.74	0.56		13.74	0.128
5.5	0		1.375	0.448		13.75	-0.424		13.75	0		13.75	0.52		13.75	0		13.75	0		13.75	0.168		13.75	0.536		13.75	0.12
5.504	0		1.376	0.424		13.76	-0.424		13.76	0		13.76	0.368		13.76	0		13.76	0.008		13.76	0.176		13.76	0.528		13.76	0.144
5.508	0.008		1.377	0.408		13.77	-0.424		13.77	0.12		13.77	0.24		13.77	0		13.77	0.008		13.77	0.16		13.77	0.52		13.77	0.12
5.512	0		1.378	0.392		13.78	-0.424		13.78	0.336		13.78	0.144		13.78	0		13.78	0		13.78	0.16		13.78	0.512		13.78	0.144
5.516	0		1.379	0.376		13.79	-0.424		13.79	0.584		13.79	0.072		13.79	0		13.79	0.008		13.79	0.16		13.79	0.488		13.79	0.128
5.52	0		1.38	0.352		13.8	-0.424		13.8	0.784		13.8	0.032		13.8	0.008		13.8	0.008		13.8	0.176		13.8	0.504		13.8	0.152
5.524	0		1.381	0.336		13.81	-0.424		13.81	0.752		13.81	0.024		13.81	0		13.81	0.008		13.81	0.168		13.81	0.488		13.81	0.128
5.528	0		1.382	0.328		13.82	-0.424		13.82	0.544		13.82	0.008		13.82	0		13.82	0		13.82	0.176		13.82	0.488		13.82	0.144
5.532	0		1.383	0.312		13.83	-0.424		13.83	0.312		13.83	0.016		13.83	0		13.83	0.008		13.83	0.168		13.83	0.472		13.83	0.128
5.536	0		1.384	0.304		13.84	-0.424		13.84	0.144		13.84	0		13.84	0.008		13.84	0		13.84	0.168		13.84	0.488		13.84	0.136
5.54	0		1.385	0.296		13.85	-0.424		13.85	0.056		13.85	0		13.85	0.016		13.85	0.008		13.85	0.152		13.85	0.472		13.85	0.144
5.544	0		1.386	0.28		13.86	-0.424		13.86	0.016		13.86	0		13.86	0.056		13.86	0.008		13.86	0.168		13.86	0.472		13.86	0.144
5.548	0		1.387	0.264		13.87	-0.424		13.87	0.008		13.87	0.008		13.87	0.096		13.87	0		13.87	0.16		13.87	0.464		13.87	0.136
5.552	0		1.388	0.248		13.88	-0.424		13.88	0.008		13.88	0		13.88	0.16		13.88	0		13.88	0.16		13.88	0.472		13.88	0.144
5.556	0		1.389	0.24		13.89	-0.424		13.89	0		13.89	0.008		13.89	0.192		13.89	0		13.89	0.168		13.89	0.472		13.89	0.144
5.56	0		1.39	0.224		13.9	-0.424		13.9	0		13.9	0		13.9	0.248		13.9	0.008		13.9	0.168		13.9	0.472		13.9	0.152
5.564	0		1.391	0.216		13.91	-0.424		13.91	0.056		13.91	0.008		13.91	0.272		13.91	0.008		13.91	0.168		13.91	0.464		13.91	0.152
5.568	0		1.392	0.216		13.92	-0.424		13.92	0.144		13.92	0		13.92	0.288		13.92	0		13.92	0.176		13.92	0.456		13.92	0.168
5.572	0		1.393	0.2		13.93	-0.424		13.93	0.304		13.93	0		13.93	0.312		13.93	0.008		13.93	0.16		13.93	0.456		13.93	0.144
5.576	0		1.394	0.184		13.94	-0.424		13.94	0.376		13.94	0		13.94	0.312		13.94	0.008		13.94	0.16		13.94	0.456		13.94	0.152
5.58	0		1.395	0.184		13.95	-0.424		13.95	0.352		13.95	0.016		13.95	0.296		13.95	0.008		13.95	0.16		13.95	0.464		13.95	0.152
5.584	0		1.396	0.16		13.96	-0.424		13.96	0.272		13.96	0		13.96	0.296		13.96	0		13.96	0.184		13.96	0.456		13.96	0.16
5.588	0		1.397	0.152		13.97	-0.424		13.97	0.168		13.97	0.008		13.97	0.248		13.97	0.008		13.97	0.176		13.97	0.456		13.97	0.152
5.592	0		1.398	0.152		13.98	-0.424		13.98	0.072		13.98	0.008		13.98	0.224		13.98	0.008		13.98	0.16		13.98	0.456		13.98	0.16
5.596	0		1.399	0.144		13.99	-0.424		13.99	0.032		13.99	0.016		13.99	0.2		13.99	0.016		13.99	0.168		13.99	0.456		13.99	0.136
5.6	0		1.4	0.128		14	-0.424		14	0.008		14	0		14	0.176		14	0.008		14	0.152		14	0.464		14	0.16
5.604	0		1.401	0.12		14.01	-0.424		14.01	0.008		14.01	0.008		14.01	0.136		14.01	0.008		14.01	0.16		14.01	0.448		14.01	0.152
5.608	0		1.402	0.12		14.02	-0.424		14.02	0		14.02	0		14.02	0.112		14.02	0.016		14.02	0.16		14.02	0.472		14.02	0.16
5.612	0		1.403	0.104		14.03	-0.424		14.03	0.008		14.03	0.008		14.03	0.072		14.03	0.016		14.03	0.168		14.03	0.448		14.03	0.152
5.616	0		1.404	0.104		14.04	-0.424		14.04	0		14.04	0		14.04	0.064		14.04	0.016		14.04	0.168		14.04	0.464		14.04	0.16
5.62	0		1.405	0.08		14.05	-0.424		14.05	0.032		14.05	0		14.05	0.056		14.05	0.016		14.05	0.16		14.05	0.456		14.05	0.152
5.624	0		1.406	0.088		14.06	-0.424		14.06	0.176		14.06	0		14.06	0.072		14.06	0.032		14.06	0.168		14.06	0.456		14.06	0.16
5.628	0		1.407	0.096		14.07	-0.424		14.07	0.376		14.07	0		14.07	0.072		14.07	0.024		14.07	0.168		14.07	0.456		14.07	0.152
5.632	0		1.408	0.088		14.08	-0.424		14.08	0.528		14.08	0		14.08	0.112		14.08	0.032		14.08	0.168		14.08	0.464		14.08	0.16
5.636	0		1.409	0.072		14.09	-0.424		14.09	0.576		14.09	0.008		14.09	0.112		14.09	0.032		14.09	0.176		14.09	0.448		14.09	0.152
5.64	0		1.41	0.072		14.1	-0.424		14.1	0.504		14.1	0.008		14.1	0.144		14.1	0.048		14.1	0.16		14.1	0.464		14.1	0.16
5.644	0		1.411	0.072		14.11	-0.424		14.11	0.336		14.11	0		14.11	0.144		14.11	0.048		14.11	0.168		14.11	0.448		14.11	0.16
5.648	0		1.412	0.072		14.12	-0.424		14.12	0.176		14.12	0.024		14.12	0.16		14.12	0.04		14.12	0.168		14.12	0.464		14.12	0.152
5.652	0		1.413	0.056		14.13	-0.424		14.13	0.064		14.13	0.04		14.13	0.16		14.13	0.04		14.13	0.16		14.13	0.464		14.13	0.152
5.656	0		1.414	0.056		14.14	-0.424		14.14	0.016		14.14	0.088		14.14	0.152		14.14	0.04		14.14	0.16		14.14	0.456		14.14	0.16
5.66	0		1.415	0.048		14.15	-0.424		14.15	0.016		14.15	0.2		14.15	0.104		14.15	0.04		14.15	0.16		14.15	0.456		14.15	0.152
5.664	0		1.416	0.056		14.16	-0.424		14.16	0		14.16	0.4		14.16	0.12		14.16	0.024		14.16	0.168		14.16	0.472		14.16	0.152
5.668	0		1.417	0.04		14.17	-0.424		14.17	0		14.17	0.632		14.17	0.096		14.17	0.016		14.17	0.168		14.17	0.464		14.17	0.144
5.672	-0.008		1.418	0.04		14.18	-0.424		14.18	0.008		14.18	0.856		14.18	0.08		14.18	0.032		14.18	0.168		14.18	0.48		14.18	0.152
5.676	-0.008		1.419	0.048		14.19	-0.424		14.19	0.104		14.19	1.04		14.19	0.064		14.19	0.016		14.19	0.168		14.19	0.488		14.19	0.144
5.68	0		1.42	0.032		14.2	-0.424		14.2	0.288		14.2	1.128		14.2	0.064		14.2	0.016		14.2	0.168		14.2	0.504		14.2	0.152
5.684	0		1.421	0.04		14.21	-0.424		14.21	0.504		14.21	1.136		14.21	0.04		14.21	0.016		14.21	0.16		14.21	0.504		14.21	0.152
5.688	0		1.422	0.032		14.22	-0.424		14.22	0.616		14.22	1.024		14.22	0.032		14.22	0.008		14.22	0.168		14.22	0.504		14.22	0.16
5.692	-0.008		1.423	0.032		14.23	-0.424		14.23	0.576		14.23	0.856		14.23	0.008		14.23	0.008		14.23	0.152		14.23	0.512		14.23	0.152
5.696	-0.008		1.424	0.032		14.24	-0.424		14.24	0.408		14.24	0.688		14.24	0.024		14.24	0.008		14.24	0.168		14.24	0.504		14.24	0.152
5.7	0		1.425	0.024		14.25	-0.424		14.25	0.24		14.25	0.536		14.25	0		14.25	0.016		14.25	0.16		14.25	0.504		14.25	0.144
5.704	0		1.426	0.024		14.26	-0.424		14.26	0.104		14.26	0.448		14.26	0.024		14.26	0.008		14.26	0.16		14.26	0.512		14.26	0.168
5.708	0		1.427	0.024		14.27	-0.424		14.27	0.056		14.27	0.464		14.27	0		14.27	0		14.27	0.152		14.27	0.512		14.27	0.152
5.712	0		1.428	0.024		14.28	-0.424		14.28	0.016		14.28	0.544		14.28	0.016		14.28	0		14.28	0.168		14.28	0.512		14.28	0.152
5.716	0		1.429	0.024		14.29	-0.424		14.29	0		14.29	0.688		14.29	0.016		14.29	0.008		14.29	0.16		14.29	0.504		14.29	0.152
5.72	0		1.43	0.008		14.3	-0.424		14.3	0		14.3	0.824		14.3	0.04		14.3	0.008		14.3	0.168		14.3	0.504		14.3	0.16
5.724	0		1.431	0.032		14.31	-0.424		14.31	0		14.31	0.92		14.31	0.064		14.31	0.008		14.31	0.16		14.31	0.504		14.31	0.144
5.728	0.008		1.432	0.024		14.32	-0.424		14.32	0.032		14.32	0.928		14.32	0.096		14.32	0.016		14.32	0.168		14.32	0.504		14.32	0.144
5.732	0		1.433	0.032		14.33	-0.424		14.33	0.176		14.33	0.848		14.33	0.104		14.33	0.008		14.33	0.16		14.33	0.496		14.33	0.152
5.736	-0.008		1.434	0.024		14.34	-0.424		14.34	0.384		14.34	0.712		14.34	0.128		14.34	0.024		14.34	0.16		14.34	0.488		14.34	0.152
5.74	0		1.435	0.024		14.35	-0.424		14.35	0.648		14.35	0.528		14.35	0.12		14.35	0.008		14.35	0.152		14.35	0.488		14.35	0.144
5.744	0		1.436	0.024		14.36	-0.424		14.36	0.824		14.36	0.368		14.36	0.144		14.36	0.008		14.36	0.168		14.36	0.48		14.36	0.16
5.748	0		1.437	0.008		14.37	-0.424		14.37	0.856		14.37	0.24		14.37	0.12		14.37	0.008		14.37	0.16		14.37	0.472		14.37	0.152
5.752	0		1.438	0.024		14.38	-0.424		14.38	0.712		14.38	0.128		14.38	0.12		14.38	0.008		14.38	0.152		14.38	0.472		14.38	0.152
5.756	0		1.439	0		14.39	-0.424		14.39	0.472		14.39	0.072		14.39	0.104		14.39	0.008		14.39	0.16		14.39	0.472		14.39	0.144
5.76	-0.008		1.44	0.008		14.4	-0.424		14.4	0.24		14.4	0.04		14.4	0.096		14.4	0.008		14.4	0.152		14.4	0.472		14.4	0.16
5.764	0		1.441	0.008		14.41	-0.424		14.41	0.112		14.41	0.016		14.41	0.072		14.41	0.008		14.41	0.152		14.41	0.472		14.41	0.144
5.768	0		1.442	0.008		14.42	-0.424		14.42	0.04		14.42	0		14.42	0.064		14.42	0.008		14.42	0.168		14.42	0.472		14.42	0.16
5.772	0		1.443	0.008		14.43	-0.424		14.43	0.016		14.43	0		14.43	0.048		14.43	0.008		14.43	0.16		14.43	0.456		14.43	0.144
5.776	0.008		1.444	0.008		14.44	-0.424		14.44	0		14.44	0		14.44	0.04		14.44	0.008		14.44	0.16		14.44	0.472		14.44	0.144
5.78	-0.008		1.445	0.008		14.45	-0.424		14.45	0		14.45	0		14.45	0.04		14.45	0.008		14.45	0.16		14.45	0.456		14.45	0.136
5.784	0		1.446	0		14.46	-0.424		14.46	0.056		14.46	0		14.46	0.016		14.46	0.008		14.46	0.168		14.46	0.464		14.46	0.144
5.788	0		1.447	0.016		14.47	-0.424		14.47	0.272		14.47	-0.008		14.47	0.016		14.47	0.008		14.47	0.16		14.47	0.472		14.47	0.144
5.792	0		1.448	0.008		14.48	-0.424		14.48	0.648		14.48	0		14.48	0.008		14.48	0		14.48	0.16		14.48	0.48		14.48	0.144
5.796	0		1.449	0.008		14.49	-0.424		14.49	1.016		14.49	0.008		14.49	0.008		14.49	0		14.49	0.16		14.49	0.488		14.49	0.152
5.8	-0.008		1.45	0.008		14.5	-0.424		14.5	1.152		14.5	0.016		14.5	0.008		14.5	0.008		14.5	0.16		14.5	0.504		14.5	0.144
5.804	0.008		1.451	0.008		14.51	-0.424		14.51	1.056		14.51	0.008		14.51	0.032		14.51	0.008		14.51	0.16		14.51	0.52		14.51	0.128
5.808	0.008		1.452	0.008		14.52	-0.424		14.52	0.752		14.52	0.008		14.52	0.056		14.52	0.008		14.52	0.16		14.52	0.512		14.52	0.128
5.812	-0.008		1.453	0.016		14.53	-0.424		14.53	0.424		14.53	0		14.53	0.064		14.53	0.008		14.53	0.16		14.53	0.512		14.53	0.112
5.816	0		1.454	0.016		14.54	-0.424		14.54	0.192		14.54	-0.008		14.54	0.096		14.54	0.008		14.54	0.176		14.54	0.528		14.54	0.096
5.82	0		1.455	0.016		14.55	-0.424		14.55	0.072		14.55	0		14.55	0.112		14.55	0.008		14.55	0.168		14.55	0.512		14.55	0.088
5.824	0		1.456	0.008		14.56	-0.424		14.56	0.024		14.56	0		14.56	0.144		14.56	0.008		14.56	0.16		14.56	0.512		14.56	0.096
5.828	0		1.457	0.008		14.57	-0.424		14.57	0.008		14.57	0		14.57	0.136		14.57	0.016		14.57	0.16		14.57	0.512		14.57	0.088
5.832	0.008		1.458	0.008		14.58	-0.424		14.58	0		14.58	0		14.58	0.152		14.58	0.008		14.58	0.168		14.58	0.52		14.58	0.088
5.836	-0.008		1.459	0		14.59	-0.424		14.59	0		14.59	0.008		14.59	0.136		14.59	0.008		14.59	0.16		14.59	0.52		14.59	0.088
5.84	0		1.46	0.008		14.6	-0.424		14.6	0		14.6	0		14.6	0.128		14.6	0.016		14.6	0.16		14.6	0.536		14.6	0.096
5.844	0.008		1.461	0.016		14.61	-0.424		14.61	0.008		14.61	0.024		14.61	0.112		14.61	0.008		14.61	0.16		14.61	0.52		14.61	0.072
5.848	0		1.462	0		14.62	-0.424		14.62	0.048		14.62	0.016		14.62	0.112		14.62	0.008		14.62	0.16		14.62	0.536		14.62	0.096
5.852	0		1.463	0.008		14.63	-0.424		14.63	0.112		14.63	0.04		14.63	0.08		14.63	0.008		14.63	0.16		14.63	0.52		14.63	0.088
5.856	0		1.464	0.008		14.64	0		14.64	0.152		14.64	0.088		14.64	0.072		14.64	0		14.64	0.16		14.64	0.528		14.64	0.096
5.86	0		1.465	0.008		14.65	0.008		14.65	0.136		14.65	0.128		14.65	0.048		14.65	0.008		14.65	0.16		14.65	0.528		14.65	0.08
5.864	0		1.466	0.016		14.66	0.008		14.66	0.088		14.66	0.184		14.66	0.048		14.66	0.008		14.66	0.176		14.66	0.544		14.66	0.088
5.868	0		1.467	0.016		14.67	0		14.67	0.056		14.67	0.264		14.67	0.024		14.67	0.008		14.67	0.16		14.67	0.536		14.67	0.08
5.872	0		1.468	0.008		14.68	0		14.68	0.016		14.68	0.296		14.68	0.016		14.68	0		14.68	0.16		14.68	0.544		14.68	0.08
5.876	0		1.469	0.008		14.69	0		14.69	0.008		14.69	0.344		14.69	0.008		14.69	0.008		14.69	0.16		14.69	0.536		14.69	0.08
5.88	0		1.47	0.016		14.7	0.008		14.7	0		14.7	0.344		14.7	0.016		14.7	0.008		14.7	0.168		14.7	0.544		14.7	0.096
5.884	0.008		1.471	0.008		14.71	0		14.71	0		14.71	0.328		14.71	0		14.71	0.008		14.71	0.16		14.71	0.528		14.71	0.08
5.888	0.008		1.472	0.008		14.72	0		14.72	0		14.72	0.288		14.72	0.008		14.72	0.008		14.72	0.16		14.72	0.528		14.72	0.096
5.892	0.008		1.473	0.008		14.73	0.008		14.73	0		14.73	0.248		14.73	0.008		14.73	0		14.73	0.16		14.73	0.528		14.73	0.08
5.896	-0.008		1.474	0.008		14.74	0.024		14.74	0		14.74	0.224		14.74	0.016		14.74	0.008		14.74	0.16		14.74	0.536		14.74	0.08
5.9	0		1.475	0.008		14.75	0		14.75	0.04		14.75	0.256		14.75	0.008		14.75	0.008		14.75	0.16		14.75	0.528		14.75	0.08
5.904	0.008		1.476	0.008		14.76	0.016		14.76	0.144		14.76	0.304		14.76	0.048		14.76	0.008		14.76	0.168		14.76	0.536		14.76	0.096
5.908	0.008		1.477	0.016		14.77	0		14.77	0.28		14.77	0.392		14.77	0.056		14.77	0.008		14.77	0.16		14.77	0.536		14.77	0.096
5.912	0		1.478	0.008		14.78	0.008		14.78	0.36		14.78	0.472		14.78	0.088		14.78	0.016		14.78	0.16		14.78	0.536		14.78	0.088
5.916	-0.008		1.479	0		14.79	0		14.79	0.384		14.79	0.48		14.79	0.104		14.79	0.008		14.79	0.16		14.79	0.528		14.79	0.088
5.92	0		1.48	0		14.8	0.016		14.8	0.312		14.8	0.448		14.8	0.128		14.8	0.008		14.8	0.16		14.8	0.544		14.8	0.096
5.924	0		1.481	0		14.81	0		14.81	0.224		14.81	0.368		14.81	0.12		14.81	0		14.81	0.144		14.81	0.536		14.81	0.088
5.928	0		1.482	0.008		14.82	0.008		14.82	0.136		14.82	0.272		14.82	0.12		14.82	0.008		14.82	0.16		14.82	0.552		14.82	0.096
5.932	0		1.483	0		14.83	-0.008		14.83	0.064		14.83	0.192		14.83	0.12		14.83	0.016		14.83	0.16		14.83	0.56		14.83	0.08
5.936	0		1.484	0		14.84	0.016		14.84	0.016		14.84	0.112		14.84	0.112		14.84	0.008		14.84	0.16		14.84	0.568		14.84	0.096
5.94	0		1.485	0		14.85	0		14.85	0.016		14.85	0.064		14.85	0.08		14.85	0.008		14.85	0.152		14.85	0.568		14.85	0.08
5.944	0.008		1.486	0.008		14.86	0.008		14.86	0.008		14.86	0.032		14.86	0.08		14.86	0		14.86	0.16		14.86	0.568		14.86	0.088
5.948	0.008		1.487	0		14.87	0		14.87	0		14.87	0.016		14.87	0.056		14.87	0		14.87	0.16		14.87	0.56		14.87	0.088
5.952	-0.008		1.488	0.016		14.88	0.008		14.88	0.008		14.88	0.008		14.88	0.04		14.88	0		14.88	0.152		14.88	0.552		14.88	0.08
5.956	-0.016		1.489	0.008		14.89	0		14.89	0.088		14.89	0.008		14.89	0.032		14.89	0.008		14.89	0.16		14.89	0.56		14.89	0.08
5.96	0		1.49	0.008		14.9	0.008		14.9	0.2		14.9	0		14.9	0.024		14.9	0.008		14.9	0.152		14.9	0.544		14.9	0.08
5.964	0.008		1.491	0.008		14.91	0.008		14.91	0.344		14.91	-0.008		14.91	0.016		14.91	0.008		14.91	0.16		14.91	0.552		14.91	0.072
5.968	0.008		1.492	0.016		14.92	0.008		14.92	0.456		14.92	0.016		14.92	0.016		14.92	0.008		14.92	0.168		14.92	0.552		14.92	0.088
5.972	-0.008		1.493	0		14.93	0.008		14.93	0.48		14.93	0		14.93	0.008		14.93	0.008		14.93	0.16		14.93	0.544		14.93	0.072
5.976	-0.008		1.494	0.008		14.94	0.008		14.94	0.4		14.94	-0.008		14.94	0.016		14.94	0.008		14.94	0.16		14.94	0.568		14.94	0.08
5.98	-0.008		1.495	0.008		14.95	0		14.95	0.272		14.95	0.008		14.95	0		14.95	0.008		14.95	0.144		14.95	0.544		14.95	0.064
5.984	0.008		1.496	0		14.96	0.008		14.96	0.136		14.96	0.008		14.96	0.008		14.96	0		14.96	0.16		14.96	0.536		14.96	0.08
5.988	0.008		1.497	0.008		14.97	0		14.97	0.064		14.97	0.008		14.97	0		14.97	0		14.97	0.16		14.97	0.544		14.97	0.072
5.992	0		1.498	0.016		14.98	0.008		14.98	0.016		14.98	0.008		14.98	0.008		14.98	0.008		14.98	0.16		14.98	0.536		14.98	0.064
5.996	0		1.499	0.008		14.99	0		14.99	0.016		14.99	0.008		14.99	0		14.99	0.008		14.99	0.16		14.99	0.528		14.99	0.064
6	0.008		1.5	0		15	0.008		15	0		15	0		15	0.008		15	0.008		15	0.152		15	0.544		15	0.072
6.004	0.008		1.501	0		15.01	0.008		15.01	0		15.01	0.008		15.01	0		15.01	0.008		15.01	0.152		15.01	0.52		15.01	0.064
6.008	0		1.502	-0.008		15.02	0.016		15.02	0.008		15.02	0		15.02	0.016		15.02	0		15.02	0.152		15.02	0.512		15.02	0.064
6.012	0		1.503	-0.008		15.03	0		15.03	0.072		15.03	0		15.03	0.016		15.03	0		15.03	0.16		15.03	0.52		15.03	0.064
6.016	-0.008		1.504	0.008		15.04	0.008		15.04	0.192		15.04	0		15.04	0.04		15.04	0		15.04	0.16		15.04	0.52		15.04	0.064
6.02	0		1.505	0.008		15.05	0		15.05	0.36		15.05	0		15.05	0.024		15.05	0		15.05	0.16		15.05	0.504		15.05	0.056
6.024	0.008		1.506	0.008		15.06	0.008		15.06	0.456		15.06	0		15.06	0.04		15.06	0.008		15.06	0.16		15.06	0.504		15.06	0.072
6.028	0.008		1.507	0.008		15.07	0.008		15.07	0.408		15.07	0		15.07	0.032		15.07	0.008		15.07	0.16		15.07	0.488		15.07	0.064
6.032	0		1.508	0.016		15.08	0.016		15.08	0.28		15.08	0		15.08	0.032		15.08	0.008		15.08	0.16		15.08	0.496		15.08	0.064
6.036	0		1.509	0.008		15.09	-0.008		15.09	0.184		15.09	0.008		15.09	0.04		15.09	0.008		15.09	0.16		15.09	0.488		15.09	0.064
6.04	0		1.51	0.008		15.1	0.008		15.1	0.088		15.1	0		15.1	0.024		15.1	0.008		15.1	0.16		15.1	0.48		15.1	0.08
6.044	0		1.511	0.016		15.11	0.008		15.11	0.04		15.11	0		15.11	0.024		15.11	0.008		15.11	0.16		15.11	0.472		15.11	0.064
6.048	0.008		1.512	0.008		15.12	0.008		15.12	0.008		15.12	0		15.12	0.008		15.12	0.008		15.12	0.16		15.12	0.488		15.12	0.072
6.052	0		1.513	0.008		15.13	0.008		15.13	0.008		15.13	0		15.13	0.008		15.13	0		15.13	0.168		15.13	0.472		15.13	0.064
6.056	0		1.514	0.024		15.14	0.008		15.14	0		15.14	0.016		15.14	0.016		15.14	0.008		15.14	0.168		15.14	0.472		15.14	0.056
6.06	0		1.515	0.016		15.15	0.008		15.15	0		15.15	0.056		15.15	0		15.15	0		15.15	0.168		15.15	0.464		15.15	0.048
6.064	0		1.516	0.024		15.16	0.008		15.16	0.016		15.16	0.096		15.16	0		15.16	0.008		15.16	0.168		15.16	0.472		15.16	0.056
6.068	0.008		1.517	0.024		15.17	0		15.17	0.096		15.17	0.184		15.17	0.008		15.17	-0.008		15.17	0.152		15.17	0.464		15.17	0.024
6.072	0.008		1.518	0.04		15.18	0		15.18	0.288		15.18	0.264		15.18	0		15.18	0.008		15.18	0.152		15.18	0.488		15.18	0.032
6.076	0		1.519	0.032		15.19	0		15.19	0.52		15.19	0.36		15.19	0		15.19	0.008		15.19	0.16		15.19	0.464		15.19	0.024
6.08	0		1.52	0.032		15.2	0.016		15.2	0.656		15.2	0.424		15.2	0.016		15.2	0.008		15.2	0.16		15.2	0.472		15.2	0.024
6.084	0.008		1.521	0.032		15.21	0		15.21	0.688		15.21	0.472		15.21	0		15.21	0.008		15.21	0.144		15.21	0.456		15.21	0.008
6.088	0		1.522	0.04		15.22	0.008		15.22	0.584		15.22	0.472		15.22	0		15.22	0		15.22	0.16		15.22	0.464		15.22	0.024
6.092	0		1.523	0.04		15.23	0.008		15.23	0.4		15.23	0.448		15.23	-0.008		15.23	0		15.23	0.16		15.23	0.464		15.23	0.008
6.096	0		1.524	0.064		15.24	0.008		15.24	0.224		15.24	0.408		15.24	0		15.24	0		15.24	0.144		15.24	0.472		15.24	0.024
6.1	-0.008		1.525	0.056		15.25	-0.008		15.25	0.096		15.25	0.384		15.25	0		15.25	0.008		15.25	0.16		15.25	0.464		15.25	0.008
6.104	0		1.526	0.064		15.26	0.008		15.26	0.032		15.26	0.336		15.26	0		15.26	0.008		15.26	0.168		15.26	0.472		15.26	0.016
6.108	0.008		1.527	0.08		15.27	0		15.27	0.008		15.27	0.328		15.27	0.008		15.27	0.008		15.27	0.16		15.27	0.464		15.27	0.016
6.112	0		1.528	0.096		15.28	0		15.28	0		15.28	0.312		15.28	0		15.28	0.008		15.28	0.152		15.28	0.472		15.28	0.032
6.116	0		1.529	0.104		15.29	0.008		15.29	0.008		15.29	0.304		15.29	-0.008		15.29	0		15.29	0.16		15.29	0.464		15.29	0.008
6.12	0.008		1.53	0.112		15.3	0.008		15.3	0		15.3	0.296		15.3	0		15.3	0.008		15.3	0.16		15.3	0.472		15.3	0.024
6.124	0		1.531	0.144		15.31	0.008		15.31	0.088		15.31	0.28		15.31	-0.008		15.31	-0.008		15.31	0.16		15.31	0.456		15.31	0.008
6.128	0		1.532	0.144		15.32	0.008		15.32	0.288		15.32	0.256		15.32	0		15.32	0		15.32	0.16		15.32	0.464		15.32	0.024
6.132	0		1.533	0.16		15.33	0		15.33	0.504		15.33	0.208		15.33	0		15.33	0		15.33	0.168		15.33	0.472		15.33	0.008
6.136	0		1.534	0.168		15.34	0.008		15.34	0.568		15.34	0.16		15.34	0		15.34	0		15.34	0.168		15.34	0.472		15.34	0.032
6.14	0		1.535	0.184		15.35	0.008		15.35	0.472		15.35	0.12		15.35	-0.008		15.35	0.008		15.35	0.16		15.35	0.464		15.35	0.016
6.144	0		1.536	0.192		15.36	0		15.36	0.264		15.36	0.08		15.36	0		15.36	0.008		15.36	0.168		15.36	0.472		15.36	0.024
6.148	0		1.537	0.224		15.37	0		15.37	0.112		15.37	0.048		15.37	0.008		15.37	0		15.37	0.16		15.37	0.464		15.37	0.008
6.152	-0.008		1.538	0.232		15.38	0.008		15.38	0.032		15.38	0.024		15.38	0		15.38	0.008		15.38	0.16		15.38	0.472		15.38	0.024
6.156	0.008		1.539	0.24		15.39	0		15.39	0.016		15.39	0.024		15.39	0		15.39	-0.008		15.39	0.16		15.39	0.464		15.39	0.016
6.16	0		1.54	0.264		15.4	0.008		15.4	-0.008		15.4	0.008		15.4	0		15.4	0.016		15.4	0.152		15.4	0.472		15.4	0.032
6.164	0.008		1.541	0.256		15.41	0		15.41	0		15.41	0.008		15.41	0		15.41	0.008		15.41	0.16		15.41	0.464		15.41	0.024
6.168	0		1.542	0.288		15.42	0.008		15.42	0		15.42	0		15.42	0		15.42	0.008		15.42	0.16		15.42	0.472		15.42	0.04
6.172	0		1.543	0.32		15.43	0.008		15.43	0		15.43	0.008		15.43	0		15.43	0.008		15.43	0.152		15.43	0.464		15.43	0.04
6.176	0		1.544	0.336		15.44	0.008		15.44	0		15.44	0		15.44	0		15.44	0.008		15.44	0.168		15.44	0.48		15.44	0.064
6.18	0		1.545	0.352		15.45	0		15.45	0		15.45	0		15.45	-0.008		15.45	0		15.45	0.16		15.45	0.48		15.45	0.048
6.184	0		1.546	0.376		15.46	0.016		15.46	-0.008		15.46	0		15.46	0.008		15.46	0		15.46	0.16		15.46	0.496		15.46	0.064
6.188	0.008		1.547	0.392		15.47	0		15.47	0		15.47	0		15.47	0		15.47	0		15.47	0.168		15.47	0.504		15.47	0.048
6.192	-0.008		1.548	0.416		15.48	0.008		15.48	0		15.48	0		15.48	0		15.48	0.016		15.48	0.152		15.48	0.52		15.48	0.064
6.196	-0.008		1.549	0.432		15.49	0		15.49	0.008		15.49	0		15.49	0		15.49	0.016		15.49	0.16		15.49	0.544		15.49	0.048
6.2	0		1.55	0.456		15.5	0.008		15.5	0		15.5	0		15.5	0		15.5	0.008		15.5	0.16		15.5	0.56		15.5	0.064
6.204	0		1.551	0.472		15.51	0		15.51	0		15.51	0.008		15.51	0		15.51	0.008		15.51	0.152		15.51	0.56		15.51	0.048
6.208	0		1.552	0.488		15.52	0.008		15.52	0		15.52	-0.008		15.52	0.008		15.52	0		15.52	0.16		15.52	0.576		15.52	0.056
6.212	0		1.553	0.512		15.53	0.008		15.53	0		15.53	0.008		15.53	0.008		15.53	0.008		15.53	0.152		15.53	0.584		15.53	0.032
6.216	0		1.554	0.536		15.54	0.008		15.54	0		15.54	0		15.54	0		15.54	0.008		15.54	0.16		15.54	0.584		15.54	0.04
6.22	0.008		1.555	0.552		15.55	0.008		15.55	0		15.55	0		15.55	0		15.55	0		15.55	0.16		15.55	0.584		15.55	0.048
6.224	0.016		1.556	0.56		15.56	0.008		15.56	0		15.56	0		15.56	0		15.56	0.008		15.56	0.152		15.56	0.576		15.56	0.048
6.228	0		1.557	0.592		15.57	0		15.57	0.008		15.57	0.016		15.57	0		15.57	0.008		15.57	0.152		15.57	0.576		15.57	0.04
6.232	0		1.558	0.592		15.58	0.008		15.58	0		15.58	0		15.58	0		15.58	0.008		15.58	0.16		15.58	0.592		15.58	0.056
6.236	0		1.559	0.616		15.59	0.008		15.59	0		15.59	0.024		15.59	0		15.59	0.008		15.59	0.152		15.59	0.584		15.59	0.048
6.24	0		1.56	0.64		15.6	0.008		15.6	0		15.6	0.016		15.6	0		15.6	0.008		15.6	0.16		15.6	0.592		15.6	0.048
6.244	0		1.561	0.632		15.61	0		15.61	0.008		15.61	0.088		15.61	0.008		15.61	0.008		15.61	0.16		15.61	0.592		15.61	0.04
6.248	0		1.562	0.648		15.62	0.008		15.62	0		15.62	0.152		15.62	0.008		15.62	0.008		15.62	0.16		15.62	0.576		15.62	0.04
6.252	0		1.563	0.68		15.63	0.016		15.63	0.008		15.63	0.264		15.63	0		15.63	0.008		15.63	0.16		15.63	0.576		15.63	0.048
6.256	0		1.564	0.68		15.64	0.016		15.64	0		15.64	0.368		15.64	0		15.64	0		15.64	0.168		15.64	0.568		15.64	0.048
6.26	-0.008		1.565	0.688		15.65	0.008		15.65	0.008		15.65	0.48		15.65	0.008		15.65	0.008		15.65	0.168		15.65	0.568		15.65	0.032
6.264	0		1.566	0.696		15.66	0.008		15.66	0		15.66	0.536		15.66	0.04		15.66	0.008		15.66	0.16		15.66	0.568		15.66	0.048
6.268	0		1.567	0.712		15.67	0		15.67	0		15.67	0.592		15.67	0.136		15.67	0.008		15.67	0.152		15.67	0.568		15.67	0.04
6.272	-0.008		1.568	0.704		15.68	0.016		15.68	-0.016		15.68	0.544		15.68	0.328		15.68	0.008		15.68	0.16		15.68	0.568		15.68	0.048
6.276	0		1.569	0.704		15.69	0		15.69	0		15.69	0.456		15.69	0.616		15.69	0.008		15.69	0.152		15.69	0.568		15.69	0.032
6.28	0		1.57	0.712		15.7	0		15.7	0		15.7	0.344		15.7	0.984		15.7	0		15.7	0.152		15.7	0.56		15.7	0.056
6.284	0		1.571	0.72		15.71	0.008		15.71	-0.016		15.71	0.24		15.71	1.344		15.71	0.008		15.71	0.16		15.71	0.56		15.71	0.032
6.288	0.008		1.572	0.728		15.72	0.008		15.72	0		15.72	0.144		15.72	1.608		15.72	0		15.72	0.144		15.72	0.56		15.72	0.048
6.292	0		1.573	0.728		15.73	-0.008		15.73	0		15.73	0.088		15.73	1.608		15.73	0		15.73	0.16		15.73	0.544		15.73	0.032
6.296	-0.008		1.574	0.736		15.74	0.024		15.74	0		15.74	0.048		15.74	1.608		15.74	0.008		15.74	0.16		15.74	0.536		15.74	0.056
6.3	0		1.575	0.728		15.75	0		15.75	0		15.75	0.024		15.75	1.608		15.75	-0.008		15.75	0.144		15.75	0.528		15.75	0.04
6.304	0		1.576	0.712		15.76	0.008		15.76	-0.008		15.76	0.008		15.76	1.608		15.76	0.008		15.76	0.16		15.76	0.552		15.76	0.04
6.308	0		1.577	0.72		15.77	0		15.77	0		15.77	0.008		15.77	1.608		15.77	0		15.77	0.16		15.77	0.536		15.77	0.04
6.312	0.008		1.578	0.712		15.78	0.008		15.78	0		15.78	0		15.78	1.608		15.78	0.008		15.78	0.152		15.78	0.536		15.78	0.048
6.316	0		1.579	0.696		15.79	0.008		15.79	0.008		15.79	0.008		15.79	1.608		15.79	0.008		15.79	0.152		15.79	0.52		15.79	0.048
6.32	0		1.58	0.696		15.8	0.008		15.8	-0.008		15.8	0		15.8	1.608		15.8	0		15.8	0.152		15.8	0.544		15.8	0.048
6.324	0.016		1.581	0.696		15.81	0.008		15.81	0		15.81	0		15.81	1.608		15.81	0.008		15.81	0.152		15.81	0.536		15.81	0.048
6.328	0.008		1.582	0.68		15.82	0.016		15.82	0		15.82	0		15.82	1.544		15.82	0.008		15.82	0.152		15.82	0.52		15.82	0.048
6.332	0		1.583	0.664		15.83	0.008		15.83	0		15.83	0		15.83	1.304		15.83	0		15.83	0.176		15.83	0.512		15.83	0.04
6.336	0		1.584	0.648		15.84	0.008		15.84	-0.008		15.84	-0.016		15.84	1.08		15.84	0.008		15.84	0.192		15.84	0.52		15.84	0.048
6.34	0		1.585	0.648		15.85	0.008		15.85	0		15.85	0		15.85	0.848		15.85	-0.008		15.85	0.24		15.85	0.504		15.85	0.04
6.344	0		1.586	0.632		15.86	0.008		15.86	0		15.86	0		15.86	0.64		15.86	0.008		15.86	0.296		15.86	0.504		15.86	0.064
6.348	0		1.587	0.616		15.87	-0.008		15.87	0		15.87	0		15.87	0.48		15.87	-0.008		15.87	0.352		15.87	0.496		15.87	0.04
6.352	0		1.588	0.616		15.88	0.008		15.88	0.008		15.88	0		15.88	0.336		15.88	0.008		15.88	0.408		15.88	0.488		15.88	0.064
6.356	0		1.589	0.608		15.89	0		15.89	0		15.89	0.008		15.89	0.224		15.89	0.016		15.89	0.424		15.89	0.488		15.89	0.056
6.36	0		1.59	0.584		15.9	0.008		15.9	-0.008		15.9	0		15.9	0.152		15.9	0.008		15.9	0.464		15.9	0.496		15.9	0.08
6.364	0.008		1.591	0.568		15.91	0		15.91	-0.008		15.91	0		15.91	0.088		15.91	0		15.91	0.488		15.91	0.48		15.91	0.08
6.368	0		1.592	0.552		15.92	0.008		15.92	0		15.92	-0.008		15.92	0.056		15.92	0.008		15.92	0.504		15.92	0.472		15.92	0.104
6.372	0		1.593	0.544		15.93	-0.008		15.93	0		15.93	0.008		15.93	0.04		15.93	0.008		15.93	0.52		15.93	0.488		15.93	0.104
6.376	0		1.594	0.52		15.94	0		15.94	0		15.94	0		15.94	0.016		15.94	0.008		15.94	0.536		15.94	0.48		15.94	0.128
6.38	0		1.595	0.512		15.95	0.008		15.95	0		15.95	0.008		15.95	0.032		15.95	0		15.95	0.56		15.95	0.472		15.95	0.112
6.384	0		1.596	0.48		15.96	0.008		15.96	-0.008		15.96	0		15.96	0.064		15.96	0		15.96	0.56		15.96	0.488		15.96	0.112
6.388	0		1.597	0.472		15.97	-0.008		15.97	0		15.97	0.008		15.97	0.112		15.97	0.008		15.97	0.576		15.97	0.472		15.97	0.104
6.392	-0.008		1.598	0.464		15.98	0.008		15.98	-0.008		15.98	-0.008		15.98	0.208		15.98	0.008		15.98	0.576		15.98	0.48		15.98	0.12
6.396	0		1.599	0.432		15.99	-0.008		15.99	0		15.99	0.008		15.99	0.296		15.99	0.016		15.99	0.592		15.99	0.48		15.99	0.12
6.4	0		1.6	0.424		16	0.008		16	0		16	0		16	0.392		16	0.016		16	0.592		16	0.48		16	0.128
6.404	0		1.601	0.408		16.01	-0.008		16.01	0.008		16.01	0		16.01	0.472		16.01	0.008		16.01	0.608		16.01	0.488		16.01	0.112
6.408	0		1.602	0.384		16.02	0.008		16.02	0		16.02	0		16.02	0.52		16.02	0.016		16.02	0.616		16.02	0.488		16.02	0.128
6.412	0		1.603	0.376		16.03	-0.008		16.03	0		16.03	0.016		16.03	0.56		16.03	0.008		16.03	0.608		16.03	0.488		16.03	0.112
6.416	-0.008		1.604	0.36		16.04	0.024		16.04	-0.008		16.04	0.008		16.04	0.544		16.04	0.008		16.04	0.624		16.04	0.504		16.04	0.128
6.42	0.008		1.605	0.336		16.05	-0.008		16.05	-0.008		16.05	0.04		16.05	0.504		16.05	0.008		16.05	0.624		16.05	0.496		16.05	0.12
6.424	0		1.606	0.328		16.06	0.008		16.06	0		16.06	0.08		16.06	0.472		16.06	0.008		16.06	0.632		16.06	0.512		16.06	0.128
6.428	0.008		1.607	0.32		16.07	-0.008		16.07	0		16.07	0.16		16.07	0.4		16.07	0		16.07	0.64		16.07	0.504		16.07	0.112
6.432	-0.008		1.608	0.304		16.08	0.008		16.08	0		16.08	0.28		16.08	0.344		16.08	0		16.08	0.64		16.08	0.512		16.08	0.128
6.436	0		1.609	0.288		16.09	0.008		16.09	0		16.09	0.416		16.09	0.28		16.09	0.008		16.09	0.64		16.09	0.504		16.09	0.112
6.44	0		1.61	0.28		16.1	0.008		16.1	0		16.1	0.544		16.1	0.232		16.1	0.008		16.1	0.648		16.1	0.504		16.1	0.128
6.444	0.008		1.611	0.264		16.11	0.008		16.11	0		16.11	0.656		16.11	0.176		16.11	0.008		16.11	0.648		16.11	0.504		16.11	0.112
6.448	-0.008		1.612	0.264		16.12	0.008		16.12	-0.008		16.12	0.664		16.12	0.144		16.12	0.008		16.12	0.664		16.12	0.528		16.12	0.112
6.452	-0.008		1.613	0.24		16.13	0		16.13	0		16.13	0.6		16.13	0.104		16.13	0.008		16.13	0.648		16.13	0.512		16.13	0.12
6.456	0		1.614	0.232		16.14	0.008		16.14	-0.008		16.14	0.472		16.14	0.088		16.14	0.008		16.14	0.624		16.14	0.536		16.14	0.12
6.46	0		1.615	0.216		16.15	-0.008		16.15	0		16.15	0.312		16.15	0.032		16.15	-0.008		16.15	0.6		16.15	0.52		16.15	0.104
6.464	0		1.616	0.216		16.16	0.008		16.16	0		16.16	0.184		16.16	0.032		16.16	0.008		16.16	0.56		16.16	0.536		16.16	0.128
6.468	0		1.617	0.2		16.17	0		16.17	0		16.17	0.104		16.17	0.024		16.17	0.008		16.17	0.512		16.17	0.544		16.17	0.112
6.472	-0.008		1.618	0.168		16.18	0.008		16.18	0		16.18	0.056		16.18	0.024		16.18	0		16.18	0.456		16.18	0.552		16.18	0.128
6.476	0		1.619	0.168		16.19	0.008		16.19	0		16.19	0.024		16.19	0.016		16.19	0.016		16.19	0.4		16.19	0.536		16.19	0.12
6.48	0		1.62	0.16		16.2	0.008		16.2	0		16.2	0.016		16.2	0.008		16.2	0.008		16.2	0.344		16.2	0.536		16.2	0.12
6.484	0.016		1.621	0.168		16.21	0		16.21	0		16.21	0		16.21	0		16.21	0		16.21	0.304		16.21	0.52		16.21	0.112
6.488	0.008		1.622	0.144		16.22	0.024		16.22	0		16.22	0		16.22	0.008		16.22	0.008		16.22	0.256		16.22	0.52		16.22	0.128
6.492	-0.008		1.623	0.136		16.23	0		16.23	0		16.23	0		16.23	0		16.23	0		16.23	0.224		16.23	0.496		16.23	0.112
6.496	0		1.624	0.144		16.24	0.008		16.24	0		16.24	0		16.24	0.016		16.24	0		16.24	0.2		16.24	0.512		16.24	0.136
6.5	0		1.625	0.12		16.25	0		16.25	0.008		16.25	0		16.25	0		16.25	0.008		16.25	0.176		16.25	0.488		16.25	0.128
6.504	0		1.626	0.112		16.26	0.008		16.26	0		16.26	0		16.26	0		16.26	0.008		16.26	0.16		16.26	0.496		16.26	0.12
6.508	0		1.627	0.112		16.27	0		16.27	0		16.27	0		16.27	0		16.27	0.008		16.27	0.16		16.27	0.48		16.27	0.128
6.512	0		1.628	0.104		16.28	0.016		16.28	0		16.28	0		16.28	0		16.28	0.008		16.28	0.16		16.28	0.488		16.28	0.128
6.516	-0.008		1.629	0.112		16.29	0		16.29	0		16.29	0		16.29	0		16.29	0		16.29	0.152		16.29	0.472		16.29	0.128
6.52	0		1.63	0.096		16.3	0.008		16.3	0		16.3	0.008		16.3	0.008		16.3	0.008		16.3	0.128		16.3	0.472		16.3	0.112
6.524	0		1.631	0.088		16.31	0.008		16.31	0		16.31	0.016		16.31	0.016		16.31	0.008		16.31	0.152		16.31	0.472		16.31	0.104
6.528	0.008		1.632	0.08		16.32	0.008		16.32	0		16.32	0		16.32	0.016		16.32	0.008		16.32	0.136		16.32	0.472		16.32	0.12
6.532	0		1.633	0.072		16.33	-0.008		16.33	0		16.33	0		16.33	0.008		16.33	0.008		16.33	0.152		16.33	0.464		16.33	0.12
6.536	0		1.634	0.08		16.34	0.016		16.34	0		16.34	0		16.34	0		16.34	0.008		16.34	0.152		16.34	0.472		16.34	0.112
6.54	0.008		1.635	0.064		16.35	0.008		16.35	0.008		16.35	0.008		16.35	0		16.35	0.008		16.35	0.136		16.35	0.464		16.35	0.104
6.544	-0.008		1.636	0.064		16.36	0.008		16.36	0		16.36	0		16.36	0		16.36	0.008		16.36	0.152		16.36	0.472		16.36	0.112
6.548	0		1.637	0.064		16.37	0		16.37	0		16.37	0.008		16.37	0.008		16.37	0.008		16.37	0.136		16.37	0.472		16.37	0.112
6.552	0		1.638	0.056		16.38	0.008		16.38	0		16.38	-0.008		16.38	0		16.38	0.008		16.38	0.128		16.38	0.464		16.38	0.12
6.556	0		1.639	0.056		16.39	0		16.39	0		16.39	0.016		16.39	0		16.39	0.008		16.39	0.136		16.39	0.456		16.39	0.104
6.56	0		1.64	0.04		16.4	0.008		16.4	0		16.4	0.016		16.4	0		16.4	0.008		16.4	0.136		16.4	0.472		16.4	0.112
6.564	0.016		1.641	0.04		16.41	0		16.41	-0.008		16.41	0.072		16.41	0		16.41	0.016		16.41	0.144		16.41	0.464		16.41	0.12
6.568	0		1.642	0.04		16.42	0.008		16.42	0		16.42	0.192		16.42	0.008		16.42	0.008		16.42	0.152		16.42	0.472		16.42	0.12
6.572	0		1.643	0.04		16.43	0		16.43	0.008		16.43	0.448		16.43	0		16.43	0.008		16.43	0.144		16.43	0.456		16.43	0.104
6.576	0		1.644	0.04		16.44	0.008		16.44	-0.008		16.44	0.792		16.44	0		16.44	0		16.44	0.144		16.44	0.472		16.44	0.128
6.58	0.008		1.645	0.04		16.45	0.008		16.45	0		16.45	1.152		16.45	0		16.45	0.008		16.45	0.152		16.45	0.464		16.45	0.112
6.584	0.008		1.646	0.032		16.46	0.008		16.46	-0.008		16.46	1.4		16.46	0		16.46	0.008		16.46	0.144		16.46	0.464		16.46	0.12
6.588	0		1.647	0.032		16.47	0		16.47	0		16.47	1.424		16.47	0		16.47	0.008		16.47	0.152		16.47	0.456		16.47	0.12
6.592	0		1.648	0.032		16.48	0.008		16.48	0		16.48	1.232		16.48	0.008		16.48	0.008		16.48	0.144		16.48	0.48		16.48	0.136
6.596	0		1.649	0.032		16.49	0.008		16.49	0		16.49	0.976		16.49	0		16.49	0.008		16.49	0.16		16.49	0.472		16.49	0.128
6.6	0		1.65	0.024		16.5	0.008		16.5	0		16.5	0.648		16.5	0		16.5	0.016		16.5	0.152		16.5	0.464		16.5	0.136
6.604	0.016		1.651	0.032		16.51	0		16.51	0.008		16.51	0.408		16.51	0		16.51	0.008		16.51	0.152		16.51	0.456		16.51	0.112
6.608	0.008		1.652	0.04		16.52	0.008		16.52	0		16.52	0.192		16.52	0.008		16.52	0.008		16.52	0.144		16.52	0.464		16.52	0.128
6.612	0		1.653	0.024		16.53	-0.008		16.53	0		16.53	0.112		16.53	0		16.53	0.016		16.53	0.152		16.53	0.464		16.53	0.144
6.616	-0.008		1.654	0.032		16.54	0.008		16.54	0		16.54	0.056		16.54	0		16.54	0.008		16.54	0.16		16.54	0.472		16.54	0.144
6.62	0		1.655	0.032		16.55	0.008		16.55	0		16.55	0.024		16.55	0		16.55	-0.008		16.55	0.144		16.55	0.456		16.55	0.128
6.624	0.008		1.656	0.024		16.56	0.008		16.56	0		16.56	0.008		16.56	0		16.56	0		16.56	0.152		16.56	0.472		16.56	0.136
6.628	0		1.657	0.024		16.57	0.008		16.57	0		16.57	0.008		16.57	0		16.57	0.008		16.57	0.144		16.57	0.472		16.57	0.128
6.632	0		1.658	0.016		16.58	0.008		16.58	0		16.58	0		16.58	-0.008		16.58	0.008		16.58	0.152		16.58	0.48		16.58	0.136
6.636	0		1.659	0.016		16.59	0		16.59	0		16.59	0		16.59	0		16.59	0.008		16.59	0.144		16.59	0.488		16.59	0.12
6.64	0		1.66	0.024		16.6	0.016		16.6	0		16.6	0		16.6	0		16.6	0.008		16.6	0.16		16.6	0.504		16.6	0.144
6.644	0		1.661	0.016		16.61	0.008		16.61	0.008		16.61	0.008		16.61	0.008		16.61	-0.008		16.61	0.152		16.61	0.496		16.61	0.136
6.648	0		1.662	0.016		16.62	0.008		16.62	-0.016		16.62	-0.008		16.62	0		16.62	0.008		16.62	0.152		16.62	0.504		16.62	0.144
6.652	0		1.663	0.008		16.63	0.008		16.63	0		16.63	0.008		16.63	0		16.63	0		16.63	0.152		16.63	0.504		16.63	0.136
6.656	0		1.664	0.016		16.64	0		16.64	0		16.64	0		16.64	0.008		16.64	0.008		16.64	0.144		16.64	0.504		16.64	0.144
6.66	0.008		1.665	0.024		16.65	-0.008		16.65	-0.008		16.65	0.008		16.65	0		16.65	0		16.65	0.144		16.65	0.512		16.65	0.136
6.664	0		1.666	0.016		16.66	0.008		16.66	0		16.66	0		16.66	0.008		16.66	0.008		16.66	0.144		16.66	0.504		16.66	0.136
6.668	0.016		1.667	0.008		16.67	0.008		16.67	0		16.67	0		16.67	0.032		16.67	0.008		16.67	0.152		16.67	0.504		16.67	0.136
6.672	0		1.668	0.024		16.68	0.008		16.68	0.008		16.68	0		16.68	0.112		16.68	0.008		16.68	0.152		16.68	0.52		16.68	0.144
6.676	0		1.669	0.008		16.69	0		16.69	0		16.69	0		16.69	0.272		16.69	0.008		16.69	0.152		16.69	0.512		16.69	0.128
6.68	0		1.67	0.016		16.7	0.024		16.7	0		16.7	0		16.7	0.544		16.7	0		16.7	0.144		16.7	0.512		16.7	0.136
6.684	0		1.671	0.008		16.71	-0.008		16.71	0		16.71	0.008		16.71	0.816		16.71	0		16.71	0.152		16.71	0.512		16.71	0.128
6.688	0.008		1.672	0.016		16.72	0.008		16.72	0		16.72	0		16.72	1.112		16.72	0.008		16.72	0.16		16.72	0.52		16.72	0.144
6.692	0		1.673	0.016		16.73	-0.008		16.73	0.008		16.73	0.008		16.73	1.344		16.73	0.008		16.73	0.16		16.73	0.52		16.73	0.136
6.696	0		1.674	0		16.74	0.008		16.74	-0.008		16.74	0		16.74	1.52		16.74	0		16.74	0.136		16.74	0.528		16.74	0.128
6.7	-0.008		1.675	0.016		16.75	0		16.75	0		16.75	0.016		16.75	1.608		16.75	0.008		16.75	0.16		16.75	0.52		16.75	0.136
6.704	0.008		1.676	0.008		16.76	0		16.76	-0.008		16.76	0.008		16.76	1.608		16.76	0.008		16.76	0.144		16.76	0.52		16.76	0.136
6.708	0		1.677	0.016		16.77	0		16.77	0		16.77	0.08		16.77	1.608		16.77	0.008		16.77	0.152		16.77	0.528		16.77	0.112
6.712	0		1.678	0.008		16.78	0.008		16.78	0		16.78	0.176		16.78	1.6		16.78	0.016		16.78	0.16		16.78	0.536		16.78	0.112
6.716	0		1.679	0.016		16.79	0		16.79	0		16.79	0.376		16.79	1.48		16.79	0.008		16.79	0.152		16.79	0.512		16.79	0.112
6.72	0		1.68	0.008		16.8	0.008		16.8	0		16.8	0.56		16.8	1.32		16.8	0.008		16.8	0.152		16.8	0.52		16.8	0.096
6.724	0		1.681	0.008		16.81	0.008		16.81	0		16.81	0.728		16.81	1.16		16.81	0		16.81	0.152		16.81	0.52		16.81	0.072
6.728	0		1.682	0.008		16.82	0.008		16.82	-0.016		16.82	0.792		16.82	0.96		16.82	0.008		16.82	0.152		16.82	0.528		16.82	0.072
6.732	0		1.683	0.008		16.83	-0.008		16.83	0		16.83	0.792		16.83	0.776		16.83	0		16.83	0.152		16.83	0.52		16.83	0.064
6.736	-0.008		1.684	0		16.84	0.008		16.84	0		16.84	0.664		16.84	0.608		16.84	0.008		16.84	0.144		16.84	0.528		16.84	0.072
6.74	-0.008		1.685	0.008		16.85	0		16.85	-0.008		16.85	0.504		16.85	0.456		16.85	0		16.85	0.16		16.85	0.528		16.85	0.072
6.744	0		1.686	0		16.86	0.008		16.86	0		16.86	0.32		16.86	0.328		16.86	0.008		16.86	0.152		16.86	0.536		16.86	0.064
6.748	0		1.687	0		16.87	0		16.87	0.016		16.87	0.192		16.87	0.216		16.87	0.008		16.87	0.16		16.87	0.544		16.87	0.064
6.752	0		1.688	0.008		16.88	0		16.88	-0.008		16.88	0.104		16.88	0.152		16.88	0		16.88	0.152		16.88	0.552		16.88	0.072
6.756	0		1.689	0.008		16.89	0.008		16.89	0		16.89	0.072		16.89	0.088		16.89	0.008		16.89	0.16		16.89	0.56		16.89	0.056
6.76	0		1.69	0.008		16.9	0.024		16.9	0		16.9	0.032		16.9	0.064		16.9	0.016		16.9	0.144		16.9	0.568		16.9	0.056
6.764	0		1.691	0.008		16.91	0		16.91	0		16.91	0.008		16.91	0.032		16.91	0.008		16.91	0.16		16.91	0.568		16.91	0.048
6.768	0.008		1.692	0.008		16.92	0.016		16.92	0		16.92	0.008		16.92	0.024		16.92	0.008		16.92	0.16		16.92	0.584		16.92	0.064
6.772	0		1.693	0		16.93	0		16.93	0.008		16.93	0.008		16.93	0.008		16.93	0.008		16.93	0.16		16.93	0.56		16.93	0.048
6.776	-0.008		1.694	0.008		16.94	0		16.94	0		16.94	0		16.94	0.016		16.94	0.016		16.94	0.16		16.94	0.576		16.94	0.064
6.78	0		1.695	0.008		16.95	0		16.95	0		16.95	0.008		16.95	0		16.95	0.008		16.95	0.16		16.95	0.56		16.95	0.064
6.784	0.008		1.696	0.016		16.96	0.016		16.96	0		16.96	0		16.96	0.008		16.96	0.024		16.96	0.144		16.96	0.56		16.96	0.064
6.788	0.016		1.697	0		16.97	0		16.97	0.008		16.97	0		16.97	0		16.97	0.032		16.97	0.152		16.97	0.552		16.97	0.056
6.792	-0.008		1.698	0.016		16.98	0.008		16.98	0		16.98	-0.008		16.98	0		16.98	0.032		16.98	0.16		16.98	0.552		16.98	0.064
6.796	0		1.699	0.024		16.99	0		16.99	0		16.99	0.008		16.99	0		16.99	0.048		16.99	0.152		16.99	0.52		16.99	0.048
6.8	0		1.7	0.008		17	0.016		17	0		17	-0.008		17	0		17	0.056		17	0.152		17	0.536		17	0.056
6.804	0.016		1.701	0		17.01	0.008		17.01	0		17.01	0.008		17.01	0		17.01	0.048		17.01	0.16		17.01	0.512		17.01	0.048
6.808	0		1.702	0		17.02	0.008		17.02	-0.008		17.02	0		17.02	0.008		17.02	0.056		17.02	0.136		17.02	0.512		17.02	0.072
6.812	0		1.703	0		17.03	0		17.03	0		17.03	0		17.03	0		17.03	0.072		17.03	0.152		17.03	0.504		17.03	0.056
6.816	-0.016		1.704	0		17.04	0.016		17.04	-0.008		17.04	0		17.04	0.008		17.04	0.056		17.04	0.144		17.04	0.496		17.04	0.064
6.82	0		1.705	0.008		17.05	0		17.05	0		17.05	0		17.05	-0.008		17.05	0.064		17.05	0.152		17.05	0.496		17.05	0.064
6.824	0		1.706	0.008		17.06	0.016		17.06	-0.008		17.06	0		17.06	0		17.06	0.056		17.06	0.144		17.06	0.488		17.06	0.072
6.828	0		1.707	0		17.07	0.008		17.07	0		17.07	0		17.07	0		17.07	0.064		17.07	0.144		17.07	0.48		17.07	0.072
6.832	-0.008		1.708	0		17.08	0.008		17.08	0		17.08	0		17.08	0.008		17.08	0.064		17.08	0.144		17.08	0.48		17.08	0.064
6.836	0		1.709	0.008		17.09	0		17.09	0		17.09	0		17.09	0		17.09	0.064		17.09	0.152		17.09	0.472		17.09	0.08
6.84	0		1.71	0.008		17.1	0.008		17.1	0		17.1	0		17.1	0.008		17.1	0.064		17.1	0.16		17.1	0.488		17.1	0.096
6.844	0		1.711	0.016		17.11	0		17.11	0.008		17.11	0.008		17.11	0		17.11	0.064		17.11	0.144		17.11	0.472		17.11	0.08
6.848	-0.008		1.712	0.008		17.12	0.008		17.12	0		17.12	0		17.12	0		17.12	0.064		17.12	0.152		17.12	0.472		17.12	0.104
6.852	0		1.713	0.008		17.13	0.008		17.13	0		17.13	0		17.13	0		17.13	0.064		17.13	0.16		17.13	0.464		17.13	0.096
6.856	-0.008		1.714	0.016		17.14	0.008		17.14	0		17.14	0.008		17.14	0.008		17.14	0.048		17.14	0.152		17.14	0.472		17.14	0.112
6.86	0		1.715	0.016		17.15	0.008		17.15	0		17.15	0		17.15	0		17.15	0.048		17.15	0.16		17.15	0.48		17.15	0.112
6.864	0		1.716	0.024		17.16	0.008		17.16	0		17.16	0.008		17.16	0.008		17.16	0.032		17.16	0.152		17.16	0.464		17.16	0.104
6.868	0		1.717	0.024		17.17	0.008		17.17	0		17.17	0.048		17.17	0		17.17	0.032		17.17	0.16		17.17	0.464		17.17	0.096
6.872	0.008		1.718	0.016		17.18	0.008		17.18	0		17.18	0.088		17.18	0.016		17.18	0.024		17.18	0.152		17.18	0.472		17.18	0.112
6.876	0		1.719	0.024		17.19	0		17.19	0		17.19	0.192		17.19	0		17.19	0.016		17.19	0.144		17.19	0.472		17.19	0.104
6.88	0		1.72	0.016		17.2	0.008		17.2	0		17.2	0.32		17.2	0.008		17.2	0.016		17.2	0.152		17.2	0.472		17.2	0.112
6.884	0		1.721	0.008		17.21	0.008		17.21	0.008		17.21	0.472		17.21	-0.008		17.21	0.008		17.21	0.16		17.21	0.464		17.21	0.096
6.888	0		1.722	0.024		17.22	0.008		17.22	0		17.22	0.576		17.22	0		17.22	0.016		17.22	0.16		17.22	0.464		17.22	0.104
6.892	0.008		1.723	0.024		17.23	0.008		17.23	0		17.23	0.664		17.23	0		17.23	0.008		17.23	0.152		17.23	0.448		17.23	0.104
6.896	-0.008		1.724	0.04		17.24	0.008		17.24	0		17.24	0.656		17.24	0		17.24	0.008		17.24	0.168		17.24	0.472		17.24	0.112
6.9	0		1.725	0.04		17.25	0.008		17.25	0		17.25	0.592		17.25	0		17.25	0.008		17.25	0.16		17.25	0.472		17.25	0.112
6.904	0.008		1.726	0.04		17.26	0		17.26	0.008		17.26	0.456		17.26	0		17.26	0		17.26	0.152		17.26	0.488		17.26	0.104
6.908	0		1.727	0.04		17.27	0		17.27	0		17.27	0.312		17.27	0		17.27	0.008		17.27	0.16		17.27	0.464		17.27	0.112
6.912	-0.432		1.728	0.056		17.28	0.008		17.28	0		17.28	0.184		17.28	0.008		17.28	0.008		17.28	0.16		17.28	0.488		17.28	0.104
6.916	-0.432		1.729	0.064		17.29	0		17.29	-0.008		17.29	0.112		17.29	0		17.29	0.008		17.29	0.152		17.29	0.48		17.29	0.104
6.92	-0.432		1.73	0.072		17.3	0.008		17.3	0		17.3	0.048		17.3	0		17.3	0.008		17.3	0.152		17.3	0.504		17.3	0.12
6.924	-0.432		1.731	0.08		17.31	0.008		17.31	0.016		17.31	0.016		17.31	0		17.31	0.008		17.31	0.152		17.31	0.488		17.31	0.096
6.928	-0.432		1.732	0.096		17.32	0.008		17.32	0		17.32	0.008		17.32	0.008		17.32	0.008		17.32	0.16		17.32	0.488		17.32	0.112
6.932	-0.432		1.733	0.104		17.33	0.008		17.33	0.008		17.33	0.008		17.33	0		17.33	0.008		17.33	0.16		17.33	0.488		17.33	0.104
6.936	-0.432		1.734	0.104		17.34	0		17.34	0		17.34	0		17.34	0		17.34	0.008		17.34	0.152		17.34	0.496		17.34	0.104
6.94	-0.432		1.735	0.128		17.35	0		17.35	0		17.35	0		17.35	0		17.35	0.008		17.35	0.16		17.35	0.496		17.35	0.104
6.944	-0.432		1.736	0.144		17.36	0.008		17.36	0		17.36	0.008		17.36	0.016		17.36	0.008		17.36	0.16		17.36	0.488		17.36	0.12
6.948	-0.432		1.737	0.16		17.37	0.008		17.37	0		17.37	0.008		17.37	0		17.37	0.008		17.37	0.168		17.37	0.488		17.37	0.096
6.952	-0.432		1.738	0.168		17.38	0.016		17.38	0		17.38	0		17.38	0.008		17.38	0.008		17.38	0.144		17.38	0.488		17.38	0.104
6.956	-0.432		1.739	0.184		17.39	0		17.39	0		17.39	0		17.39	0		17.39	0.008		17.39	0.152		17.39	0.48		17.39	0.088
6.96	-0.432		1.74	0.208		17.4	0.008		17.4	0		17.4	-0.016		17.4	0.008		17.4	0.008		17.4	0.152		17.4	0.472		17.4	0.12
6.964	-0.432		1.741	0.208		17.41	0.008		17.41	0.008		17.41	0.008		17.41	0.008		17.41	0.008		17.41	0.168		17.41	0.472		17.41	0.096
6.968	-0.432		1.742	0.232		17.42	0.008		17.42	0		17.42	0		17.42	0.008		17.42	0.008		17.42	0.152		17.42	0.472		17.42	0.112
6.972	-0.432		1.743	0.264		17.43	0		17.43	0		17.43	0		17.43	0		17.43	0.008		17.43	0.16		17.43	0.456		17.43	0.104
6.976	-0.432		1.744	0.28		17.44	0.008		17.44	0		17.44	0		17.44	0.008		17.44	0.008		17.44	0.16		17.44	0.472		17.44	0.104
6.98	-0.432		1.745	0.304		17.45	-0.008		17.45	0		17.45	0		17.45	0		17.45	0.008		17.45	0.152		17.45	0.472		17.45	0.104
6.984	-0.432		1.746	0.32		17.46	0.016		17.46	-0.008		17.46	0		17.46	0.008		17.46	0.008		17.46	0.152		17.46	0.464		17.46	0.112
6.988	-0.432		1.747	0.344		17.47	0.008		17.47	0.008		17.47	0.008		17.47	0		17.47	0.008		17.47	0.168		17.47	0.472		17.47	0.112
6.992	-0.432		1.748	0.376		17.48	0.008		17.48	0		17.48	0		17.48	0		17.48	0.008		17.48	0.16		17.48	0.472		17.48	0.112
6.996	-0.432		1.749	0.4		17.49	0		17.49	0.008		17.49	0		17.49	-0.008		17.49	0.008		17.49	0.16		17.49	0.464		17.49	0.096
7	-0.432		1.75	0.408		17.5	0.008		17.5	0		17.5	-0.008		17.5	0		17.5	0.008		17.5	0.16		17.5	0.48		17.5	0.104
7.004	-0.432		1.751	0.44		17.51	0		17.51	-0.008		17.51	0.008		17.51	0		17.51	0.008		17.51	0.16		17.51	0.464		17.51	0.096
7.008	-0.432		1.752	0.48		17.52	0.008		17.52	0		17.52	0.024		17.52	0		17.52	0.008		17.52	0.16		17.52	0.464		17.52	0.112
7.012	-0.432		1.753	0.472		17.53	0		17.53	0		17.53	0.072		17.53	0		17.53	0.008		17.53	0.16		17.53	0.48		17.53	0.104
7.016	-0.432		1.754	0.512		17.54	0.008		17.54	-0.008		17.54	0.152		17.54	0		17.54	0.008		17.54	0.152		17.54	0.496		17.54	0.12
7.02	-0.432		1.755	0.536		17.55	-0.008		17.55	0.008		17.55	0.264		17.55	0		17.55	0.008		17.55	0.16		17.55	0.504		17.55	0.12
7.024	-0.432		1.756	0.544		17.56	0		17.56	0		17.56	0.352		17.56	0		17.56	0.008		17.56	0.168		17.56	0.52		17.56	0.12
7.028	-0.432		1.757	0.592		17.57	-0.008		17.57	0.008		17.57	0.472		17.57	0		17.57	0.008		17.57	0.168		17.57	0.512		17.57	0.128
7.032	-0.432		1.758	0.608		17.58	0.008		17.58	0		17.58	0.56		17.58	0		17.58	0.008		17.58	0.176		17.58	0.536		17.58	0.136
7.036	-0.432		1.759	0.632		17.59	0		17.59	0		17.59	0.576		17.59	0		17.59	0.016		17.59	0.168		17.59	0.536		17.59	0.112
7.04	-0.432		1.76	0.664		17.6	0.016		17.6	0		17.6	0.504		17.6	0		17.6	0.008		17.6	0.16		17.6	0.56		17.6	0.136
7.044	-0.432		1.761	0.656		17.61	0		17.61	-0.008		17.61	0.408		17.61	0		17.61	0.008		17.61	0.16		17.61	0.56		17.61	0.12
7.048	-0.432		1.762	0.696		17.62	0.008		17.62	0		17.62	0.264		17.62	0.008		17.62	0.008		17.62	0.16		17.62	0.568		17.62	0.136
7.052	-0.432		1.763	0.704		17.63	0		17.63	0		17.63	0.16		17.63	-0.008		17.63	0.008		17.63	0.176		17.63	0.568		17.63	0.128
7.056	-0.432		1.764	0.728		17.64	0.008		17.64	0.008		17.64	0.088		17.64	0		17.64	0.008		17.64	0.168		17.64	0.576		17.64	0.128
7.06	-0.432		1.765	0.752		17.65	0.008		17.65	0		17.65	0.056		17.65	0		17.65	0		17.65	0.168		17.65	0.56		17.65	0.112
7.064	-0.432		1.766	0.76		17.66	0.008		17.66	0		17.66	0		17.66	0		17.66	0.008		17.66	0.168		17.66	0.584		17.66	0.12
7.068	-0.432		1.767	0.776		17.67	-0.008		17.67	0		17.67	0.016		17.67	-0.008		17.67	-0.008		17.67	0.16		17.67	0.56		17.67	0.112
7.072	-0.432		1.768	0.792		17.68	0		17.68	0		17.68	-0.008		17.68	0		17.68	0.008		17.68	0.168		17.68	0.56		17.68	0.12
7.076	-0.432		1.769	0.824		17.69	0		17.69	0.008		17.69	0		17.69	0		17.69	0.008		17.69	0.176		17.69	0.544		17.69	0.104
7.08	-0.432		1.77	0.824		17.7	0.008		17.7	-0.008		17.7	0		17.7	0		17.7	0.008		17.7	0.152		17.7	0.568		17.7	0.112
7.084	-0.432		1.771	0.832		17.71	0		17.71	0		17.71	0.008		17.71	0.008		17.71	0.008		17.71	0.176		17.71	0.552		17.71	0.112
7.088	-0.432		1.772	0.856		17.72	0.016		17.72	0		17.72	-0.008		17.72	0		17.72	0.008		17.72	0.168		17.72	0.536		17.72	0.128
7.092	-0.432		1.773	0.864		17.73	0		17.73	0		17.73	0		17.73	0		17.73	0.016		17.73	0.176		17.73	0.528		17.73	0.112
7.096	-0.432		1.774	0.88		17.74	0.008		17.74	0		17.74	0		17.74	0		17.74	0.008		17.74	0.16		17.74	0.536		17.74	0.136
7.1	-0.432		1.775	0.888		17.75	0		17.75	0		17.75	0		17.75	0		17.75	0.008		17.75	0.176		17.75	0.512		17.75	0.112
7.104	-0.432		1.776	0.88		17.76	0.008		17.76	-0.008		17.76	0		17.76	0		17.76	0.008		17.76	0.168		17.76	0.512		17.76	0.112
7.108	-0.432		1.777	0.88		17.77	0.008		17.77	0		17.77	0.016		17.77	0		17.77	0.016		17.77	0.16		17.77	0.504		17.77	0.112
7.112	-0.432		1.778	0.896		17.78	0.008		17.78	-0.008		17.78	0		17.78	0		17.78	0.008		17.78	0.16		17.78	0.488		17.78	0.12
7.116	-0.432		1.779	0.88		17.79	-0.008		17.79	0		17.79	0		17.79	0		17.79	0.008		17.79	0.176		17.79	0.488		17.79	0.104
7.12	-0.432		1.78	0.888		17.8	0		17.8	-0.008		17.8	0.008		17.8	0		17.8	0		17.8	0.16		17.8	0.496		17.8	0.12
7.124	-0.432		1.781	0.888		17.81	0.008		17.81	0.008		17.81	0		17.81	0.008		17.81	-0.008		17.81	0.16		17.81	0.48		17.81	0.104
7.128	-0.432		1.782	0.88		17.82	0.008		17.82	0		17.82	0		17.82	0.016		17.82	0.008		17.82	0.16		17.82	0.488		17.82	0.12
7.132	-0.432		1.783	0.888		17.83	0		17.83	0.008		17.83	0		17.83	0		17.83	0.016		17.83	0.176		17.83	0.48		17.83	0.112
7.136	-0.432		1.784	0.872		17.84	0.008		17.84	0		17.84	-0.008		17.84	0		17.84	0.008		17.84	0.16		17.84	0.488		17.84	0.12
7.14	-0.432		1.785	0.872		17.85	0		17.85	0		17.85	0		17.85	0		17.85	0		17.85	0.168		17.85	0.472		17.85	0.112
7.144	-0.432		1.786	0.856		17.86	0.008		17.86	-0.008		17.86	0.008		17.86	0		17.86	0.008		17.86	0.16		17.86	0.48		17.86	0.128
7.148	-0.432		1.787	0.856		17.87	0.008		17.87	0		17.87	0.016		17.87	0.008		17.87	0.008		17.87	0.176		17.87	0.472		17.87	0.112
7.152	-0.432		1.788	0.856		17.88	0.008		17.88	0		17.88	0		17.88	-0.008		17.88	0		17.88	0.168		17.88	0.488		17.88	0.112
7.156	-0.432		1.789	0.84		17.89	0		17.89	0		17.89	0		17.89	0		17.89	0.008		17.89	0.176		17.89	0.472		17.89	0.12
7.16	-0.432		1.79	0.84		17.9	0.008		17.9	0		17.9	-0.008		17.9	-0.016		17.9	-0.008		17.9	0.168		17.9	0.48		17.9	0.128
7.164	-0.432		1.791	0.824		17.91	0.008		17.91	0		17.91	0		17.91	0		17.91	0.008		17.91	0.168		17.91	0.472		17.91	0.112
7.168	-0.432		1.792	0.808		17.92	0.008		17.92	0.008		17.92	0		17.92	0		17.92	0.008		17.92	0.16		17.92	0.464		17.92	0.128
7.172	-0.432		1.793	0.792		17.93	0.008		17.93	0		17.93	0		17.93	0		17.93	0.008		17.93	0.16		17.93	0.472		17.93	0.112
7.176	-0.432		1.794	0.768		17.94	0.016		17.94	0		17.94	0.008		17.94	0		17.94	0.008		17.94	0.168		17.94	0.472		17.94	0.128
7.18	-0.432		1.795	0.752		17.95	0.008		17.95	0		17.95	0		17.95	0		17.95	0.008		17.95	0.184		17.95	0.456		17.95	0.112
7.184	-0.432		1.796	0.752		17.96	0.008		17.96	-0.008		17.96	0		17.96	0		17.96	0.008		17.96	0.16		17.96	0.456		17.96	0.12
7.188	-0.432		1.797	0.72		17.97	0		17.97	0		17.97	0.016		17.97	0		17.97	0.016		17.97	0.16		17.97	0.472		17.97	0.12
7.192	-0.432		1.798	0.696		17.98	0.008		17.98	-0.008		17.98	0		17.98	0		17.98	0.008		17.98	0.16		17.98	0.472		17.98	0.12
7.196	-0.432		1.799	0.688		17.99	0		17.99	0		17.99	0.008		17.99	0		17.99	0.008		17.99	0.168		17.99	0.464		17.99	0.112
7.2	-0.432		1.8	0.68		18	0.008		18	0		18	0		18	0.008		18	0.008		18	0.152		18	0.472		18	0.12
7.204	-0.432		1.801	0.632		18.01	0.008		18.01	0		18.01	0.016		18.01	0		18.01	0.008		18.01	0.16		18.01	0.464		18.01	0.12
7.208	-0.432		1.802	0.616		18.02	0.008		18.02	0.008		18.02	0		18.02	0		18.02	0.008		18.02	0.168		18.02	0.488		18.02	0.128
7.212	-0.432		1.803	0.616		18.03	0		18.03	0.008		18.03	0.008		18.03	0		18.03	0		18.03	0.176		18.03	0.464		18.03	0.12
7.216	-0.432		1.804	0.584		18.04	0.008		18.04	-0.432		18.04	0		18.04	0.008		18.04	0.008		18.04	0.168		18.04	0.472		18.04	0.128
7.22	-0.432		1.805	0.56		18.05	0.008		18.05	-0.432		18.05	0		18.05	0		18.05	0.008		18.05	0.176		18.05	0.456		18.05	0.12
7.224	-0.432		1.806	0.536		18.06	0.008		18.06	-0.432		18.06	-0.008		18.06	0		18.06	0.008		18.06	0.16		18.06	0.464		18.06	0.128
7.228	-0.432		1.807	0.536		18.07	0.008		18.07	-0.432		18.07	0		18.07	0		18.07	0.008		18.07	0.168		18.07	0.456		18.07	0.128
7.232	-0.432		1.808	0.504		18.08	0		18.08	-0.432		18.08	0		18.08	0		18.08	0.008		18.08	0.16		18.08	0.456		18.08	0.128
7.236	-0.432		1.809	0.48		18.09	0.008		18.09	-0.432		18.09	0		18.09	-0.008		18.09	0.008		18.09	0.16		18.09	0.464		18.09	0.112
7.24	-0.432		1.81	0.456		18.1	0		18.1	-0.432		18.1	0		18.1	0.008		18.1	0		18.1	0.16		18.1	0.472		18.1	0.136
7.244	-0.432		1.811	0.448		18.11	0		18.11	-0.432		18.11	0.008		18.11	0.008		18.11	0.008		18.11	0.168		18.11	0.456		18.11	0.112
7.248	-0.432		1.812	0.44		18.12	0.008		18.12	-0.432		18.12	0.016		18.12	0		18.12	0.008		18.12	0.16		18.12	0.472		18.12	0.128
7.252	-0.432		1.813	0.424		18.13	0		18.13	-0.432		18.13	0.032		18.13	0		18.13	0.008		18.13	0.168		18.13	0.464		18.13	0.128
7.256	-0.432		1.814	0.4		18.14	0.008		18.14	-0.432		18.14	0.056		18.14	0		18.14	0		18.14	0.168		18.14	0.464		18.14	0.128
7.26	-0.432		1.815	0.368		18.15	0.008		18.15	-0.432		18.15	0.112		18.15	0		18.15	0.008		18.15	0.168		18.15	0.464		18.15	0.12
7.264	-0.432		1.816	0.36		18.16	0.008		18.16	-0.432		18.16	0.184		18.16	0		18.16	0		18.16	0.168		18.16	0.464		18.16	0.136
7.268	-0.432		1.817	0.344		18.17	0.008		18.17	-0.432		18.17	0.32		18.17	0		18.17	0.008		18.17	0.16		18.17	0.456		18.17	0.12
7.272	-0.432		1.818	0.32		18.18	-0.008		18.18	-0.432		18.18	0.44		18.18	0		18.18	0		18.18	0.152		18.18	0.48		18.18	0.136
7.276	-0.432		1.819	0.312		18.19	-0.008		18.19	-0.432		18.19	0.616		18.19	0		18.19	0.008		18.19	0.16		18.19	0.456		18.19	0.12
7.28	-0.432		1.82	0.296		18.2	0		18.2	-0.432		18.2	0.72		18.2	0		18.2	0.016		18.2	0.16		18.2	0.456		18.2	0.12
7.284	-0.432		1.821	0.288		18.21	0		18.21	-0.432		18.21	0.736		18.21	0.008		18.21	0.008		18.21	0.16		18.21	0.464		18.21	0.128
7.288	-0.432		1.822	0.264		18.22	0.008		18.22	-0.432		18.22	0.664		18.22	0		18.22	0		18.22	0.168		18.22	0.456		18.22	0.128
7.292	-0.432		1.823	0.248		18.23	0.008		18.23	-0.432		18.23	0.552		18.23	0		18.23	0.008		18.23	0.16		18.23	0.464		18.23	0.128
7.296	-0.432		1.824	0.24		18.24	0		18.24	-0.432		18.24	0.4		18.24	0		18.24	0.008		18.24	0.16		18.24	0.472		18.24	0.144
7.3	-0.432		1.825	0.232		18.25	-0.008		18.25	-0.432		18.25	0.296		18.25	-0.008		18.25	0.008		18.25	0.168		18.25	0.456		18.25	0.128
7.304	-0.432		1.826	0.216		18.26	0.008		18.26	-0.432		18.26	0.168		18.26	0		18.26	0.008		18.26	0.16		18.26	0.464		18.26	0.144
7.308	-0.432		1.827	0.208		18.27	0.008		18.27	-0.432		18.27	0.104		18.27	0		18.27	0.016		18.27	0.168		18.27	0.464		18.27	0.128
7.312	-0.432		1.828	0.2		18.28	0.008		18.28	-0.432		18.28	0.064		18.28	-0.008		18.28	0.008		18.28	0.16		18.28	0.464		18.28	0.152
7.316	-0.432		1.829	0.192		18.29	0		18.29	-0.432		18.29	0.04		18.29	0		18.29	0.008		18.29	0.16		18.29	0.472		18.29	0.136
7.32	-0.432		1.83	0.176		18.3	0		18.3	-0.432		18.3	0.008		18.3	0		18.3	0.008		18.3	0.152		18.3	0.472		18.3	0.144
7.324	-0.432		1.831	0.168		18.31	0		18.31	-0.432		18.31	0.008		18.31	0.008		18.31	0.008		18.31	0.168		18.31	0.48		18.31	0.136
7.328	-0.432		1.832	0.16		18.32	0.008		18.32	-0.432		18.32	0		18.32	0		18.32	0		18.32	0.16		18.32	0.488		18.32	0.136
7.332	-0.432		1.833	0.144		18.33	0.008		18.33	-0.432		18.33	0.016		18.33	0		18.33	0.008		18.33	0.176		18.33	0.496		18.33	0.128
7.336	-0.432		1.834	0.144		18.34	0.008		18.34	-0.432		18.34	0		18.34	0.008		18.34	0.008		18.34	0.16		18.34	0.52		18.34	0.128
7.34	-0.432		1.835	0.136		18.35	0		18.35	-0.432		18.35	0.016		18.35	0		18.35	0.008		18.35	0.168		18.35	0.512		18.35	0.136
7.344	-0.432		1.836	0.128		18.36	0.008		18.36	-0.432		18.36	0		18.36	0		18.36	0.008		18.36	0.16		18.36	0.536		18.36	0.136
7.348	-0.432		1.837	0.104		18.37	-0.008		18.37	-0.432		18.37	0.008		18.37	0		18.37	0.016		18.37	0.16		18.37	0.536		18.37	0.136
7.352	-0.432		1.838	0.12		18.38	0.008		18.38	-0.432		18.38	-0.008		18.38	0		18.38	0.008		18.38	0.168		18.38	0.544		18.38	0.136
7.356	-0.432		1.839	0.104		18.39	0.008		18.39	-0.432		18.39	0.008		18.39	0		18.39	0		18.39	0.168		18.39	0.536		18.39	0.136
7.36	-0.432		1.84	0.104		18.4	0.008		18.4	-0.432		18.4	0		18.4	0.008		18.4	0.008		18.4	0.16		18.4	0.56		18.4	0.152
7.364	-0.432		1.841	0.096		18.41	-0.008		18.41	-0.432		18.41	0.016		18.41	-0.008		18.41	0.008		18.41	0.16		18.41	0.56		18.41	0.128
7.368	-0.432		1.842	0.08		18.42	0.008		18.42	-0.432		18.42	0		18.42	0		18.42	0.008		18.42	0.152		18.42	0.552		18.42	0.144
7.372	-0.432		1.843	0.072		18.43	0.008		18.43	-0.432		18.43	0.008		18.43	0		18.43	0.008		18.43	0.16		18.43	0.552		18.43	0.136
7.376	-0.432		1.844	0.072		18.44	0		18.44	-0.432		18.44	-0.008		18.44	0.008		18.44	0.008		18.44	0.16		18.44	0.536		18.44	0.144
7.38	-0.432		1.845	0.072		18.45	0		18.45	-0.432		18.45	0.008		18.45	0.008		18.45	0.008		18.45	0.176		18.45	0.552		18.45	0.128
7.384	-0.432		1.846	0.064		18.46	0		18.46	-0.432		18.46	-0.008		18.46	0.008		18.46	0.008		18.46	0.16		18.46	0.544		18.46	0.136
7.388	-0.432		1.847	0.064		18.47	0		18.47	-0.432		18.47	0.008		18.47	0		18.47	0.008		18.47	0.152		18.47	0.528		18.47	0.136
7.392	-0.432		1.848	0.056		18.48	0.008		18.48	-0.432		18.48	0		18.48	0		18.48	0.008		18.48	0.16		18.48	0.52		18.48	0.136
7.396	-0.432		1.849	0.056		18.49	0		18.49	-0.432		18.49	0		18.49	0.008		18.49	0.008		18.49	0.152		18.49	0.512		18.49	0.12
7.4	-0.432		1.85	0.056		18.5	0.008		18.5	-0.432		18.5	0.008		18.5	0		18.5	0.008		18.5	0.152		18.5	0.512		18.5	0.128
7.404	-0.432		1.851	0.04		18.51	-0.008		18.51	-0.432		18.51	0		18.51	0		18.51	0.008		18.51	0.16		18.51	0.488		18.51	0.136
7.408	-0.432		1.852	0.048		18.52	0.008		18.52	-0.432		18.52	0		18.52	0		18.52	0.008		18.52	0.16		18.52	0.504		18.52	0.144
7.412	-0.432		1.853	0.04		18.53	0		18.53	-0.432		18.53	0		18.53	0		18.53	0.008		18.53	0.16		18.53	0.488		18.53	0.128
7.416	-0.432		1.854	0.048		18.54	0.008		18.54	-0.432		18.54	-0.008		18.54	0		18.54	0.008		18.54	0.16		18.54	0.488		18.54	0.128
7.42	-0.432		1.855	0.048		18.55	0.008		18.55	-0.432		18.55	0.008		18.55	0		18.55	0.008		18.55	0.152		18.55	0.48		18.55	0.144
7.424	-0.432		1.856	0.048		18.56	0.008		18.56	-0.432		18.56	0		18.56	0		18.56	0.008		18.56	0.16		18.56	0.504		18.56	0.136
7.428	-0.432		1.857	0.04		18.57	-0.008		18.57	-0.432		18.57	0		18.57	0		18.57	0.016		18.57	0.168		18.57	0.488		18.57	0.136
7.432	-0.432		1.858	0.032		18.58	0.008		18.58	-0.432		18.58	-0.008		18.58	0.008		18.58	0.016		18.58	0.152		18.58	0.488		18.58	0.144
7.436	-0.432		1.859	0.024		18.59	0		18.59	-0.432		18.59	0.008		18.59	0		18.59	0		18.59	0.16		18.59	0.488		18.59	0.144
7.44	-0.432		1.86	0.024		18.6	0.008		18.6	-0.432		18.6	0		18.6	0.008		18.6	0		18.6	0.144		18.6	0.504		18.6	0.136
7.444	-0.432		1.861	0.016		18.61	0.008		18.61	-0.432		18.61	0.008		18.61	0		18.61	0.008		18.61	0.152		18.61	0.488		18.61	0.136
7.448	-0.432		1.862	0.024		18.62	0		18.62	-0.432		18.62	-0.008		18.62	0		18.62	0.008		18.62	0.152		18.62	0.504		18.62	0.144
7.452	-0.432		1.863	0.024		18.63	0.008		18.63	-0.432		18.63	0		18.63	0		18.63	0.008		18.63	0.16		18.63	0.48		18.63	0.128
7.456	-0.432		1.864	0.016		18.64	0		18.64	-0.432		18.64	0		18.64	0		18.64	0.008		18.64	0.16		18.64	0.504		18.64	0.144
7.46	-0.432		1.865	0.032		18.65	0.008		18.65	-0.432		18.65	0.008		18.65	0		18.65	0.008		18.65	0.16		18.65	0.496		18.65	0.128
7.464	-0.432		1.866	0.024		18.66	-0.008		18.66	-0.432		18.66	0		18.66	0		18.66	0.008		18.66	0.16		18.66	0.488		18.66	0.128
7.468	-0.432		1.867	0.024		18.67	-0.008		18.67	-0.432		18.67	0		18.67	0		18.67	0.008		18.67	0.152		18.67	0.496		18.67	0.12
7.472	-0.432		1.868	0.024		18.68	0.008		18.68	-0.432		18.68	0		18.68	0		18.68	0.008		18.68	0.152		18.68	0.488		18.68	0.128
7.476	-0.432		1.869	0.008		18.69	0.008		18.69	-0.432		18.69	0.016		18.69	0		18.69	0.016		18.69	0.152		18.69	0.472		18.69	0.112
7.48	-0.432		1.87	0.016		18.7	0.008		18.7	-0.432		18.7	0		18.7	-0.008		18.7	0.008		18.7	0.152		18.7	0.48		18.7	0.136
7.484	-0.432		1.871	0.016		18.71	0		18.71	-0.432		18.71	0.016		18.71	0		18.71	0.008		18.71	0.16		18.71	0.472		18.71	0.112
7.488	-0.432		1.872	0.008		18.72	0.008		18.72	-0.432		18.72	0.016		18.72	0		18.72	0.008		18.72	0.144		18.72	0.48		18.72	0.12
7.492	-0.432		1.873	0.008		18.73	0.008		18.73	-0.432		18.73	0.016		18.73	0		18.73	0.008		18.73	0.152		18.73	0.464		18.73	0.096
7.496	-0.432		1.874	0.024		18.74	0.008		18.74	-0.432		18.74	0.016		18.74	0		18.74	0.008		18.74	0.152		18.74	0.472		18.74	0.112
7.5	-0.432		1.875	0.008		18.75	-0.008		18.75	-0.432		18.75	0.016		18.75	-0.008		18.75	0.024		18.75	0.152		18.75	0.472		18.75	0.104
7.504	-0.432		1.876	0.024		18.76	0.008		18.76	-0.432		18.76	0		18.76	0.008		18.76	0.008		18.76	0.152		18.76	0.464		18.76	0.12
7.508	-0.432		1.877	0		18.77	0.008		18.77	-0.432		18.77	0.008		18.77	0		18.77	0.008		18.77	0.152		18.77	0.472		18.77	0.112
7.512	-0.432		1.878	0.016		18.78	0.008		18.78	-0.432		18.78	0		18.78	0		18.78	0		18.78	0.16		18.78	0.464		18.78	0.12
7.516	-0.432		1.879	0.008		18.79	0		18.79	-0.432		18.79	0.016		18.79	0		18.79	0.008		18.79	0.176		18.79	0.448		18.79	0.096
7.52	-0.432		1.88	0.016		18.8	0		18.8	-0.432		18.8	0		18.8	0		18.8	0.008		18.8	0.2		18.8	0.472		18.8	0.112
7.524	-0.432		1.881	0.008		18.81	0.008		18.81	-0.432		18.81	0.008		18.81	0		18.81	0.016		18.81	0.248		18.81	0.456		18.81	0.096
7.528	-0.432		1.882	0.008		18.82	0.008		18.82	-0.432		18.82	0		18.82	-0.008		18.82	0		18.82	0.304		18.82	0.464		18.82	0.112
7.532	-0.432		1.883	0		18.83	0.008		18.83	-0.432		18.83	0.016		18.83	0		18.83	0.008		18.83	0.368		18.83	0.456		18.83	0.096
7.536	-0.432		1.884	0.008		18.84	0.008		18.84	-0.432		18.84	0.04		18.84	0		18.84	0.016		18.84	0.416		18.84	0.456		18.84	0.096
7.54	-0.432		1.885	0.008		18.85	0.008		18.85	-0.432		18.85	0.064		18.85	0.008		18.85	0.016		18.85	0.456		18.85	0.456		18.85	0.096
7.544	-0.432		1.886	0.008		18.86	0		18.86	-0.432		18.86	0.104		18.86	0		18.86	0.008		18.86	0.472		18.86	0.464		18.86	0.104
7.548	-0.432		1.887	0.008		18.87	0.008		18.87	-0.432		18.87	0.152		18.87	0.008		18.87	0.008		18.87	0.488		18.87	0.456		18.87	0.096
7.552	-0.432		1.888	0.008		18.88	0.008		18.88	-0.432		18.88	0.192		18.88	0		18.88	0		18.88	0.512		18.88	0.456		18.88	0.112
7.556	-0.432		1.889	0.008		18.89	-0.008		18.89	-0.432		18.89	0.216		18.89	0		18.89	0.008		18.89	0.528		18.89	0.464		18.89	0.096
7.56	-0.432		1.89	0.008		18.9	0.008		18.9	-0.432		18.9	0.208		18.9	0		18.9	0		18.9	0.528		18.9	0.456		18.9	0.104
7.564	-0.432		1.891	0.008		18.91	0.008		18.91	-0.432		18.91	0.176		18.91	0.008		18.91	0.008		18.91	0.544		18.91	0.456		18.91	0.096
7.568	-0.432		1.892	0.016		18.92	0.008		18.92	-0.432		18.92	0.152		18.92	-0.008		18.92	0.008		18.92	0.56		18.92	0.464		18.92	0.096
7.572	-0.432		1.893	0.008		18.93	-0.008		18.93	-0.432		18.93	0.104		18.93	0.008		18.93	0.008		18.93	0.56		18.93	0.456		18.93	0.088
7.576	-0.432		1.894	0		18.94	0		18.94	-0.432		18.94	0.064		18.94	0		18.94	0		18.94	0.568		18.94	0.456		18.94	0.096
7.58	-0.432		1.895	0.024		18.95	0.008		18.95	-0.432		18.95	0.04		18.95	0		18.95	0.016		18.95	0.584		18.95	0.464		18.95	0.096
7.584	-0.432		1.896	0		18.96	0		18.96	-0.432		18.96	0.032		18.96	0		18.96	0		18.96	0.584		18.96	0.456		18.96	0.104
7.588	-0.432		1.897	0.008		18.97	0.008		18.97	-0.432		18.97	0.016		18.97	0		18.97	0		18.97	0.584		18.97	0.472		18.97	0.096
7.592	-0.432		1.898	0.008		18.98	0		18.98	-0.432		18.98	0		18.98	0		18.98	0.008		18.98	0.592		18.98	0.488		18.98	0.104
7.596	-0.432		1.899	0.008		18.99	0.008		18.99	-0.432		18.99	0.008		18.99	-0.008		18.99	0.008		18.99	0.592		18.99	0.488		18.99	0.088
7.6	-0.432		1.9	0.008		19	0		19	-0.432		19	0.008		19	0		19	0.016		19	0.6		19	0.496		19	0.096
7.604	-0.432		1.901	0.008		19.01	0		19.01	-0.432		19.01	0		19.01	0		19.01	0.008		19.01	0.616		19.01	0.504		19.01	0.088
7.608	-0.432		1.902	0.008		19.02	0.008		19.02	-0.432		19.02	-0.008		19.02	0		19.02	0.008		19.02	0.616		19.02	0.496		19.02	0.096
7.612	-0.432		1.903	0.008		19.03	0.008		19.03	-0.432		19.03	0		19.03	0		19.03	0.008		19.03	0.632		19.03	0.496		19.03	0.088
7.616	-0.432		1.904	0		19.04	-0.008		19.04	-0.432		19.04	0.008		19.04	0.008		19.04	-0.008		19.04	0.624		19.04	0.504		19.04	0.096
7.62	-0.432		1.905	0.008		19.05	0		19.05	-0.432		19.05	0		19.05	0.008		19.05	0.008		19.05	0.64		19.05	0.504		19.05	0.096
7.624	-0.432		1.906	0		19.06	0.008		19.06	-0.432		19.06	0		19.06	0		19.06	-0.008		19.06	0.64		19.06	0.52		19.06	0.096
7.628	-0.432		1.907	0.008		19.07	0		19.07	-0.432		19.07	0.008		19.07	-0.008		19.07	0		19.07	0.64		19.07	0.496		19.07	0.096
7.632	-0.432		1.908	0		19.08	0		19.08	-0.432		19.08	0		19.08	0.008		19.08	0		19.08	0.624		19.08	0.52		19.08	0.096
7.636	-0.432		1.909	0.008		19.09	0.008		19.09	-0.432		19.09	0		19.09	0.008		19.09	0.008		19.09	0.624		19.09	0.504		19.09	0.08
7.64	-0.432		1.91	0		19.1	0.008		19.1	-0.432		19.1	0		19.1	0		19.1	0		19.1	0.592		19.1	0.512		19.1	0.096
7.644	-0.432		1.911	0		19.11	0		19.11	-0.432		19.11	0.008		19.11	0		19.11	0.008		19.11	0.568		19.11	0.512		19.11	0.088
7.648	-0.432		1.912	0.008		19.12	0.008		19.12	-0.432		19.12	0		19.12	0		19.12	-0.008		19.12	0.536		19.12	0.52		19.12	0.096
7.652	-0.432		1.913	0.008		19.13	-0.008		19.13	-0.432		19.13	0		19.13	0		19.13	0.008		19.13	0.488		19.13	0.504		19.13	0.088
7.656	-0.432		1.914	0		19.14	0.008		19.14	-0.432		19.14	0		19.14	0		19.14	0		19.14	0.424		19.14	0.52		19.14	0.096
7.66	-0.432		1.915	0.008		19.15	0.008		19.15	-0.432		19.15	0		19.15	0.008		19.15	0		19.15	0.368		19.15	0.504		19.15	0.08
7.664	-0.432		1.916	0.008		19.16	0.008		19.16	-0.432		19.16	0		19.16	0		19.16	0		19.16	0.312		19.16	0.52		19.16	0.104
7.668	-0.432		1.917	0		19.17	0.008		19.17	-0.432		19.17	0		19.17	0		19.17	0.016		19.17	0.272		19.17	0.512		19.17	0.088
7.672	-0.432		1.918	0.008		19.18	0		19.18	-0.432		19.18	0		19.18	0		19.18	0		19.18	0.232		19.18	0.496		19.18	0.088
7.676	-0.432		1.919	0.016		19.19	0		19.19	-0.432		19.19	0.016		19.19	0		19.19	0.008		19.19	0.208		19.19	0.488		19.19	0.08
7.68	-0.432		1.92	0.016		19.2	0.008		19.2	-0.432		19.2	0		19.2	0		19.2	0.008		19.2	0.192		19.2	0.504		19.2	0.096
7.684	-0.432		1.921	0.008		19.21	0.008		19.21	-0.432		19.21	0		19.21	0		19.21	0.008		19.21	0.176		19.21	0.496		19.21	0.08
7.688	-0.432		1.922	0.008		19.22	0.016		19.22	-0.432		19.22	-0.008		19.22	0		19.22	0.008		19.22	0.168		19.22	0.496		19.22	0.096
7.692	-0.432		1.923	0		19.23	0.008		19.23	-0.432		19.23	-0.008		19.23	0		19.23	0.008		19.23	0.176		19.23	0.488		19.23	0.08
7.696	-0.432		1.924	0		19.24	0		19.24	-0.432		19.24	0		19.24	0		19.24	0		19.24	0.168		19.24	0.504		19.24	0.088
7.7	-0.432		1.925	0		19.25	0.008		19.25	-0.432		19.25	0		19.25	0.008		19.25	0.008		19.25	0.168		19.25	0.48		19.25	0.088
7.704	-0.432		1.926	0.008		19.26	-0.008		19.26	-0.432		19.26	0		19.26	-0.008		19.26	0		19.26	0.168		19.26	0.472		19.26	0.096
7.708	-0.432		1.927	0.016		19.27	0.008		19.27	-0.432		19.27	0		19.27	0		19.27	0.016		19.27	0.16		19.27	0.48		19.27	0.096
7.712	-0.432		1.928	0.008		19.28	0.008		19.28	-0.432		19.28	-0.008		19.28	0		19.28	0.008		19.28	0.168		19.28	0.472		19.28	0.096
7.716	-0.432		1.929	0.024		19.29	0		19.29	-0.432		19.29	0		19.29	0		19.29	0.008		19.29	0.168		19.29	0.472		19.29	0.08
7.72	-0.432		1.93	0.024		19.3	0		19.3	-0.432		19.3	0		19.3	0		19.3	0.016		19.3	0.16		19.3	0.488		19.3	0.104
7.724	-0.432		1.931	0.024		19.31	0		19.31	-0.432		19.31	0.008		19.31	0		19.31	0.008		19.31	0.16		19.31	0.472		19.31	0.088
7.728	-0.432		1.932	0.032		19.32	0		19.32	-0.432		19.32	0		19.32	-0.008		19.32	0		19.32	0.16		19.32	0.48		19.32	0.096
7.732	-0.432		1.933	0.024		19.33	0.008		19.33	-0.432		19.33	0		19.33	0		19.33	0		19.33	0.168		19.33	0.464		19.33	0.096
7.736	-0.432		1.934	0.016		19.34	0		19.34	-0.432		19.34	0		19.34	0		19.34	0.008		19.34	0.16		19.34	0.472		19.34	0.096
7.74	-0.432		1.935	0.032		19.35	0.008		19.35	-0.432		19.35	0.008		19.35	0		19.35	0.008		19.35	0.168		19.35	0.472		19.35	0.096
7.744	-0.432		1.936	0.032		19.36	0.008		19.36	-0.432		19.36	-0.008		19.36	0.008		19.36	0		19.36	0.16		19.36	0.472		19.36	0.104
7.748	-0.432		1.937	0.032		19.37	0.008		19.37	-0.432		19.37	0.008		19.37	0.008		19.37	0.008		19.37	0.16		19.37	0.472		19.37	0.096
7.752	-0.432		1.938	0.024		19.38	0		19.38	-0.432		19.38	0.008		19.38	0		19.38	-0.008		19.38	0.152		19.38	0.48		19.38	0.104
7.756	-0.432		1.939	0.048		19.39	0		19.39	-0.432		19.39	-0.008		19.39	0		19.39	0.008		19.39	0.168		19.39	0.472		19.39	0.096
7.76	-0.432		1.94	0.04		19.4	0.008		19.4	-0.432		19.4	0		19.4	0		19.4	0		19.4	0.16		19.4	0.464		19.4	0.112
7.764	-0.432		1.941	0.04		19.41	-0.008		19.41	-0.432		19.41	0		19.41	0		19.41	0.016		19.41	0.16		19.41	0.472		19.41	0.104
7.768	-0.432		1.942	0.048		19.42	0.008		19.42	-0.432		19.42	0		19.42	-0.008		19.42	0.008		19.42	0.152		19.42	0.472		19.42	0.128
7.772	-0.432		1.943	0.064		19.43	0		19.43	-0.432		19.43	0.008		19.43	0		19.43	0.008		19.43	0.168		19.43	0.456		19.43	0.104
7.776	-0.432		1.944	0.072		19.44	0.008		19.44	-0.432		19.44	0		19.44	0		19.44	0.008		19.44	0.152		19.44	0.472		19.44	0.112
7.78	-0.432		1.945	0.08		19.45	0.008		19.45	-0.432		19.45	0.008		19.45	0		19.45	0.008		19.45	0.168		19.45	0.456		19.45	0.112
7.784	-0.432		1.946	0.096		19.46	0		19.46	-0.432		19.46	0		19.46	0		19.46	0.008		19.46	0.168		19.46	0.472		19.46	0.128
7.788	-0.432		1.947	0.096		19.47	0.008		19.47	-0.432		19.47	0.016		19.47	0.016		19.47	0.008		19.47	0.152		19.47	0.456		19.47	0.112
7.792	-0.432		1.948	0.112		19.48	0.008		19.48	-0.432		19.48	0.016		19.48	0.008		19.48	0.008		19.48	0.152		19.48	0.464		19.48	0.12
7.796	-0.432		1.949	0.128		19.49	0.008		19.49	-0.432		19.49	0.032		19.49	0		19.49	0.008		19.49	0.16		19.49	0.456		19.49	0.112
7.8	-0.432		1.95	0.144		19.5	0.008		19.5	-0.432		19.5	0.048		19.5	0.008		19.5	0		19.5	0.152		19.5	0.464		19.5	0.12
7.804	-0.432		1.951	0.16		19.51	0.008		19.51	-0.432		19.51	0.088		19.51	0		19.51	0.008		19.51	0.152		19.51	0.456		19.51	0.12
7.808	-0.432		1.952	0.176		19.52	0.008		19.52	-0.432		19.52	0.112		19.52	0		19.52	0.008		19.52	0.16		19.52	0.456		19.52	0.12
7.812	-0.432		1.953	0.184		19.53	-0.008		19.53	-0.432		19.53	0.128		19.53	0		19.53	0.008		19.53	0.16		19.53	0.456		19.53	0.112
7.816	-0.432		1.954	0.2		19.54	0.008		19.54	-0.432		19.54	0.112		19.54	0		19.54	0.008		19.54	0.16		19.54	0.456		19.54	0.112
7.82	-0.432		1.955	0.224		19.55	0		19.55	-0.432		19.55	0.08		19.55	0.008		19.55	0		19.55	0.16		19.55	0.472		19.55	0.112
7.824	-0.432		1.956	0.224		19.56	0.008		19.56	-0.432		19.56	0.056		19.56	0		19.56	0.008		19.56	0.176		19.56	0.472		19.56	0.12
7.828	-0.432		1.957	0.232		19.57	0		19.57	-0.432		19.57	0.032		19.57	0		19.57	0.008		19.57	0.16		19.57	0.464		19.57	0.112
7.832	-0.432		1.958	0.272		19.58	0		19.58	-0.432		19.58	0.016		19.58	0		19.58	0		19.58	0.168		19.58	0.472		19.58	0.12
7.836	-0.432		1.959	0.28		19.59	0		19.59	-0.432		19.59	0.016		19.59	0		19.59	0.008		19.59	0.16		19.59	0.464		19.59	0.112
7.84	-0.432		1.96	0.288		19.6	0		19.6	-0.432		19.6	0		19.6	0		19.6	0.008		19.6	0.16		19.6	0.472		19.6	0.12
7.844	-0.432		1.961	0.304		19.61	0.008		19.61	-0.432		19.61	0		19.61	0		19.61	0		19.61	0.16		19.61	0.456		19.61	0.128
7.848	-0.432		1.962	0.32		19.62	0.008		19.62	-0.432		19.62	0		19.62	0		19.62	0.008		19.62	0.144		19.62	0.456		19.62	0.112
7.852	-0.432		1.963	0.344		19.63	-0.008		19.63	-0.432		19.63	0.008		19.63	0		19.63	0.008		19.63	0.152		19.63	0.464		19.63	0.112
7.856	-0.432		1.964	0.36		19.64	0		19.64	-0.432		19.64	0.008		19.64	-0.008		19.64	0.008		19.64	0.152		19.64	0.464		19.64	0.12
7.86	-0.432		1.965	0.376		19.65	-0.008		19.65	-0.432		19.65	0.008		19.65	-0.008		19.65	0		19.65	0.152		19.65	0.472		19.65	0.12
7.864	-0.432		1.966	0.384		19.66	0.008		19.66	-0.432		19.66	0		19.66	0		19.66	0		19.66	0.152		19.66	0.464		19.66	0.12
7.868	-0.432		1.967	0.408		19.67	0.008		19.67	-0.432		19.67	0.008		19.67	0		19.67	0.008		19.67	0.16		19.67	0.448		19.67	0.112
7.872	-0.432		1.968	0.424		19.68	0.008		19.68	-0.432		19.68	0		19.68	0		19.68	0.008		19.68	0.152		19.68	0.472		19.68	0.112
7.876	-0.432		1.969	0.456		19.69	0.008		19.69	-0.432		19.69	0.008		19.69	0		19.69	0.008		19.69	0.16		19.69	0.472		19.69	0.12
7.88	-0.432		1.97	0.456		19.7	0.008		19.7	-0.432		19.7	0		19.7	0		19.7	0		19.7	0.152		19.7	0.48		19.7	0.128
7.884	-0.432		1.971	0.488		19.71	0.008		19.71	-0.432		19.71	0.008		19.71	0		19.71	0.008		19.71	0.152		19.71	0.496		19.71	0.128
7.888	-0.432		1.972	0.496		19.72	0		19.72	-0.432		19.72	0		19.72	-0.008		19.72	0.008		19.72	0.16		19.72	0.504		19.72	0.136
7.892	-0.432		1.973	0.512		19.73	0		19.73	-0.432		19.73	0.008		19.73	0		19.73	0.008		19.73	0.16		19.73	0.512		19.73	0.128
7.896	-0.432		1.974	0.512		19.74	0		19.74	-0.432		19.74	0		19.74	0		19.74	0		19.74	0.144		19.74	0.528		19.74	0.136
7.9	-0.432		1.975	0.536		19.75	0.008		19.75	-0.432		19.75	0		19.75	0		19.75	0.008		19.75	0.16		19.75	0.536		19.75	0.12
7.904	-0.432		1.976	0.552		19.76	0		19.76	-0.432		19.76	0		19.76	0		19.76	0.008		19.76	0.16		19.76	0.544		19.76	0.136
7.908	-0.432		1.977	0.544		19.77	0.008		19.77	-0.432		19.77	0.008		19.77	0		19.77	0.016		19.77	0.16		19.77	0.544		19.77	0.12
7.912	0.024		1.978	0.56		19.78	0.008		19.78	-0.432		19.78	0.008		19.78	0		19.78	0		19.78	0.16		19.78	0.568		19.78	0.12
7.916	0.016		1.979	0.568		19.79	0.008		19.79	-0.432		19.79	0.008		19.79	0.008		19.79	0.016		19.79	0.168		19.79	0.552		19.79	0.112
7.92	0.016		1.98	0.568		19.8	-0.008		19.8	-0.432		19.8	0.008		19.8	0.008		19.8	0		19.8	0.16		19.8	0.56		19.8	0.12
7.924	0		1.981	0.568		19.81	0.008		19.81	-0.432		19.81	-0.008		19.81	0		19.81	0		19.81	0.16		19.81	0.552		19.81	0.112
7.928	0.008		1.982	0.576		19.82	0		19.82	-0.432		19.82	-0.008		19.82	0		19.82	0.008		19.82	0.16		19.82	0.552		19.82	0.112
7.932	0		1.983	0.568		19.83	0.008		19.83	-0.432		19.83	0		19.83	0		19.83	0.008		19.83	0.152		19.83	0.552		19.83	0.104
7.936	0		1.984	0.592		19.84	0		19.84	-0.432		19.84	-0.008		19.84	0		19.84	0		19.84	0.16		19.84	0.56		19.84	0.112
7.94	-0.008		1.985	0.592		19.85	0.008		19.85	-0.432		19.85	0.008		19.85	0		19.85	0.008		19.85	0.152		19.85	0.552		19.85	0.096
7.944	0		1.986	0.6		19.86	0.008		19.86	-0.432		19.86	0		19.86	0.008		19.86	0.008		19.86	0.152		19.86	0.544		19.86	0.104
7.948	0		1.987	0.592		19.87	0.008		19.87	-0.432		19.87	0.008		19.87	0		19.87	0.008		19.87	0.152		19.87	0.544		19.87	0.096
7.952	0.016		1.988	0.592		19.88	0		19.88	-0.432		19.88	0		19.88	-0.016		19.88	0		19.88	0.152		19.88	0.544		19.88	0.096
7.956	0		1.989	0.584		19.89	0.008		19.89	-0.432		19.89	0		19.89	0		19.89	0.008		19.89	0.168		19.89	0.528		19.89	0.088
7.96	0		1.99	0.584		19.9	-0.008		19.9	-0.432		19.9	0		19.9	0		19.9	0		19.9	0.152		19.9	0.536		19.9	0.088
7.964	0		1.991	0.584		19.91	0.008		19.91	-0.432		19.91	0		19.91	0		19.91	0.008		19.91	0.16		19.91	0.52		19.91	0.096
7.968	0		1.992	0.592		19.92	0		19.92	-0.432		19.92	-0.008		19.92	0		19.92	0.008		19.92	0.144		19.92	0.504		19.92	0.088
7.972	0.008		1.993	0.56		19.93	0		19.93	-0.432		19.93	0		19.93	0		19.93	0.024		19.93	0.16		19.93	0.504		19.93	0.088
7.976	0.008		1.994	0.56		19.94	-0.008		19.94	-0.432		19.94	0		19.94	0		19.94	0.008		19.94	0.152		19.94	0.504		19.94	0.104
7.98	0		1.995	0.56		19.95	0.008		19.95	-0.432		19.95	-0.008		19.95	0		19.95	0.008		19.95	0.152		19.95	0.496		19.95	0.096
7.984	0.008		1.996	0.536		19.96	0		19.96	-0.432		19.96	0.016		19.96	0		19.96	0.008		19.96	0.16		19.96	0.496		19.96	0.08
7.988	0.008		1.997	0.544		19.97	0		19.97	-0.432		19.97	0		19.97	0		19.97	0		19.97	0.16		19.97	0.496		19.97	0.08
7.992	0.008		1.998	0.52		19.98	0		19.98	-0.432		19.98	0.008		19.98	0		19.98	0.008		19.98	0.16		19.98	0.488		19.98	0.088
[truncated: 501 more rows]
