# Supplementary material for: Light from a firefly at temperatures considerably higher and lower than normal
Source: Sci Rep. 2021 Jun 14;11:12498. doi: 10.1038/s41598-021-91839-3 (PMC8203691; doi:10.1038/s41598-021-91839-3)
Supplement: Supplementary file 3 — Supplementary Information 3. [file 41598_2021_91839_MOESM3_ESM.xlsx]

## Sheet: Sheet1
20 °C			15 °C			13 °C			12 °C			11.5 °C			11 °C			10.5 °C			9.5 °C			8.5 °C			7.5 °C			6.5 °C
0	-0.416		0	-0.416		0	-0.352		0	0.032		0	0.008		0	0.016		0	-0.432		0	0		0	0.592		0	0.192		0	-0.432
0.001	-0.416		0.001	-0.416		0.004	-0.352		0.002	0.032		0.004	0.008		0.002	0.016		0.02	-0.432		0.02	-0.008		0.01	0.6		0.04	0.208		0.02	-0.432
0.002	-0.416		0.002	-0.416		0.008	-0.352		0.004	0.024		0.008	0.008		0.004	0.008		0.04	-0.008		0.04	0		0.02	0.584		0.08	0.184		0.04	-0.432
0.003	-0.416		0.003	-0.416		0.012	-0.352		0.006	0.016		0.012	0.008		0.006	0.016		0.06	-0.008		0.06	0		0.03	0.6		0.12	0.2		0.06	-0.432
0.004	-0.416		0.004	-0.416		0.016	-0.352		0.008	0.024		0.016	0.008		0.008	0.008		0.08	-0.008		0.08	0		0.04	0.6		0.16	0.192		0.08	-0.432
0.005	-0.416		0.005	-0.416		0.02	-0.352		0.01	0.024		0.02	-0.008		0.01	0.008		0.1	0		0.1	-0.008		0.05	0.6		0.2	0.176		0.1	-0.432
0.006	-0.416		0.006	-0.416		0.024	-0.352		0.012	0.016		0.024	0		0.012	0.016		0.12	-0.008		0.12	-0.016		0.06	0.6		0.24	0.192		0.12	-0.432
0.007	-0.416		0.007	-0.416		0.028	-0.352		0.014	0.016		0.028	0.008		0.014	-0.008		0.14	0		0.14	0		0.07	0.584		0.28	0.2		0.14	-0.432
0.008	-0.416		0.008	-0.416		0.032	-0.352		0.016	0.032		0.032	0.008		0.016	0		0.16	-0.008		0.16	-0.008		0.08	0.592		0.32	0.192		0.16	-0.432
0.009	-0.416		0.009	-0.416		0.036	-0.352		0.018	0.032		0.036	0		0.018	0.016		0.18	0		0.18	0		0.09	0.576		0.36	0.184		0.18	-0.432
0.01	-0.416		0.01	-0.416		0.04	-0.352		0.02	0.032		0.04	0		0.02	0.016		0.2	0		0.2	-0.016		0.1	0.592		0.4	0.192		0.2	-0.432
0.011	-0.416		0.011	-0.416		0.044	-0.352		0.022	0.024		0.044	0		0.022	0.016		0.22	-0.008		0.22	0		0.11	0.592		0.44	0.2		0.22	-0.432
0.012	-0.416		0.012	-0.416		0.048	-0.352		0.024	0.008		0.048	0.008		0.024	0.016		0.24	0		0.24	0		0.12	0.616		0.48	0.2		0.24	-0.432
0.013	-0.416		0.013	-0.416		0.052	-0.352		0.026	0.016		0.052	0		0.026	0.016		0.26	0		0.26	0		0.13	0.592		0.52	0.2		0.26	-0.432
0.014	-0.416		0.014	-0.416		0.056	-0.352		0.028	0.032		0.056	0.008		0.028	0.016		0.28	-0.016		0.28	0		0.14	0.6		0.56	0.184		0.28	-0.432
0.015	-0.416		0.015	-0.416		0.06	-0.352		0.03	0.032		0.06	0		0.03	0.016		0.3	-0.008		0.3	0		0.15	0.592		0.6	0.2		0.3	-0.432
0.016	-0.416		0.016	-0.416		0.064	-0.352		0.032	0.024		0.064	0		0.032	0.016		0.32	0		0.32	0		0.16	0.6		0.64	0.184		0.32	-0.432
0.017	-0.416		0.017	-0.416		0.068	-0.352		0.034	0.032		0.068	0		0.034	0.008		0.34	-0.008		0.34	0.008		0.17	0.584		0.68	0.2		0.34	-0.432
0.018	-0.416		0.018	-0.416		0.072	-0.352		0.036	0.016		0.072	0.008		0.036	0.016		0.36	-0.008		0.36	-0.008		0.18	0.616		0.72	0.184		0.36	-0.432
0.019	-0.416		0.019	-0.416		0.076	-0.352		0.038	0.032		0.076	0		0.038	0.016		0.38	0		0.38	-0.016		0.19	0.592		0.76	0.208		0.38	-0.432
0.02	-0.416		0.02	-0.416		0.08	-0.352		0.04	0.04		0.08	0		0.04	0.016		0.4	0		0.4	0		0.2	0.608		0.8	0.192		0.4	-0.432
0.021	-0.416		0.021	-0.416		0.084	-0.352		0.042	0.016		0.084	0		0.042	0.016		0.42	0		0.42	0		0.21	0.584		0.84	0.192		0.42	-0.432
0.022	-0.416		0.022	-0.416		0.088	-0.352		0.044	0.024		0.088	0.016		0.044	0.016		0.44	-0.008		0.44	0		0.22	0.6		0.88	0.192		0.44	-0.432
0.023	-0.416		0.023	-0.416		0.092	-0.352		0.046	0.024		0.092	0		0.046	0.008		0.46	-0.008		0.46	0		0.23	0.6		0.92	0.192		0.46	-0.432
0.024	-0.416		0.024	-0.416		0.096	-0.352		0.048	0.016		0.096	0.008		0.048	0.016		0.48	-0.008		0.48	-0.008		0.24	0.616		0.96	0.2		0.48	-0.432
0.025	-0.416		0.025	-0.416		0.1	-0.352		0.05	0.024		0.1	-0.008		0.05	0.008		0.5	-0.008		0.5	-0.008		0.25	0.6		1	0.192		0.5	-0.432
0.026	-0.416		0.026	-0.416		0.104	-0.352		0.052	0.032		0.104	0		0.052	0.008		0.52	-0.008		0.52	0		0.26	0.608		1.04	0.2		0.52	-0.432
0.027	-0.416		0.027	0.08		0.108	-0.352		0.054	0.032		0.108	0.008		0.054	0.016		0.54	0		0.54	0		0.27	0.608		1.08	0.2		0.54	-0.432
0.028	-0.416		0.028	0.08		0.112	-0.352		0.056	0.024		0.112	0.008		0.056	0.008		0.56	-0.008		0.56	0		0.28	0.624		1.12	0.192		0.56	-0.432
0.029	-0.416		0.029	0.088		0.116	-0.352		0.058	0.04		0.116	0		0.058	0.016		0.58	-0.008		0.58	0.008		0.29	0.616		1.16	0.2		0.58	-0.432
0.03	-0.416		0.03	0.08		0.12	-0.352		0.06	0.032		0.12	0		0.06	0.024		0.6	0		0.6	-0.008		0.3	0.608		1.2	0.192		0.6	-0.432
0.031	-0.416		0.031	0.08		0.124	-0.352		0.062	0.024		0.124	0		0.062	0.008		0.62	0		0.62	0		0.31	0.584		1.24	0.2		0.62	-0.432
0.032	-0.416		0.032	0.08		0.128	-0.352		0.064	0.024		0.128	0.008		0.064	0.016		0.64	-0.008		0.64	0		0.32	0.608		1.28	0.192		0.64	-0.432
0.033	-0.416		0.033	0.072		0.132	-0.352		0.066	0.024		0.132	0.008		0.066	0.016		0.66	0		0.66	-0.008		0.33	0.608		1.32	0.2		0.66	-0.432
0.034	-0.416		0.034	0.072		0.136	-0.352		0.068	0.024		0.136	0.008		0.068	0.016		0.68	0		0.68	0		0.34	0.624		1.36	0.184		0.68	-0.432
0.035	-0.416		0.035	0.064		0.14	-0.352		0.07	0.032		0.14	0		0.07	0.016		0.7	0		0.7	0		0.35	0.6		1.4	0.192		0.7	-0.432
0.036	-0.416		0.036	0.048		0.144	-0.352		0.072	0.024		0.144	0		0.072	0.016		0.72	-0.016		0.72	-0.008		0.36	0.624		1.44	0.2		0.72	-0.432
0.037	-0.416		0.037	0.072		0.148	-0.352		0.074	0.032		0.148	0		0.074	0.008		0.74	0		0.74	-0.008		0.37	0.608		1.48	0.192		0.74	-0.432
0.038	-0.416		0.038	0.08		0.152	-0.352		0.076	0.024		0.152	0.008		0.076	0.016		0.76	-0.008		0.76	-0.008		0.38	0.616		1.52	0.192		0.76	-0.432
0.039	-0.416		0.039	0.096		0.156	-0.352		0.078	0.04		0.156	-0.008		0.078	0.024		0.78	0		0.78	0		0.39	0.608		1.56	0.184		0.78	-0.432
0.04	-0.416		0.04	0.08		0.16	-0.352		0.08	0.032		0.16	-0.008		0.08	0.016		0.8	0		0.8	0		0.4	0.608		1.6	0.192		0.8	-0.432
0.041	-0.416		0.041	0.08		0.164	-0.352		0.082	0.032		0.164	0		0.082	0.024		0.82	0		0.82	0		0.41	0.592		1.64	0.2		0.82	-0.432
0.042	-0.416		0.042	0.072		0.168	-0.352		0.084	0.024		0.168	0		0.084	0.008		0.84	0		0.84	0		0.42	0.632		1.68	0.192		0.84	-0.432
0.043	-0.416		0.043	0.072		0.172	-0.352		0.086	0.008		0.172	0.008		0.086	0.016		0.86	0		0.86	-0.016		0.43	0.608		1.72	0.2		0.86	-0.432
0.044	-0.416		0.044	0.048		0.176	-0.352		0.088	0.024		0.176	0		0.088	0.008		0.88	-0.008		0.88	0		0.44	0.624		1.76	0.2		0.88	-0.432
0.045	-0.416		0.045	0.056		0.18	-0.352		0.09	0.016		0.18	-0.008		0.09	0.016		0.9	0.008		0.9	0		0.45	0.6		1.8	0.2		0.9	-0.432
0.046	-0.416		0.046	0.064		0.184	-0.352		0.092	0.024		0.184	0		0.092	0		0.92	0		0.92	0		0.46	0.616		1.84	0.184		0.92	-0.432
0.047	-0.416		0.047	0.072		0.188	-0.352		0.094	0.016		0.188	0.016		0.094	0.008		0.94	0		0.94	-0.008		0.47	0.6		1.88	0.192		0.94	-0.432
0.048	-0.416		0.048	0.056		0.192	-0.352		0.096	0.032		0.192	0		0.096	0.008		0.96	0		0.96	-0.008		0.48	0.616		1.92	0.184		0.96	-0.432
0.049	-0.416		0.049	0.08		0.196	-0.352		0.098	0.04		0.196	0		0.098	0.016		0.98	0.016		0.98	0		0.49	0.6		1.96	0.192		0.98	-0.432
0.05	-0.416		0.05	0.072		0.2	-0.352		0.1	0.04		0.2	0.008		0.1	0.016		1	-0.016		1	0		0.5	0.608		2	0.2		1	-0.432
0.051	-0.416		0.051	0.064		0.204	-0.352		0.102	0.032		0.204	0		0.102	0.024		1.02	0		1.02	-0.008		0.51	0.624		2.04	0.184		1.02	-0.432
0.052	-0.416		0.052	0.056		0.208	-0.352		0.104	0.032		0.208	0.008		0.104	0.016		1.04	-0.008		1.04	0		0.52	0.6		2.08	0.192		1.04	-0.432
0.053	-0.416		0.053	0.056		0.212	-0.352		0.106	0.008		0.212	0.008		0.106	0.016		1.06	0		1.06	0		0.53	0.6		2.12	0.2		1.06	-0.432
0.054	-0.416		0.054	0.056		0.216	-0.352		0.108	0.024		0.216	0		0.108	0.016		1.08	0.008		1.08	-0.008		0.54	0.616		2.16	0.192		1.08	-0.432
0.055	-0.416		0.055	0.048		0.22	-0.352		0.11	0.032		0.22	0.008		0.11	0.016		1.1	0		1.1	-0.008		0.55	0.624		2.2	0.2		1.1	-0.432
0.056	-0.416		0.056	0.056		0.224	-0.352		0.112	0.032		0.224	0		0.112	-0.008		1.12	0.008		1.12	0		0.56	0.632		2.24	0.2		1.12	-0.432
0.057	-0.416		0.057	0.072		0.228	-0.352		0.114	0.032		0.228	0.008		0.114	-0.416		1.14	0		1.14	0		0.57	0.616		2.28	0.192		1.14	-0.432
0.058	-0.416		0.058	0.072		0.232	-0.352		0.116	0.032		0.232	0.008		0.116	-0.416		1.16	0		1.16	0		0.58	0.6		2.32	0.184		1.16	-0.432
0.059	-0.416		0.059	0.072		0.236	-0.352		0.118	0.032		0.236	0		0.118	-0.416		1.18	0		1.18	0		0.59	0.6		2.36	0.2		1.18	-0.432
0.06	-0.416		0.06	0.072		0.24	-0.352		0.12	0.032		0.24	0		0.12	-0.416		1.2	0		1.2	-0.008		0.6	0.624		2.4	0.2		1.2	-0.432
0.061	-0.416		0.061	0.08		0.244	-0.352		0.122	0.024		0.244	-0.008		0.122	-0.416		1.22	-0.008		1.22	-0.008		0.61	0.624		2.44	0.184		1.22	-0.432
0.062	-0.416		0.062	0.072		0.248	-0.352		0.124	0.032		0.248	0.008		0.124	-0.416		1.24	0.008		1.24	0		0.62	0.648		2.48	0.192		1.24	-0.432
0.063	-0.416		0.063	0.048		0.252	-0.352		0.126	0.008		0.252	0.008		0.126	-0.416		1.26	0.008		1.26	0		0.63	0.608		2.52	0.184		1.26	-0.432
0.064	-0.416		0.064	0.04		0.256	-0.352		0.128	0.024		0.256	0		0.128	-0.416		1.28	0		1.28	-0.008		0.64	0.608		2.56	0.192		1.28	-0.432
0.065	-0.416		0.065	0.04		0.26	-0.352		0.13	0.024		0.26	0		0.13	-0.416		1.3	0		1.3	-0.008		0.65	0.6		2.6	0.2		1.3	-0.432
0.066	-0.416		0.066	0.04		0.264	-0.352		0.132	0.032		0.264	0		0.132	-0.416		1.32	0		1.32	0		0.66	0.616		2.64	0.184		1.32	-0.432
0.067	-0.416		0.067	0.056		0.268	-0.352		0.134	0.024		0.268	0.008		0.134	-0.416		1.34	0		1.34	0		0.67	0.608		2.68	0.192		1.34	-0.432
0.068	-0.416		0.068	0.064		0.272	-0.352		0.136	0.024		0.272	0.008		0.136	-0.416		1.36	0		1.36	0.008		0.68	0.616		2.72	0.2		1.36	-0.432
0.069	-0.416		0.069	0.064		0.276	-0.352		0.138	0.032		0.276	0.008		0.138	-0.416		1.38	0		1.38	0		0.69	0.6		2.76	0.184		1.38	-0.432
0.07	-0.416		0.07	0.08		0.28	-0.352		0.14	0.024		0.28	-0.016		0.14	-0.416		1.4	0		1.4	0		0.7	0.616		2.8	0.192		1.4	-0.432
0.071	-0.416		0.071	0.056		0.284	-0.352		0.142	0.032		0.284	0		0.142	-0.416		1.42	0		1.42	0		0.71	0.6		2.84	0.192		1.42	-0.432
0.072	-0.416		0.072	0.064		0.288	-0.352		0.144	0.008		0.288	0		0.144	-0.416		1.44	0		1.44	-0.008		0.72	0.6		2.88	0.192		1.44	-0.432
0.073	-0.416		0.073	0.056		0.292	-0.352		0.146	0.008		0.292	0.008		0.146	-0.416		1.46	0		1.46	0		0.73	0.616		2.92	0.2		1.46	-0.432
0.074	-0.416		0.074	0.048		0.296	-0.352		0.148	0.016		0.296	0		0.148	-0.416		1.48	0		1.48	-0.008		0.74	0.624		2.96	0.192		1.48	-0.432
0.075	-0.416		0.075	0.056		0.3	-0.352		0.15	0.032		0.3	0		0.15	-0.416		1.5	-0.008		1.5	-0.008		0.75	0.6		3	0.192		1.5	-0.432
0.076	-0.416		0.076	0.04		0.304	-0.352		0.152	0.032		0.304	0		0.152	-0.416		1.52	0		1.52	-0.008		0.76	0.624		3.04	0.192		1.52	-0.432
0.077	-0.416		0.077	0.064		0.308	-0.352		0.154	0.016		0.308	0.008		0.154	-0.416		1.54	0		1.54	-0.008		0.77	0.6		3.08	0.184		1.54	-0.432
0.078	-0.416		0.078	0.08		0.312	-0.352		0.156	0.032		0.312	0		0.156	-0.416		1.56	0		1.56	0		0.78	0.6		3.12	0.176		1.56	-0.432
0.079	-0.416		0.079	0.08		0.316	-0.352		0.158	0.032		0.316	0		0.158	-0.416		1.58	0		1.58	0		0.79	0.624		3.16	0.192		1.58	-0.432
0.08	-0.416		0.08	0.072		0.32	-0.352		0.16	0.032		0.32	0		0.16	-0.416		1.6	0		1.6	-0.008		0.8	0.616		3.2	0.2		1.6	-0.432
0.081	-0.416		0.081	0.072		0.324	-0.352		0.162	0.032		0.324	0		0.162	-0.416		1.62	0		1.62	0		0.81	0.616		3.24	0.2		1.62	-0.432
0.082	-0.416		0.082	0.072		0.328	-0.352		0.164	0.016		0.328	0.008		0.164	-0.416		1.64	0		1.64	-0.008		0.82	0.632		3.28	0.184		1.64	-0.432
0.083	-0.416		0.083	0.056		0.332	-0.352		0.166	0.024		0.332	0.008		0.166	-0.416		1.66	0		1.66	-0.008		0.83	0.608		3.32	0.192		1.66	-0.432
0.084	-0.416		0.084	0.048		0.336	-0.352		0.168	0.024		0.336	0.008		0.168	-0.416		1.68	-0.016		1.68	0		0.84	0.632		3.36	0.192		1.68	-0.432
0.085	-0.416		0.085	0.056		0.34	-0.352		0.17	0.032		0.34	0		0.17	-0.416		1.7	0		1.7	0		0.85	0.624		3.4	0.176		1.7	-0.432
0.086	-0.416		0.086	0.048		0.344	0.016		0.172	0.024		0.344	0		0.172	-0.416		1.72	0		1.72	0		0.86	0.616		3.44	0.184		1.72	-0.432
0.087	-0.416		0.087	0.056		0.348	0		0.174	0.016		0.348	0		0.174	-0.416		1.74	0		1.74	0		0.87	0.608		3.48	0.192		1.74	-0.432
0.088	-0.416		0.088	0.072		0.352	0		0.176	0.032		0.352	0.008		0.176	-0.416		1.76	0		1.76	0		0.88	0.64		3.52	0.184		1.76	-0.432
0.089	-0.416		0.089	0.072		0.356	-0.008		0.178	0.032		0.356	0		0.178	-0.416		1.78	0		1.78	0		0.89	0.616		3.56	0.184		1.78	-0.432
0.09	-0.416		0.09	0.072		0.36	0		0.18	0.032		0.36	0.008		0.18	-0.416		1.8	0		1.8	0		0.9	0.616		3.6	0.192		1.8	-0.432
0.091	-0.416		0.091	0.08		0.364	0.008		0.182	0.024		0.364	0.008		0.182	-0.416		1.82	0		1.82	-0.008		0.91	0.608		3.64	0.192		1.82	-0.432
0.092	-0.416		0.092	0.08		0.368	0.016		0.184	0.016		0.368	0		0.184	-0.416		1.84	0		1.84	0.008		0.92	0.616		3.68	0.192		1.84	-0.432
0.093	-0.416		0.093	0.056		0.372	0		0.186	0.016		0.372	0.008		0.186	-0.416		1.86	0		1.86	-0.016		0.93	0.616		3.72	0.208		1.86	-0.432
0.094	-0.416		0.094	0.056		0.376	-0.008		0.188	0.016		0.376	0.008		0.188	-0.416		1.88	0		1.88	0		0.94	0.616		3.76	0.192		1.88	-0.432
0.095	-0.416		0.095	0.064		0.38	0		0.19	0.032		0.38	0		0.19	-0.416		1.9	0		1.9	-0.008		0.95	0.64		3.8	0.2		1.9	-0.432
0.096	-0.416		0.096	0.072		0.384	0		0.192	0.032		0.384	0		0.192	-0.416		1.92	0		1.92	0		0.96	0.64		3.84	0.184		1.92	-0.432
0.097	-0.416		0.097	0.096		0.388	0		0.194	0.024		0.388	0.008		0.194	-0.416		1.94	0		1.94	0		0.97	0.632		3.88	0.192		1.94	-0.432
0.098	-0.416		0.098	0.104		0.392	-0.008		0.196	0.032		0.392	0.016		0.196	-0.416		1.96	0		1.96	0		0.98	0.632		3.92	0.192		1.96	-0.432
0.099	-0.416		0.099	0.096		0.396	-0.008		0.198	0.032		0.396	0.008		0.198	-0.416		1.98	-0.008		1.98	0		0.99	0.624		3.96	0.2		1.98	-0.432
0.1	-0.416		0.1	0.104		0.4	0.008		0.2	0.032		0.4	0		0.2	-0.416		2	0		2	0		1	0.624		4	0.184		2	-0.432
0.101	-0.416		0.101	0.104		0.404	0		0.202	0.024		0.404	0		0.202	-0.416		2.02	0		2.02	0		1.01	0.624		4.04	0.192		2.02	-0.432
0.102	-0.416		0.102	0.096		0.408	0		0.204	0.024		0.408	0		0.204	-0.416		2.04	0		2.04	-0.008		1.02	0.648		4.08	0.176		2.04	-0.432
0.103	-0.416		0.103	0.088		0.412	-0.008		0.206	0.016		0.412	0.008		0.206	-0.416		2.06	0		2.06	0		1.03	0.624		4.12	0.2		2.06	-0.432
0.104	-0.416		0.104	0.088		0.416	-0.008		0.208	0.024		0.416	0		0.208	-0.416		2.08	-0.008		2.08	0		1.04	0.648		4.16	0.2		2.08	-0.432
0.105	-0.416		0.105	0.08		0.42	0.016		0.21	0.032		0.42	0		0.21	-0.416		2.1	0		2.1	-0.008		1.05	0.624		4.2	0.2		2.1	-0.432
0.106	-0.416		0.106	0.088		0.424	0		0.212	0.024		0.424	-0.008		0.212	-0.416		2.12	0		2.12	0		1.06	0.64		4.24	0.2		2.12	-0.432
0.107	-0.416		0.107	0.104		0.428	0		0.214	0.032		0.428	0		0.214	-0.416		2.14	0.008		2.14	0		1.07	0.648		4.28	0.2		2.14	-0.432
0.108	-0.416		0.108	0.12		0.432	-0.008		0.216	0.032		0.432	0.008		0.216	-0.416		2.16	0		2.16	-0.016		1.08	0.64		4.32	0.2		2.16	-0.432
0.109	-0.416		0.109	0.128		0.436	0		0.218	0.024		0.436	0.008		0.218	-0.416		2.18	0		2.18	0		1.09	0.648		4.36	0.2		2.18	-0.432
0.11	-0.416		0.11	0.128		0.44	0.016		0.22	0.024		0.44	0		0.22	-0.416		2.2	0.008		2.2	0		1.1	0.648		4.4	0.192		2.2	-0.432
0.111	-0.416		0.111	0.128		0.444	0.008		0.222	0.024		0.444	0		0.222	-0.416		2.22	0		2.22	-0.008		1.11	0.64		4.44	0.192		2.22	-0.432
0.112	-0.416		0.112	0.128		0.448	-0.008		0.224	0.008		0.448	0.008		0.224	-0.416		2.24	0		2.24	0.008		1.12	0.64		4.48	0.2		2.24	-0.432
0.113	-0.416		0.113	0.112		0.452	0		0.226	0.008		0.452	0.016		0.226	-0.416		2.26	0.008		2.26	0		1.13	0.64		4.52	0.192		2.26	-0.432
0.114	-0.416		0.114	0.12		0.456	0		0.228	0.024		0.456	0		0.228	-0.416		2.28	0.016		2.28	-0.008		1.14	0.656		4.56	0.2		2.28	-0.432
0.115	-0.416		0.115	0.136		0.46	-0.008		0.23	0.032		0.46	0		0.23	-0.416		2.3	0		2.3	0		1.15	0.624		4.6	0.184		2.3	-0.432
0.116	-0.416		0.116	0.128		0.464	0		0.232	0.032		0.464	0		0.232	-0.416		2.32	0		2.32	0		1.16	0.648		4.64	0.2		2.32	-0.432
0.117	-0.416		0.117	0.144		0.468	0		0.234	0.024		0.468	0		0.234	-0.416		2.34	0		2.34	0		1.17	0.64		4.68	0.2		2.34	-0.432
0.118	-0.416		0.118	0.168		0.472	0		0.236	0.024		0.472	0.008		0.236	-0.416		2.36	0.008		2.36	0		1.18	0.648		4.72	0.2		2.36	-0.432
0.119	-0.416		0.119	0.16		0.476	0		0.238	0.032		0.476	0.008		0.238	-0.416		2.38	0.016		2.38	0		1.19	0.64		4.76	0.2		2.38	-0.432
0.12	-0.416		0.12	0.176		0.48	-0.008		0.24	0.032		0.48	0		0.24	-0.416		2.4	0		2.4	0		1.2	0.64		4.8	0.192		2.4	-0.432
0.121	-0.416		0.121	0.168		0.484	0.008		0.242	0.024		0.484	0		0.242	-0.416		2.42	0.016		2.42	0		1.21	0.632		4.84	0.2		2.42	-0.432
0.122	-0.416		0.122	0.176		0.488	0.008		0.244	0.016		0.488	0.008		0.244	-0.416		2.44	0.016		2.44	0		1.22	0.648		4.88	0.2		2.44	-0.432
0.123	-0.416		0.123	0.168		0.492	-0.008		0.246	0.016		0.492	0.016		0.246	-0.416		2.46	0.008		2.46	0.008		1.23	0.624		4.92	0.184		2.46	-0.432
0.124	-0.416		0.124	0.176		0.496	-0.024		0.248	0.032		0.496	0		0.248	-0.416		2.48	0		2.48	0		1.24	0.656		4.96	0.192		2.48	-0.432
0.125	1.624		0.125	0.176		0.5	0.016		0.25	0.032		0.5	0		0.25	-0.416		2.5	0.008		2.5	0		1.25	0.648		5	0.2		2.5	-0.432
0.126	1.616		0.126	0.176		0.504	0.008		0.252	0.032		0.504	0		0.252	-0.416		2.52	0.008		2.52	0.008		1.26	0.64		5.04	0.2		2.52	-0.432
0.127	1.624		0.127	0.192		0.508	0.008		0.254	0.032		0.508	0.008		0.254	-0.416		2.54	0.008		2.54	0		1.27	0.624		5.08	0.2		2.54	-0.432
0.128	1.624		0.128	0.216		0.512	0		0.256	0.016		0.512	0		0.256	-0.416		2.56	0		2.56	0		1.28	0.64		5.12	0.2		2.56	-0.432
0.129	1.624		0.129	0.208		0.516	0		0.258	0.032		0.516	0.008		0.258	-0.416		2.58	-0.008		2.58	0		1.29	0.624		5.16	0.2		2.58	-0.432
0.13	1.624		0.13	0.224		0.52	0.008		0.26	0.032		0.52	0		0.26	-0.416		2.6	0		2.6	0		1.3	0.632		5.2	0.184		2.6	-0.432
0.131	1.624		0.131	0.224		0.524	0.016		0.262	0.024		0.524	-0.008		0.262	-0.416		2.62	0		2.62	0		1.31	0.632		5.24	0.2		2.62	-0.432
0.132	1.624		0.132	0.224		0.528	0.016		0.264	0.008		0.528	0		0.264	-0.416		2.64	0		2.64	-0.008		1.32	0.656		5.28	0.192		2.64	-0.432
0.133	1.624		0.133	0.224		0.532	0.008		0.266	0.016		0.532	0		0.266	-0.416		2.66	0.008		2.66	0		1.33	0.64		5.32	0.192		2.66	-0.432
0.134	1.624		0.134	0.224		0.536	0.016		0.268	0.032		0.536	0.008		0.268	-0.416		2.68	0		2.68	0		1.34	0.64		5.36	0.184		2.68	-0.432
0.135	1.624		0.135	0.24		0.54	0.032		0.27	0.032		0.54	0		0.27	-0.416		2.7	0		2.7	0		1.35	0.64		5.4	0.192		2.7	-0.432
0.136	1.624		0.136	0.24		0.544	0.032		0.272	0.024		0.544	0		0.272	-0.416		2.72	0		2.72	-0.008		1.36	0.632		5.44	0.184		2.72	-0.432
0.137	1.624		0.137	0.264		0.548	0.024		0.274	0.016		0.548	0.016		0.274	-0.416		2.74	0		2.74	0.008		1.37	0.632		5.48	0.208		2.74	-0.432
0.138	1.624		0.138	0.288		0.552	0.024		0.276	0.024		0.552	0		0.276	-0.416		2.76	0		2.76	0.008		1.38	0.624		5.52	0.208		2.76	-0.432
0.139	1.624		0.139	0.272		0.556	0.032		0.278	0.04		0.556	0		0.278	-0.416		2.78	0		2.78	0		1.39	0.624		5.56	0.192		2.78	-0.432
0.14	1.624		0.14	0.296		0.56	0.048		0.28	0.032		0.56	0		0.28	-0.416		2.8	0		2.8	0		1.4	0.608		5.6	0.2		2.8	-0.432
0.141	1.624		0.141	0.312		0.564	0.056		0.282	0.024		0.564	0		0.282	-0.416		2.82	-0.008		2.82	0		1.41	0.632		5.64	0.184		2.82	-0.432
0.142	1.624		0.142	0.304		0.568	0.056		0.284	0.008		0.568	0.008		0.284	-0.416		2.84	0		2.84	0		1.42	0.632		5.68	0.192		2.84	-0.432
0.143	1.624		0.143	0.296		0.572	0.072		0.286	0.016		0.572	0.008		0.286	-0.416		2.86	0		2.86	0		1.43	0.624		5.72	0.192		2.86	-0.432
0.144	1.624		0.144	0.28		0.576	0.08		0.288	0.024		0.576	0		0.288	-0.416		2.88	0		2.88	0		1.44	0.624		5.76	0.2		2.88	-0.432
0.145	1.624		0.145	0.296		0.58	0.096		0.29	0.032		0.58	0		0.29	-0.416		2.9	-0.008		2.9	0		1.45	0.616		5.8	0.2		2.9	-0.432
0.146	1.624		0.146	0.312		0.584	0.096		0.292	0.032		0.584	0		0.292	-0.416		2.92	0		2.92	0.008		1.46	0.64		5.84	0.184		2.92	-0.432
0.147	1.624		0.147	0.32		0.588	0.128		0.294	0.016		0.588	0		0.294	-0.416		2.94	0		2.94	0		1.47	0.624		5.88	0.192		2.94	-0.432
0.148	1.624		0.148	0.336		0.592	0.136		0.296	0.024		0.592	0		0.296	-0.416		2.96	0		2.96	0		1.48	0.632		5.92	0.192		2.96	-0.432
0.149	1.624		0.149	0.344		0.596	0.16		0.298	0.032		0.596	0.008		0.298	-0.416		2.98	0		2.98	0		1.49	0.624		5.96	0.192		2.98	-0.432
0.15	1.624		0.15	0.368		0.6	0.176		0.3	0.032		0.6	0		0.3	-0.416		3	-0.008		3	0		1.5	0.64		6	0.2		3	-0.432
0.151	1.624		0.151	0.36		0.604	0.216		0.302	0.032		0.604	0		0.302	-0.416		3.02	-0.008		3.02	-0.016		1.51	0.624		6.04	0.2		3.02	-0.432
0.152	1.624		0.152	0.368		0.608	0.232		0.304	0.016		0.608	0.008		0.304	-0.416		3.04	0		3.04	0		1.52	0.632		6.08	0.184		3.04	-0.432
0.153	1.624		0.153	0.36		0.612	0.256		0.306	0.016		0.612	0.016		0.306	-0.416		3.06	-0.008		3.06	0		1.53	0.616		6.12	0.192		3.06	-0.432
0.154	1.624		0.154	0.352		0.616	0.288		0.308	0.024		0.616	0		0.308	-0.416		3.08	0		3.08	-0.008		1.54	0.608		6.16	0.192		3.08	-0.432
0.155	1.6		0.155	0.376		0.62	0.32		0.31	0.024		0.62	0.008		0.31	-0.416		3.1	0		3.1	0		1.55	0.608		6.2	0.2		3.1	-0.432
0.156	1.584		0.156	0.376		0.624	0.368		0.312	0.032		0.624	0		0.312	-0.416		3.12	0		3.12	0		1.56	0.608		6.24	0.2		3.12	-0.432
0.157	1.568		0.157	0.384		0.628	0.392		0.314	0.032		0.628	0		0.314	-0.416		3.14	0.008		3.14	0		1.57	0.608		6.28	0.192		3.14	-0.432
0.158	1.544		0.158	0.4		0.632	0.432		0.316	0.032		0.632	0.016		0.316	-0.416		3.16	0		3.16	0.008		1.58	0.624		6.32	0.2		3.16	-0.432
0.159	1.544		0.159	0.416		0.636	0.456		0.318	0.032		0.636	0.016		0.318	-0.416		3.18	0		3.18	0.008		1.59	0.616		6.36	0.2		3.18	0.472
0.16	1.512		0.16	0.424		0.64	0.512		0.32	0.04		0.64	-0.008		0.32	-0.416		3.2	-0.008		3.2	0.008		1.6	0.608		6.4	0.184		3.2	0.464
0.161	1.504		0.161	0.416		0.644	0.552		0.322	0.024		0.644	0		0.322	-0.416		3.22	0		3.22	0.008		1.61	0.616		6.44	0.184		3.22	0.472
0.162	1.496		0.162	0.44		0.648	0.592		0.324	0.016		0.648	0		0.324	-0.416		3.24	0		3.24	0		1.62	0.632		6.48	0.192		3.24	0.48
0.163	1.472		0.163	0.416		0.652	0.608		0.326	0.024		0.652	0.016		0.326	-0.416		3.26	0		3.26	0		1.63	0.624		6.52	0.2		3.26	0.472
0.164	1.432		0.164	0.432		0.656	0.672		0.328	0.032		0.656	0		0.328	-0.416		3.28	0		3.28	0		1.64	0.616		6.56	0.192		3.28	0.472
0.165	1.432		0.165	0.424		0.66	0.72		0.33	0.032		0.66	-0.008		0.33	-0.416		3.3	-0.016		3.3	0		1.65	0.6		6.6	0.192		3.3	0.472
0.166	1.424		0.166	0.424		0.664	0.752		0.332	0.024		0.664	0		0.332	-0.416		3.32	0		3.32	0		1.66	0.624		6.64	0.176		3.32	0.488
0.167	1.384		0.167	0.44		0.668	0.8		0.334	0.032		0.668	0		0.334	-0.416		3.34	-0.008		3.34	-0.008		1.67	0.6		6.68	0.2		3.34	0.48
0.168	1.368		0.168	0.448		0.672	0.816		0.336	0.024		0.672	0.008		0.336	-0.416		3.36	-0.008		3.36	0.016		1.68	0.624		6.72	0.2		3.36	0.472
0.169	1.344		0.169	0.464		0.676	0.84		0.338	0.032		0.676	0.008		0.338	-0.416		3.38	0		3.38	0		1.69	0.616		6.76	0.2		3.38	0.488
0.17	1.312		0.17	0.472		0.68	0.88		0.34	0.032		0.68	-0.432		0.34	-0.416		3.4	-0.008		3.4	0		1.7	0.624		6.8	0.184		3.4	0.488
0.171	1.312		0.171	0.488		0.684	0.928		0.342	0.032		0.684	-0.432		0.342	-0.416		3.42	0		3.42	0.008		1.71	0.608		6.84	0.192		3.42	0.464
0.172	1.296		0.172	0.472		0.688	0.936		0.344	0.016		0.688	-0.432		0.344	-0.416		3.44	-0.008		3.44	0.008		1.72	0.624		6.88	0.2		3.44	0.472
0.173	1.272		0.173	0.48		0.692	0.96		0.346	0.008		0.692	-0.432		0.346	-0.416		3.46	0		3.46	0.008		1.73	0.616		6.92	0.184		3.46	0.488
0.174	1.232		0.174	0.472		0.696	0.984		0.348	0.016		0.696	-0.432		0.348	-0.416		3.48	-0.008		3.48	0.04		1.74	0.624		6.96	0.2		3.48	0.472
0.175	1.2		0.175	0.472		0.7	1.016		0.35	0.024		0.7	-0.432		0.35	-0.416		3.5	-0.008		3.5	0.048		1.75	0.608		7	0.192		3.5	0.472
0.176	1.192		0.176	0.488		0.704	1.032		0.352	0.032		0.704	-0.432		0.352	-0.416		3.52	0		3.52	0.08		1.76	0.608		7.04	0.2		3.52	0.472
0.177	1.168		0.177	0.52		0.708	1.032		0.354	0.016		0.708	-0.432		0.354	-0.416		3.54	0		3.54	0.128		1.77	0.6		7.08	0.192		3.54	0.472
0.178	1.144		0.178	0.528		0.712	1.056		0.356	0.024		0.712	-0.432		0.356	-0.416		3.56	0		3.56	0.168		1.78	0.616		7.12	0.176		3.56	0.472
0.179	1.112		0.179	0.544		0.716	1.056		0.358	0.048		0.716	-0.432		0.358	-0.416		3.58	0		3.58	0.24		1.79	0.592		7.16	0.2		3.58	0.456
0.18	1.096		0.18	0.528		0.72	1.072		0.36	0.04		0.72	-0.432		0.36	-0.416		3.6	-0.008		3.6	0.304		1.8	0.632		7.2	0.192		3.6	0.48
0.181	1.072		0.181	0.552		0.724	1.056		0.362	0.032		0.724	-0.432		0.362	-0.416		3.62	0		3.62	0.4		1.81	0.616		7.24	0.192		3.62	0.472
0.182	1.056		0.182	0.544		0.728	1.056		0.364	0.016		0.728	-0.432		0.364	-0.416		3.64	-0.008		3.64	0.48		1.82	0.616		7.28	0.192		3.64	0.48
0.183	1.032		0.183	0.544		0.732	1.04		0.366	0.024		0.732	-0.432		0.366	-0.416		3.66	0		3.66	0.568		1.83	0.6		7.32	0.2		3.66	0.48
0.184	0.992		0.184	0.544		0.736	1.032		0.368	0.032		0.736	-0.432		0.368	-0.416		3.68	0		3.68	0.68		1.84	0.608		7.36	0.208		3.68	0.472
0.185	0.984		0.185	0.536		0.74	1.016		0.37	0.032		0.74	-0.432		0.37	-0.416		3.7	0		3.7	0.784		1.85	0.6		7.4	0.2		3.7	0.48
0.186	0.96		0.186	0.544		0.744	1.008		0.372	0.032		0.744	-0.432		0.372	-0.416		3.72	-0.008		3.72	0.864		1.86	0.6		7.44	0.184		3.72	0.472
0.187	0.936		0.187	0.536		0.748	0.992		0.374	0.032		0.748	-0.432		0.374	-0.416		3.74	0		3.74	0.976		1.87	0.608		7.48	0.2		3.74	0.488
0.188	0.904		0.188	0.56		0.752	0.968		0.376	0.032		0.752	-0.432		0.376	-0.416		3.76	-0.008		3.76	1.072		1.88	0.616		7.52	0.192		3.76	0.456
0.189	0.864		0.189	0.576		0.756	0.952		0.378	0.032		0.756	-0.432		0.378	-0.416		3.78	-0.016		3.78	1.176		1.89	0.608		7.56	0.192		3.78	0.488
0.19	0.872		0.19	0.568		0.76	0.936		0.38	0.04		0.76	-0.432		0.38	-0.416		3.8	0		3.8	1.264		1.9	0.616		7.6	0.192		3.8	0.488
0.191	0.848		0.191	0.584		0.764	0.904		0.382	0.032		0.764	-0.432		0.382	-0.416		3.82	0		3.82	1.352		1.91	0.584		7.64	0.192		3.82	0.48
0.192	0.824		0.192	0.584		0.768	0.88		0.384	0.016		0.768	-0.432		0.384	-0.416		3.84	0		3.84	1.44		1.92	0.608		7.68	0.184		3.84	0.472
0.193	0.8		0.193	0.592		0.772	0.832		0.386	0.032		0.772	-0.432		0.386	-0.416		3.86	-0.008		3.86	1.504		1.93	0.592		7.72	0.184		3.86	0.48
0.194	0.784		0.194	0.6		0.776	0.808		0.388	0.032		0.776	-0.432		0.388	-0.416		3.88	0		3.88	1.552		1.94	0.584		7.76	0.2		3.88	0.488
0.195	0.76		0.195	0.584		0.78	0.776		0.39	0.032		0.78	-0.432		0.39	-0.416		3.9	0		3.9	1.584		1.95	0.576		7.8	0.192		3.9	0.48
0.196	0.744		0.196	0.568		0.784	0.744		0.392	0.032		0.784	-0.432		0.392	-0.416		3.92	0		3.92	1.608		1.96	0.6		7.84	0.2		3.92	0.48
0.197	0.712		0.197	0.624		0.788	0.704		0.394	0.032		0.788	-0.432		0.394	-0.416		3.94	0.008		3.94	1.608		1.97	0.616		7.88	0.192		3.94	0.472
0.198	0.696		0.198	0.616		0.792	0.672		0.396	0.032		0.792	-0.432		0.396	-0.416		3.96	0		3.96	1.608		1.98	0.6		7.92	0.176		3.96	0.448
0.199	0.672		0.199	0.64		0.796	0.624		0.398	0.04		0.796	-0.432		0.398	-0.416		3.98	0		3.98	1.608		1.99	0.584		7.96	0.2		3.98	0.472
0.2	0.664		0.2	0.632		0.8	0.608		0.4	0.048		0.8	-0.432		0.4	-0.416		4	0		4	1.608		2	0.6		8	0.2		4	0.472
0.201	0.64		0.201	0.624		0.804	0.56		0.402	0.04		0.804	-0.432		0.402	-0.416		4.02	0		4.02	1.568		2.01	0.6		8.04	0.192		4.02	0.488
0.202	0.624		0.202	0.616		0.808	0.536		0.404	0.032		0.808	-0.432		0.404	-0.416		4.04	0		4.04	1.52		2.02	0.608		8.08	0.192		4.04	0.472
0.203	0.616		0.203	0.608		0.812	0.504		0.406	0.032		0.812	-0.432		0.406	-0.416		4.06	0		4.06	1.448		2.03	0.6		8.12	0.192		4.06	0.472
0.204	0.584		0.204	0.608		0.816	0.472		0.408	0.032		0.816	-0.432		0.408	-0.416		4.08	0		4.08	1.4		2.04	0.616		8.16	0.208		4.08	0.456
0.205	0.56		0.205	0.616		0.82	0.432		0.41	0.048		0.82	-0.432		0.41	-0.416		4.1	0.008		4.1	1.344		2.05	0.616		8.2	0.192		4.1	0.464
0.206	0.56		0.206	0.624		0.824	0.408		0.412	0.048		0.824	-0.432		0.412	-0.416		4.12	0		4.12	1.248		2.06	0.624		8.24	0.192		4.12	0.464
0.207	0.528		0.207	0.624		0.828	0.376		0.414	0.048		0.828	-0.432		0.414	-0.416		4.14	0		4.14	1.184		2.07	0.608		8.28	0.184		4.14	0.488
0.208	0.512		0.208	0.632		0.832	0.36		0.416	0.048		0.832	-0.432		0.416	-0.416		4.16	0		4.16	1.096		2.08	0.608		8.32	0.192		4.16	0.448
0.209	0.496		0.209	0.64		0.836	0.32		0.418	0.064		0.836	-0.432		0.418	-0.416		4.18	0.008		4.18	1.04		2.09	0.6		8.36	0.192		4.18	0.472
0.21	0.488		0.21	0.664		0.84	0.312		0.42	0.048		0.84	-0.432		0.42	-0.416		4.2	0		4.2	0.96		2.1	0.608		8.4	0.2		4.2	0.472
0.211	0.464		0.211	0.648		0.844	0.288		0.422	0.056		0.844	-0.432		0.422	-0.416		4.22	0		4.22	0.904		2.11	0.608		8.44	0.192		4.22	0.504
0.212	0.456		0.212	0.648		0.848	0.256		0.424	0.048		0.848	-0.432		0.424	-0.416		4.24	-0.008		4.24	0.816		2.12	0.624		8.48	0.208		4.24	0.496
0.213	0.44		0.213	0.624		0.852	0.24		0.426	0.04		0.852	-0.432		0.426	-0.416		4.26	0		4.26	0.752		2.13	0.608		8.52	0.208		4.26	0.488
0.214	0.416		0.214	0.632		0.856	0.224		0.428	0.048		0.856	-0.432		0.428	-0.416		4.28	0		4.28	0.696		2.14	0.616		8.56	0.2		4.28	0.48
0.215	0.4		0.215	0.648		0.86	0.208		0.43	0.064		0.86	-0.432		0.43	-0.416		4.3	0		4.3	0.608		2.15	0.608		8.6	0.2		4.3	0.496
0.216	0.4		0.216	0.648		0.864	0.2		0.432	0.064		0.864	-0.432		0.432	-0.416		4.32	0		4.32	0.544		2.16	0.616		8.64	0.2		4.32	0.472
0.217	0.384		0.217	0.648		0.868	0.184		0.434	0.08		0.868	-0.432		0.434	-0.416		4.34	0		4.34	0.496		2.17	0.616		8.68	0.208		4.34	0.488
0.218	0.36		0.218	0.688		0.872	0.16		0.436	0.064		0.872	-0.432		0.436	-0.416		4.36	0.008		4.36	0.432		2.18	0.608		8.72	0.192		4.36	0.464
0.219	0.352		0.219	0.672		0.876	0.144		0.438	0.08		0.876	-0.432		0.438	-0.416		4.38	-0.008		4.38	0.368		2.19	0.608		8.76	0.2		4.38	0.456
0.22	0.344		0.22	0.688		0.88	0.136		0.44	0.08		0.88	-0.432		0.44	-0.416		4.4	0		4.4	0.32		2.2	0.616		8.8	0.208		4.4	0.48
0.221	0.328		0.221	0.664		0.884	0.136		0.442	0.08		0.884	-0.432		0.442	-0.416		4.42	0		4.42	0.28		2.21	0.624		8.84	0.2		4.42	0.472
0.222	0.32		0.222	0.68		0.888	0.12		0.444	0.08		0.888	-0.432		0.444	-0.416		4.44	0		4.44	0.24		2.22	0.616		8.88	0.192		4.44	0.488
0.223	0.312		0.223	0.664		0.892	0.096		0.446	0.088		0.892	-0.432		0.446	-0.416		4.46	0		4.46	0.192		2.23	0.616		8.92	0.208		4.46	0.488
0.224	0.296		0.224	0.656		0.896	0.096		0.448	0.072		0.896	-0.432		0.448	-0.416		4.48	0		4.48	0.152		2.24	0.632		8.96	0.184		4.48	0.472
0.225	0.28		0.225	0.664		0.9	0.088		0.45	0.096		0.9	-0.432		0.45	-0.416		4.5	0		4.5	0.136		2.25	0.624		9	0.2		4.5	0.48
0.226	0.272		0.226	0.664		0.904	0.088		0.452	0.104		0.904	-0.432		0.452	-0.416		4.52	0		4.52	0.104		2.26	0.64		9.04	0.2		4.52	0.488
0.227	0.264		0.227	0.664		0.908	0.08		0.454	0.104		0.908	-0.432		0.454	-0.416		4.54	0		4.54	0.088		2.27	0.624		9.08	0.192		4.54	0.52
0.228	0.24		0.228	0.672		0.912	0.072		0.456	0.104		0.912	-0.432		0.456	-0.416		4.56	0		4.56	0.064		2.28	0.624		9.12	0.184		4.56	0.472
0.229	0.24		0.229	0.68		0.916	0.064		0.458	0.112		0.916	-0.432		0.458	-0.416		4.58	-0.008		4.58	0.04		2.29	0.624		9.16	0.192		4.58	0.464
0.23	0.24		0.23	0.672		0.92	0.064		0.46	0.128		0.92	-0.432		0.46	-0.416		4.6	0		4.6	0.04		2.3	0.624		9.2	0.2		4.6	0.464
0.231	0.224		0.231	0.688		0.924	0.064		0.462	0.128		0.924	-0.432		0.462	-0.416		4.62	0		4.62	0.024		2.31	0.624		9.24	0.2		4.62	0.496
0.232	0.224		0.232	0.688		0.928	0.064		0.464	0.112		0.928	-0.432		0.464	-0.416		4.64	0		4.64	0.024		2.32	0.624		9.28	0.192		4.64	0.488
0.233	0.216		0.233	0.672		0.932	0.04		0.466	0.104		0.932	-0.432		0.466	-0.416		4.66	0		4.66	0.016		2.33	0.624		9.32	0.208		4.66	0.472
0.234	0.2		0.234	0.68		0.936	0.04		0.468	0.128		0.936	-0.432		0.468	-0.416		4.68	0		4.68	0.024		2.34	0.624		9.36	0.2		4.68	0.472
0.235	0.2		0.235	0.672		0.94	0.04		0.47	0.136		0.94	-0.432		0.47	-0.416		4.7	-0.008		4.7	0.008		2.35	0.624		9.4	0.208		4.7	0.472
0.236	0.184		0.236	0.688		0.944	0.04		0.472	0.152		0.944	-0.432		0.472	-0.416		4.72	0		4.72	0.008		2.36	0.624		9.44	0.2		4.72	0.472
0.237	0.168		0.237	0.68		0.948	0.032		0.474	0.144		0.948	-0.432		0.474	-0.416		4.74	0		4.74	0.016		2.37	0.616		9.48	0.192		4.74	0.472
0.238	0.176		0.238	0.696		0.952	0.032		0.476	0.152		0.952	-0.432		0.476	-0.416		4.76	0		4.76	0		2.38	0.624		9.52	0.192		4.76	0.488
0.239	0.152		0.239	0.688		0.956	0.032		0.478	0.168		0.956	-0.432		0.478	-0.416		4.78	0		4.78	0.008		2.39	0.624		9.56	0.184		4.78	0.464
0.24	0.152		0.24	0.696		0.96	0.04		0.48	0.168		0.96	-0.432		0.48	-0.416		4.8	0		4.8	0		2.4	0.616		9.6	0.192		4.8	0.488
0.241	0.152		0.241	0.704		0.964	0.032		0.482	0.168		0.964	-0.432		0.482	-0.416		4.82	0		4.82	0		2.41	0.616		9.64	0.2		4.82	0.464
0.242	0.152		0.242	0.68		0.968	0.032		0.484	0.152		0.968	-0.432		0.484	-0.416		4.84	0		4.84	0		2.42	0.64		9.68	0.192		4.84	0.472
0.243	0.152		0.243	0.672		0.972	0.008		0.486	0.168		0.972	-0.432		0.486	-0.416		4.86	0		4.86	0		2.43	0.624		9.72	0.2		4.86	0.464
0.244	0.136		0.244	0.664		0.976	0.008		0.488	0.184		0.976	-0.432		0.488	-0.416		4.88	0.008		4.88	0		2.44	0.616		9.76	0.2		4.88	0.472
0.245	0.144		0.245	0.664		0.98	0.024		0.49	0.176		0.98	-0.432		0.49	-0.416		4.9	0		4.9	-0.008		2.45	0.6		9.8	0.2		4.9	0.464
0.246	0.136		0.246	0.664		0.984	0.024		0.492	0.192		0.984	-0.432		0.492	-0.416		4.92	0		4.92	0		2.46	0.616		9.84	0.192		4.92	0.472
0.247	0.128		0.247	0.664		0.988	0.016		0.494	0.192		0.988	-0.432		0.494	-0.416		4.94	0		4.94	0		2.47	0.6		9.88	0.2		4.94	0.464
0.248	0.12		0.248	0.696		0.992	0.016		0.496	0.208		0.992	-0.432		0.496	-0.416		4.96	0		4.96	0.008		2.48	0.624		9.92	0.184		4.96	0.472
0.249	0.112		0.249	0.68		0.996	0.008		0.498	0.216		0.996	-0.432		0.498	-0.416		4.98	0.008		4.98	0		2.49	0.624		9.96	0.208		4.98	0.472
0.25	0.104		0.25	0.696		1	0.016		0.5	0.216		1	-0.432		0.5	-0.416		5	0		5	0		2.5	0.624		10	0.2		5	0.496
0.251	0.112		0.251	0.68		1.004	0.016		0.502	0.216		1.004	-0.432		0.502	-0.416		5.02	0		5.02	0		2.51	0.624		10.04	0.192		5.02	0.472
0.252	0.104		0.252	0.688		1.008	0.016		0.504	0.2		1.008	-0.432		0.504	-0.416		5.04	0.008		5.04	0		2.52	0.616		10.08	0.192		5.04	0.472
0.253	0.088		0.253	0.656		1.012	0		0.506	0.224		1.012	-0.432		0.506	-0.416		5.06	0		5.06	-0.008		2.53	0.624		10.12	0.2		5.06	0.488
0.254	0.088		0.254	0.664		1.016	0.008		0.508	0.232		1.016	-0.432		0.508	-0.416		5.08	0		5.08	0		2.54	0.592		10.16	0.192		5.08	0.472
0.255	0.096		0.255	0.672		1.02	0.008		0.51	0.24		1.02	-0.432		0.51	-0.416		5.1	0		5.1	0		2.55	0.616		10.2	0.2		5.1	0.472
0.256	0.08		0.256	0.664		1.024	0.016		0.512	0.248		1.024	-0.432		0.512	-0.416		5.12	0		5.12	0.008		2.56	0.592		10.24	0.2		5.12	0.488
0.257	0.088		0.257	0.688		1.028	0.008		0.514	0.256		1.028	-0.432		0.514	-0.416		5.14	0		5.14	0		2.57	0.6		10.28	0.184		5.14	0.472
0.258	0.08		0.258	0.672		1.032	0		0.516	0.256		1.032	-0.432		0.516	-0.416		5.16	0.008		5.16	0.008		2.58	0.6		10.32	0.192		5.16	0.48
0.259	0.072		0.259	0.672		1.036	0.008		0.518	0.264		1.036	-0.432		0.518	-0.416		5.18	0		5.18	0		2.59	0.608		10.36	0.184		5.18	0.456
0.26	0.072		0.26	0.68		1.04	0.016		0.52	0.272		1.04	-0.432		0.52	-0.416		5.2	0		5.2	0		2.6	0.632		10.4	0.208		5.2	0.44
0.261	0.088		0.261	0.672		1.044	0.016		0.522	0.272		1.044	-0.432		0.522	-0.416		5.22	0		5.22	0		2.61	0.616		10.44	0.2		5.22	0.464
0.262	0.08		0.262	0.672		1.048	0		0.524	0.272		1.048	-0.432		0.524	-0.416		5.24	0		5.24	0		2.62	0.616		10.48	0.184		5.24	0.472
0.263	0.072		0.263	0.64		1.052	-0.008		0.526	0.264		1.052	-0.432		0.526	-0.416		5.26	0		5.26	0		2.63	0.616		10.52	0.176		5.26	0.464
0.264	0.072		0.264	0.648		1.056	0		0.528	0.272		1.056	-0.432		0.528	-0.416		5.28	0.008		5.28	0.008		2.64	0.624		10.56	0.2		5.28	0.48
0.265	0.072		0.265	0.632		1.06	0.008		0.53	0.296		1.06	-0.432		0.53	-0.416		5.3	-0.008		5.3	0		2.65	0.6		10.6	0.192		5.3	0.456
0.266	0.064		0.266	0.64		1.064	0.008		0.532	0.288		1.064	-0.432		0.532	-0.416		5.32	0		5.32	0		2.66	0.608		10.64	0.2		5.32	0.472
0.267	0.072		0.267	0.632		1.068	0.016		0.534	0.288		1.068	-0.432		0.534	-0.416		5.34	0		5.34	0		2.67	0.616		10.68	0.208		5.34	0.504
0.268	0.064		0.268	0.648		1.072	-0.008		0.536	0.296		1.072	-0.432		0.536	-0.416		5.36	0		5.36	0		2.68	0.608		10.72	0.2		5.36	0.472
0.269	0.056		0.269	0.664		1.076	0.008		0.538	0.304		1.076	-0.432		0.538	-0.416		5.38	0		5.38	-0.008		2.69	0.616		10.76	0.192		5.38	0.448
0.27	0.056		0.27	0.624		1.08	0		0.54	0.32		1.08	-0.432		0.54	-0.416		5.4	0		5.4	0.008		2.7	0.632		10.8	0.2		5.4	0.488
0.271	0.048		0.271	0.648		1.084	0		0.542	0.312		1.084	-0.432		0.542	-0.416		5.42	0		5.42	0		2.71	0.632		10.84	0.2		5.42	0.472
0.272	0.064		0.272	0.624		1.088	0.008		0.544	0.304		1.088	-0.432		0.544	-0.416		5.44	0		5.44	0.008		2.72	0.608		10.88	0.208		5.44	0.464
0.273	0.056		0.273	0.624		1.092	0		0.546	0.304		1.092	-0.432		0.546	-0.416		5.46	0		5.46	0		2.73	0.616		10.92	0.2		5.46	0.472
0.274	0.056		0.274	0.616		1.096	0.008		0.548	0.312		1.096	-0.432		0.548	-0.416		5.48	0		5.48	0		2.74	0.616		10.96	0.2		5.48	0.472
0.275	0.048		0.275	0.616		1.1	0.008		0.55	0.32		1.1	-0.432		0.55	-0.416		5.5	0		5.5	0		2.75	0.624		11	0.184		5.5	0.472
0.276	0.04		0.276	0.632		1.104	0.016		0.552	0.328		1.104	-0.432		0.552	-0.416		5.52	-0.008		5.52	0		2.76	0.624		11.04	0.2		5.52	0.456
0.277	0.048		0.277	0.624		1.108	0.008		0.554	0.312		1.108	-0.432		0.554	-0.416		5.54	0		5.54	0		2.77	0.616		11.08	0.2		5.54	0.472
0.278	0.048		0.278	0.632		1.112	-0.008		0.556	0.328		1.112	-0.432		0.556	-0.416		5.56	0		5.56	0		2.78	0.616		11.12	0.2		5.56	0.472
0.279	0.048		0.279	0.64		1.116	0		0.558	0.328		1.116	-0.432		0.558	-0.416		5.58	0		5.58	0		2.79	0.608		11.16	0.2		5.58	0.472
0.28	0.048		0.28	0.624		1.12	0.008		0.56	0.328		1.12	-0.432		0.56	-0.416		5.6	0		5.6	0		2.8	0.632		11.2	0.192		5.6	0.464
0.281	0.04		0.281	0.624		1.124	0.008		0.562	0.336		1.124	-0.432		0.562	-0.416		5.62	0		5.62	0.008		2.81	0.608		11.24	0.208		5.62	0.464
0.282	0.064		0.282	0.624		1.128	0		0.564	0.312		1.128	-0.432		0.564	-0.416		5.64	0		5.64	0		2.82	0.624		11.28	0.2		5.64	0.472
0.283	0.04		0.283	0.6		1.132	-0.008		0.566	0.32		1.132	-0.432		0.566	-0.416		5.66	0.008		5.66	0		2.83	0.632		11.32	0.184		5.66	0.464
0.284	0.048		0.284	0.576		1.136	0		0.568	0.336		1.136	-0.432		0.568	-0.416		5.68	0		5.68	0.008		2.84	0.64		11.36	0.192		5.68	0.472
0.285	0.048		0.285	0.576		1.14	0.016		0.57	0.336		1.14	-0.432		0.57	-0.416		5.7	0		5.7	0		2.85	0.624		11.4	0.2		5.7	0.472
0.286	0.04		0.286	0.6		1.144	0		0.572	0.336		1.144	-0.432		0.572	-0.416		5.72	0		5.72	0		2.86	0.624		11.44	0.2		5.72	0.472
0.287	0.032		0.287	0.576		1.148	0.008		0.574	0.32		1.148	-0.432		0.574	-0.416		5.74	0		5.74	0		2.87	0.616		11.48	0.2		5.74	0.456
0.288	0.032		0.288	0.6		1.152	0		0.576	0.312		1.152	-0.432		0.576	-0.416		5.76	0		5.76	0		2.88	0.624		11.52	0.192		5.76	0.472
0.289	0.04		0.289	0.6		1.156	0		0.578	0.32		1.156	-0.432		0.578	-0.416		5.78	0		5.78	0		2.89	0.624		11.56	0.2		5.78	0.472
0.29	0.032		0.29	0.6		1.16	0.016		0.58	0.344		1.16	-0.432		0.58	-0.416		5.8	0.008		5.8	0		2.9	0.616		11.6	0.2		5.8	0.456
0.291	0.032		0.291	0.584		1.164	0.008		0.582	0.32		1.164	-0.432		0.582	-0.416		5.82	-0.008		5.82	-0.008		2.91	0.624		11.64	0.2		5.82	0.464
0.292	0.032		0.292	0.6		1.168	0		0.584	0.312		1.168	-0.432		0.584	-0.416		5.84	-0.016		5.84	0		2.92	0.64		11.68	0.2		5.84	0.472
0.293	0.032		0.293	0.568		1.172	-0.008		0.586	0.304		1.172	-0.432		0.586	-0.416		5.86	0		5.86	-0.008		2.93	0.648		11.72	0.2		5.86	0.472
0.294	0.04		0.294	0.56		1.176	0.008		0.588	0.328		1.176	-0.432		0.588	-0.416		5.88	0		5.88	0		2.94	0.648		11.76	0.216		5.88	0.472
0.295	0.032		0.295	0.56		1.18	0		0.59	0.304		1.18	-0.432		0.59	-0.416		5.9	0		5.9	0		2.95	0.616		11.8	0.216		5.9	0.44
0.296	0.032		0.296	0.568		1.184	0.008		0.592	0.328		1.184	-0.432		0.592	-0.416		5.92	0.008		5.92	0		2.96	0.624		11.84	0.2		5.92	0.472
0.297	0.016		0.297	0.544		1.188	0		0.594	0.312		1.188	-0.432		0.594	-0.416		5.94	0		5.94	0.008		2.97	0.64		11.88	0.2		5.94	0.456
0.298	0.032		0.298	0.576		1.192	0.008		0.596	0.32		1.192	-0.432		0.596	-0.416		5.96	0		5.96	0		2.98	0.624		11.92	0.2		5.96	0.472
0.299	0.024		0.299	0.568		1.196	0.008		0.598	0.296		1.196	-0.432		0.598	-0.416		5.98	0		5.98	0		2.99	0.624		11.96	0.216		5.98	0.472
0.3	0.032		0.3	0.552		1.2	0.008		0.6	0.32		1.2	-0.432		0.6	-0.416		6	0		6	0		3	0.648		12	0.192		6	0.464
0.301	0.032		0.301	0.56		1.204	0.008		0.602	0.304		1.204	-0.432		0.602	-0.416		6.02	-0.008		6.02	0		3.01	0.64		12.04	0.2		6.02	0.456
0.302	0.048		0.302	0.544		1.208	0.016		0.604	0.28		1.208	-0.432		0.604	-0.416		6.04	0.008		6.04	0		3.02	0.632		12.08	0.2		6.04	0.456
0.303	0.04		0.303	0.536		1.212	0		0.606	0.288		1.212	-0.432		0.606	-0.416		6.06	0		6.06	-0.008		3.03	0.648		12.12	0.192		6.06	0.472
0.304	0.032		0.304	0.52		1.216	0.016		0.608	0.28		1.216	-0.432		0.608	-0.416		6.08	0		6.08	0.016		3.04	0.64		12.16	0.192		6.08	0.48
0.305	0.032		0.305	0.504		1.22	0.032		0.61	0.296		1.22	-0.432		0.61	-0.416		6.1	0.008		6.1	0		3.05	0.632		12.2	0.208		6.1	0.472
0.306	0.032		0.306	0.504		1.224	0.016		0.612	0.28		1.224	-0.432		0.612	-0.416		6.12	0		6.12	0		3.06	0.64		12.24	0.2		6.12	0.464
0.307	0.024		0.307	0.504		1.228	0.024		0.614	0.272		1.228	-0.432		0.614	0.008		6.14	0		6.14	0.024		3.07	0.64		12.28	0.184		6.14	0.464
0.308	0.024		0.308	0.512		1.232	0.024		0.616	0.28		1.232	-0.432		0.616	0.008		6.16	-0.008		6.16	0.04		3.08	0.632		12.32	0.208		6.16	0.448
0.309	0.032		0.309	0.512		1.236	0.032		0.618	0.28		1.236	-0.432		0.618	0.016		6.18	0		6.18	0.064		3.09	0.648		12.36	0.192		6.18	0.472
0.31	0.024		0.31	0.52		1.24	0.04		0.62	0.288		1.24	-0.432		0.62	0.016		6.2	0.008		6.2	0.072		3.1	0.64		12.4	0.2		6.2	0.456
0.311	0.024		0.311	0.496		1.244	0.056		0.622	0.272		1.244	-0.432		0.622	0.016		6.22	0.016		6.22	0.12		3.11	0.64		12.44	0.2		6.22	0.464
0.312	0.024		0.312	0.488		1.248	0.064		0.624	0.248		1.248	-0.432		0.624	0		6.24	0.016		6.24	0.16		3.12	0.632		12.48	0.2		6.24	0.472
0.313	0.032		0.313	0.472		1.252	0.056		0.626	0.24		1.252	-0.432		0.626	0.008		6.26	0.024		6.26	0.208		3.13	0.64		12.52	0.192		6.26	0.48
0.314	0.032		0.314	0.472		1.256	0.072		0.628	0.24		1.256	-0.432		0.628	0.008		6.28	0.024		6.28	0.248		3.14	0.64		12.56	0.2		6.28	0.48
0.315	0.032		0.315	0.472		1.26	0.08		0.63	0.256		1.26	-0.432		0.63	0.008		6.3	0.032		6.3	0.336		3.15	0.656		12.6	0.2		6.3	0.48
0.316	0.024		0.316	0.464		1.264	0.096		0.632	0.264		1.264	-0.432		0.632	0.008		6.32	0.024		6.32	0.384		3.16	0.648		12.64	0.2		6.32	0.464
0.317	0.024		0.317	0.456		1.268	0.104		0.634	0.24		1.268	-0.432		0.634	0		6.34	0.024		6.34	0.448		3.17	0.64		12.68	0.2		6.34	0.464
0.318	0.032		0.318	0.488		1.272	0.12		0.636	0.232		1.272	-0.432		0.636	0.016		6.36	0.032		6.36	0.52		3.18	0.64		12.72	0.2		6.36	0.488
0.319	0.016		0.319	0.472		1.276	0.136		0.638	0.232		1.276	-0.432		0.638	0.008		6.38	0.016		6.38	0.608		3.19	0.64		12.76	0.2		6.38	0.472
0.32	0.016		0.32	0.472		1.28	0.152		0.64	0.24		1.28	-0.432		0.64	0.016		6.4	0.016		6.4	0.688		3.2	0.64		12.8	0.2		6.4	0.488
0.321	0.032		0.321	0.472		1.284	0.168		0.642	0.232		1.284	-0.432		0.642	0.016		6.42	0.024		6.42	0.792		3.21	0.656		12.84	0.192		6.42	0.48
0.322	0.016		0.322	0.44		1.288	0.192		0.644	0.208		1.288	-0.432		0.644	0.016		6.44	0.024		6.44	0.872		3.22	0.648		12.88	0.2		6.44	0.504
0.323	0.032		0.323	0.448		1.292	0.2		0.646	0.208		1.292	-0.432		0.646	0.016		6.46	0.024		6.46	0.96		3.23	0.656		12.92	0.192		6.46	0.488
0.324	0.04		0.324	0.424		1.296	0.232		0.648	0.224		1.296	-0.432		0.648	0.008		6.48	0.008		6.48	1.032		3.24	0.664		12.96	0.2		6.48	0.52
0.325	0.032		0.325	0.416		1.3	0.248		0.65	0.216		1.3	-0.432		0.65	0.008		6.5	0.024		6.5	1.112		3.25	0.648		13	0.192		6.5	0.488
0.326	0.032		0.326	0.408		1.304	0.272		0.652	0.208		1.304	-0.432		0.652	0		6.52	0.032		6.52	1.176		3.26	0.656		13.04	0.216		6.52	0.496
0.327	0.024		0.327	0.416		1.308	0.28		0.654	0.2		1.308	-0.432		0.654	0.008		6.54	0.024		6.54	1.216		3.27	0.656		13.08	0.2		6.54	0.512
0.328	0.032		0.328	0.424		1.312	0.296		0.656	0.208		1.312	-0.432		0.656	0.008		6.56	0.016		6.56	1.256		3.28	0.672		13.12	0.2		6.56	0.52
0.329	0.024		0.329	0.424		1.316	0.32		0.658	0.2		1.316	-0.432		0.658	0		6.58	0.032		6.58	1.272		3.29	0.656		13.16	0.184		6.58	0.496
0.33	0.016		0.33	0.432		1.32	0.344		0.66	0.208		1.32	-0.432		0.66	0.008		6.6	0.016		6.6	1.288		3.3	0.672		13.2	0.2		6.6	0.488
0.331	0.024		0.331	0.408		1.324	0.368		0.662	0.192		1.324	-0.432		0.662	0.016		6.62	0.024		6.62	1.296		3.31	0.656		13.24	0.192		6.62	0.48
0.332	0.024		0.332	0.4		1.328	0.376		0.664	0.192		1.328	-0.432		0.664	0.016		6.64	0.016		6.64	1.28		3.32	0.656		13.28	0.184		6.64	0.496
0.333	0.032		0.333	0.392		1.332	0.384		0.666	0.168		1.332	-0.432		0.666	0.016		6.66	0		6.66	1.256		3.33	0.664		13.32	0.2		6.66	0.504
0.334	0.032		0.334	0.376		1.336	0.408		0.668	0.176		1.336	-0.432		0.668	0		6.68	0.008		6.68	1.216		3.34	0.68		13.36	0.192		6.68	0.48
0.335	0.024		0.335	0.376		1.34	0.432		0.67	0.184		1.34	-0.432		0.67	0		6.7	0.008		6.7	1.176		3.35	0.672		13.4	0.216		6.7	0.488
0.336	0.032		0.336	0.368		1.344	0.448		0.672	0.168		1.344	-0.432		0.672	0		6.72	0.008		6.72	1.112		3.36	0.664		13.44	0.2		6.72	0.496
0.337	0.024		0.337	0.392		1.348	0.448		0.674	0.168		1.348	-0.432		0.674	0.008		6.74	0.008		6.74	1.072		3.37	0.672		13.48	0.2		6.74	0.48
0.338	0.016		0.338	0.376		1.352	0.472		0.676	0.168		1.352	-0.432		0.676	0.008		6.76	0		6.76	1.016		3.38	0.672		13.52	0.2		6.76	0.48
0.339	0.024		0.339	0.384		1.356	0.472		0.678	0.176		1.356	-0.432		0.678	0.008		6.78	0.008		6.78	0.96		3.39	0.696		13.56	0.192		6.78	0.472
0.34	0.024		0.34	0.368		1.36	0.472		0.68	0.16		1.36	-0.432		0.68	0.008		6.8	0.008		6.8	0.888		3.4	0.688		13.6	0.192		6.8	0.48
0.341	0.032		0.341	0.368		1.364	0.488		0.682	0.16		1.364	-0.432		0.682	0.016		6.82	0.008		6.82	0.832		3.41	0.688		13.64	0.2		6.82	0.504
0.342	0.032		0.342	0.368		1.368	0.488		0.684	0.144		1.368	-0.432		0.684	0.024		6.84	0		6.84	0.776		3.42	0.688		13.68	0.208		6.84	0.472
0.343	0.024		0.343	0.36		1.372	0.496		0.686	0.136		1.372	-0.432		0.686	0.008		6.86	0		6.86	0.704		3.43	0.696		13.72	0.208		6.86	0.488
0.344	0.024		0.344	0.32		1.376	0.504		0.688	0.152		1.376	-0.432		0.688	0		6.88	0		6.88	0.664		3.44	0.704		13.76	0.192		6.88	0.488
0.345	0.024		0.345	0.328		1.38	0.496		0.69	0.136		1.38	-0.432		0.69	0		6.9	0		6.9	0.6		3.45	0.704		13.8	0.2		6.9	0.496
0.346	0.024		0.346	0.32		1.384	0.504		0.692	0.152		1.384	-0.432		0.692	0.008		6.92	0		6.92	0.544		3.46	0.712		13.84	0.192		6.92	0.488
0.347	0.032		0.347	0.336		1.388	0.496		0.694	0.136		1.388	-0.432		0.694	0		6.94	0		6.94	0.488		3.47	0.696		13.88	0.208		6.94	0.488
0.348	0.024		0.348	0.344		1.392	0.48		0.696	0.136		1.392	-0.432		0.696	0		6.96	0.008		6.96	0.456		3.48	0.712		13.92	0.2		6.96	0.472
0.349	0.032		0.349	0.336		1.396	0.48		0.698	0.144		1.396	-0.432		0.698	0.016		6.98	0		6.98	0.408		3.49	0.688		13.96	0.2		6.98	0.48
0.35	0.016		0.35	0.336		1.4	0.48		0.7	0.136		1.4	-0.432		0.7	0.016		7	0		7	0.352		3.5	0.696		14	0.208		7	0.472
0.351	0.024		0.351	0.328		1.404	0.472		0.702	0.136		1.404	-0.432		0.702	0.016		7.02	0		7.02	0.312		3.51	0.688		14.04	0.192		7.02	0.496
0.352	0.016		0.352	0.32		1.408	0.456		0.704	0.12		1.408	-0.432		0.704	0.008		7.04	0		7.04	0.272		3.52	0.696		14.08	0.192		7.04	0.496
0.353	0.024		0.353	0.304		1.412	0.44		0.706	0.128		1.412	-0.432		0.706	0.008		7.06	-0.008		7.06	0.232		3.53	0.688		14.12	0.192		7.06	0.488
0.354	0.032		0.354	0.312		1.416	0.44		0.708	0.128		1.416	-0.432		0.708	0.008		7.08	0		7.08	0.192		3.54	0.696		14.16	0.208		7.08	0.472
0.355	0.032		0.355	0.296		1.42	0.424		0.71	0.128		1.42	-0.432		0.71	0.008		7.1	0		7.1	0.168		3.55	0.712		14.2	0.2		7.1	0.504
0.356	0.032		0.356	0.288		1.424	0.416		0.712	0.112		1.424	-0.432		0.712	0.008		7.12	-0.008		7.12	0.136		3.56	0.688		14.24	0.2		7.12	0.488
0.357	0.032		0.357	0.288		1.428	0.4		0.714	0.112		1.428	-0.432		0.714	0.008		7.14	0		7.14	0.096		3.57	0.712		14.28	0.192		7.14	0.512
0.358	0.016		0.358	0.32		1.432	0.384		0.716	0.12		1.432	-0.432		0.716	0.016		7.16	-0.008		7.16	0.072		3.58	0.696		14.32	0.192		7.16	0.488
0.359	0.024		0.359	0.296		1.436	0.36		0.718	0.112		1.436	-0.432		0.718	0.016		7.18	0		7.18	0.072		3.59	0.696		14.36	0.2		7.18	0.488
0.36	0.024		0.36	0.304		1.44	0.352		0.72	0.104		1.44	-0.432		0.72	0.016		7.2	-0.008		7.2	0.056		3.6	0.704		14.4	0.2		7.2	0.472
0.361	0.016		0.361	0.296		1.444	0.352		0.722	0.096		1.444	-0.432		0.722	0.016		7.22	0.008		7.22	0.056		3.61	0.704		14.44	0.184		7.22	0.504
0.362	0.032		0.362	0.296		1.448	0.312		0.724	0.096		1.448	-0.432		0.724	0.008		7.24	0.008		7.24	0.04		3.62	0.688		14.48	0.2		7.24	0.48
0.363	0.04		0.363	0.28		1.452	0.296		0.726	0.08		1.452	-0.432		0.726	0.016		7.26	0		7.26	0.016		3.63	0.704		14.52	0.2		7.26	0.488
0.364	0.04		0.364	0.248		1.456	0.28		0.728	0.096		1.456	-0.432		0.728	0.008		7.28	0		7.28	0.024		3.64	0.712		14.56	0.2		7.28	0.48
0.365	0.024		0.365	0.232		1.46	0.272		0.73	0.112		1.46	-0.432		0.73	0.016		7.3	0		7.3	0.016		3.65	0.688		14.6	0.2		7.3	0.472
0.366	0.024		0.366	0.248		1.464	0.256		0.732	0.096		1.464	-0.432		0.732	0.008		7.32	0		7.32	0.016		3.66	0.696		14.64	0.2		7.32	0.472
0.367	0.016		0.367	0.256		1.468	0.24		0.734	0.104		1.468	-0.432		0.734	0		7.34	0.008		7.34	0.016		3.67	0.704		14.68	0.2		7.34	0.48
0.368	0.024		0.368	0.256		1.472	0.232		0.736	0.088		1.472	-0.432		0.736	0.008		7.36	-0.008		7.36	0		3.68	0.704		14.72	0.208		7.36	0.48
0.369	0.016		0.369	0.24		1.476	0.224		0.738	0.104		1.476	-0.432		0.738	0.008		7.38	0		7.38	0.008		3.69	0.696		14.76	0.176		7.38	0.472
0.37	0.024		0.37	0.256		1.48	0.208		0.74	0.096		1.48	-0.432		0.74	0.016		7.4	0.008		7.4	0		3.7	0.68		14.8	0.2		7.4	0.472
0.371	0.016		0.371	0.24		1.484	0.2		0.742	0.088		1.484	-0.432		0.742	0.008		7.42	0		7.42	0		3.71	0.696		14.84	0.192		7.42	0.488
0.372	0.024		0.372	0.24		1.488	0.184		0.744	0.08		1.488	-0.432		0.744	0.008		7.44	0		7.44	0.008		3.72	0.68		14.88	0.2		7.44	0.512
0.373	0.016		0.373	0.216		1.492	0.152		0.746	0.08		1.492	-0.432		0.746	0.016		7.46	0		7.46	0		3.73	0.688		14.92	0.2		7.46	0.488
0.374	0.032		0.374	0.216		1.496	0.152		0.748	0.08		1.496	-0.432		0.748	0.008		7.48	0		7.48	0.008		3.74	0.688		14.96	0.208		7.48	0.504
0.375	0.032		0.375	0.216		1.5	0.144		0.75	0.08		1.5	-0.432		0.75	0.016		7.5	0.008		7.5	0.008		3.75	0.688		15	0.2		7.5	0.488
0.376	0.032		0.376	0.216		1.504	0.144		0.752	0.08		1.504	-0.432		0.752	0.008		7.52	0.008		7.52	0.008		3.76	0.704		15.04	0.2		7.52	0.504
0.377	0.024		0.377	0.232		1.508	0.128		0.754	0.072		1.508	-0.432		0.754	0.016		7.54	0		7.54	0.008		3.77	0.68		15.08	0.2		7.54	0.496
0.378	0.024		0.378	0.216		1.512	0.12		0.756	0.08		1.512	-0.432		0.756	0.008		7.56	0		7.56	0.008		3.78	0.672		15.12	0.2		7.56	0.52
0.379	0.032		0.379	0.208		1.516	0.112		0.758	0.08		1.516	-0.432		0.758	0.008		7.58	0		7.58	0		3.79	0.672		15.16	0.192		7.58	0.504
0.38	0.04		0.38	0.216		1.52	0.096		0.76	0.088		1.52	-0.432		0.76	0.008		7.6	0		7.6	0.008		3.8	0.664		15.2	0.184		7.6	0.504
0.381	0.04		0.381	0.224		1.524	0.096		0.762	0.072		1.524	-0.432		0.762	0.024		7.62	0		7.62	0.008		3.81	0.68		15.24	0.2		7.62	0.544
0.382	0.032		0.382	0.208		1.528	0.088		0.764	0.064		1.528	-0.432		0.764	0.024		7.64	0.008		7.64	0		3.82	0.664		15.28	0.2		7.64	0.512
0.383	0.032		0.383	0.184		1.532	0.08		0.766	0.064		1.532	-0.432		0.766	0.008		7.66	0		7.66	0		3.83	0.656		15.32	0.208		7.66	0.528
0.384	0.048		0.384	0.176		1.536	0.08		0.768	0.072		1.536	-0.432		0.768	0		7.68	0.008		7.68	0.008		3.84	0.672		15.36	0.192		7.68	0.536
0.385	0.056		0.385	0.176		1.54	0.072		0.77	0.088		1.54	-0.432		0.77	0.008		7.7	0		7.7	0.016		3.85	0.672		15.4	0.2		7.7	0.544
0.386	0.04		0.386	0.176		1.544	0.072		0.772	0.064		1.544	-0.432		0.772	0		7.72	0.008		7.72	0		3.86	0.664		15.44	0.2		7.72	0.544
0.387	0.04		0.387	0.184		1.548	0.072		0.774	0.064		1.548	-0.432		0.774	0.008		7.74	0		7.74	-0.008		3.87	0.656		15.48	0.192		7.74	0.536
0.388	0.04		0.388	0.192		1.552	0.056		0.776	0.064		1.552	-0.432		0.776	0.008		7.76	0		7.76	0		3.88	0.648		15.52	0.192		7.76	0.552
0.389	0.04		0.389	0.192		1.556	0.048		0.778	0.072		1.556	-0.432		0.778	0.016		7.78	0		7.78	-0.008		3.89	0.656		15.56	0.192		7.78	0.536
0.39	0.048		0.39	0.184		1.56	0.064		0.78	0.056		1.56	-0.432		0.78	0.016		7.8	0		7.8	0.008		3.9	0.656		15.6	0.2		7.8	0.552
0.391	0.056		0.391	0.192		1.564	0.048		0.782	0.072		1.564	-0.432		0.782	0.016		7.82	0		7.82	0		3.91	0.64		15.64	0.2		7.82	0.536
0.392	0.056		0.392	0.168		1.568	0.048		0.784	0.056		1.568	-0.432		0.784	0.016		7.84	0		7.84	0		3.92	0.664		15.68	0.2		7.84	0.528
0.393	0.072		0.393	0.16		1.572	0.032		0.786	0.04		1.572	-0.432		0.786	0		7.86	0.008		7.86	0		3.93	0.648		15.72	0.2		7.86	0.496
0.394	0.08		0.394	0.152		1.576	0.04		0.788	0.056		1.576	-0.432		0.788	0.016		7.88	0		7.88	0		3.94	0.656		15.76	0.192		7.88	0.488
0.395	0.08		0.395	0.16		1.58	0.048		0.79	0.064		1.58	-0.432		0.79	0.008		7.9	0.016		7.9	-0.008		3.95	0.648		15.8	0.2		7.9	0.472
0.396	0.08		0.396	0.144		1.584	0.032		0.792	0.064		1.584	-0.432		0.792	0		7.92	0		7.92	0		3.96	0.648		15.84	0.208		7.92	0.488
0.397	0.088		0.397	0.176		1.588	0.024		0.794	0.056		1.588	-0.432		0.794	0.016		7.94	0.008		7.94	0		3.97	0.648		15.88	0.192		7.94	0.48
0.398	0.08		0.398	0.168		1.592	0.024		0.796	0.064		1.592	-0.432		0.796	0		7.96	0.008		7.96	0		3.98	0.64		15.92	0.192		7.96	0.488
0.399	0.088		0.399	0.176		1.596	0.024		0.798	0.064		1.596	-0.432		0.798	0.008		7.98	0.008		7.98	0		3.99	0.64		15.96	0.2		7.98	0.504
0.4	0.104		0.4	0.176		1.6	0.032		0.8	0.064		1.6	-0.432		0.8	0.016		8	0.008		8	-0.008		4	0.656		16	0.2		8	0.472
0.401	0.104		0.401	0.176		1.604	0.032		0.802	0.048		1.604	-0.432		0.802	0.016		8.02	0		8.02	0		4.01	0.64		16.04	0.208		8.02	0.488
0.402	0.12		0.402	0.152		1.608	0.024		0.804	0.048		1.608	-0.432		0.804	0.016		8.04	0		8.04	0.008		4.02	0.648		16.08	0.2		8.04	0.488
0.403	0.128		0.403	0.144		1.612	0.008		0.806	0.04		1.612	-0.432		0.806	0.008		8.06	0		8.06	0		4.03	0.64		16.12	0.192		8.06	0.496
0.404	0.136		0.404	0.128		1.616	0.016		0.808	0.048		1.616	-0.432		0.808	0.016		8.08	0		8.08	0		4.04	0.672		16.16	0.2		8.08	0.496
0.405	0.144		0.405	0.128		1.62	0.016		0.81	0.056		1.62	-0.432		0.81	0.008		8.1	0		8.1	0		4.05	0.648		16.2	0.184		8.1	0.472
0.406	0.16		0.406	0.112		1.624	0.032		0.812	0.04		1.624	-0.432		0.812	0.008		8.12	0.008		8.12	-0.008		4.06	0.632		16.24	0.2		8.12	0.464
0.407	0.176		0.407	0.128		1.628	0.016		0.814	0.048		1.628	-0.432		0.814	0.008		8.14	0.008		8.14	0.008		4.07	0.632		16.28	0.2		8.14	0.48
0.408	0.168		0.408	0.136		1.632	0.008		0.816	0.04		1.632	-0.432		0.816	0.008		8.16	0		8.16	0		4.08	0.64		16.32	0.2		8.16	0.488
0.409	0.184		0.409	0.144		1.636	0.008		0.818	0.048		1.636	-0.432		0.818	0.008		8.18	0.008		8.18	0		4.09	0.624		16.36	0.2		8.18	0.488
0.41	0.192		0.41	0.136		1.64	0.016		0.82	0.048		1.64	-0.432		0.82	0		8.2	0		8.2	-0.008		4.1	0.648		16.4	0.208		8.2	0.472
0.411	0.208		0.411	0.144		1.644	0.016		0.822	0.048		1.644	-0.432		0.822	0.008		8.22	0.008		8.22	-0.008		4.11	0.648		16.44	0.2		8.22	0.472
0.412	0.216		0.412	0.12		1.648	0		0.824	0.032		1.648	-0.432		0.824	0.008		8.24	0		8.24	0		4.12	0.64		16.48	0.2		8.24	0.48
0.413	0.224		0.413	0.112		1.652	0.016		0.826	0.032		1.652	-0.432		0.826	0.008		8.26	0		8.26	0		4.13	0.624		16.52	0.208		8.26	0.48
0.414	0.24		0.414	0.088		1.656	0.016		0.828	0.04		1.656	-0.432		0.828	0.016		8.28	0.016		8.28	0		4.14	0.64		16.56	0.2		8.28	0.464
0.415	0.264		0.415	0.112		1.66	0.024		0.83	0.048		1.66	-0.432		0.83	0		8.3	0		8.3	0.008		4.15	0.648		16.6	0.2		8.3	0.448
0.416	0.28		0.416	0.096		1.664	0		0.832	0.048		1.664	-0.432		0.832	0.008		8.32	0		8.32	0		4.16	0.632		16.64	0.184		8.32	0.44
0.417	0.28		0.417	0.12		1.668	0.016		0.834	0.048		1.668	-0.432		0.834	0.016		8.34	0		8.34	-0.008		4.17	0.624		16.68	0.184		8.34	0.448
0.418	0.304		0.418	0.136		1.672	-0.008		0.836	0.048		1.672	-0.432		0.836	0.008		8.36	0.008		8.36	0		4.18	0.624		16.72	0.2		8.36	0.448
0.419	0.304		0.419	0.128		1.676	0		0.838	0.04		1.676	-0.432		0.838	0.016		8.38	0		8.38	0		4.19	0.632		16.76	0.2		8.38	0.448
0.42	0.32		0.42	0.128		1.68	0		0.84	0.032		1.68	0.104		0.84	0.016		8.4	0		8.4	0		4.2	0.64		16.8	0.2		8.4	0.472
0.421	0.344		0.421	0.112		1.684	0.008		0.842	0.048		1.684	0.104		0.842	0.008		8.42	0		8.42	0		4.21	0.64		16.84	0.208		8.42	0.472
0.422	0.344		0.422	0.12		1.688	0		0.844	0.032		1.688	0.096		0.844	0.016		8.44	0		8.44	0		4.22	0.64		16.88	0.192		8.44	0.448
0.423	0.384		0.423	0.112		1.692	0		0.846	0.04		1.692	0.096		0.846	0.008		8.46	0.008		8.46	0		4.23	0.616		16.92	0.208		8.46	0.456
0.424	0.392		0.424	0.08		1.696	0.016		0.848	0.04		1.696	0.104		0.848	0		8.48	0.008		8.48	0		4.24	0.616		16.96	0.208		8.48	0.472
0.425	0.4		0.425	0.08		1.7	0		0.85	0.04		1.7	0.112		0.85	0.016		8.5	0		8.5	0		4.25	0.632		17	0.192		8.5	0.48
0.426	0.424		0.426	0.088		1.704	0.016		0.852	0.04		1.704	0.104		0.852	0.008		8.52	0		8.52	0		4.26	0.624		17.04	0.2		8.52	0.488
0.427	0.44		0.427	0.088		1.708	-0.008		0.854	0.032		1.708	0.104		0.854	0.016		8.54	0.008		8.54	0.008		4.27	0.632		17.08	0.184		8.54	0.472
0.428	0.448		0.428	0.104		1.712	0.008		0.856	0.04		1.712	0.096		0.856	0.008		8.56	0.008		8.56	-0.008		4.28	0.632		17.12	0.208		8.56	0.456
0.429	0.472		0.429	0.096		1.716	0		0.858	0.04		1.716	0.112		0.858	0.008		8.58	0		8.58	0		4.29	0.616		17.16	0.192		8.58	0.472
0.43	0.496		0.43	0.104		1.72	0.016		0.86	0.048		1.72	0.104		0.86	0.016		8.6	0		8.6	0		4.3	0.624		17.2	0.208		8.6	0.44
0.431	0.504		0.431	0.12		1.724	0.016		0.862	0.04		1.724	0.104		0.862	0.008		8.62	0		8.62	0		4.31	0.616		17.24	0.192		8.62	0.464
0.432	0.52		0.432	0.096		1.728	0.008		0.864	0.032		1.728	0.112		0.864	0.008		8.64	0		8.64	0		4.32	0.64		17.28	0.192		8.64	0.448
0.433	0.544		0.433	0.088		1.732	-0.008		0.866	0.04		1.732	0.104		0.866	0.016		8.66	0.008		8.66	0		4.33	0.632		17.32	0.192		8.66	0.464
0.434	0.56		0.434	0.08		1.736	0		0.868	0.032		1.736	0.112		0.868	0.016		8.68	0.008		8.68	0		4.34	0.64		17.36	0.192		8.68	0.456
0.435	0.576		0.435	0.08		1.74	0.008		0.87	0.04		1.74	0.112		0.87	0.008		8.7	0.008		8.7	0		4.35	0.608		17.4	0.2		8.7	0.464
0.436	0.6		0.436	0.08		1.744	-0.008		0.872	0.04		1.744	0.104		0.872	0		8.72	0		8.72	0		4.36	0.616		17.44	0.208		8.72	0.44
0.437	0.608		0.437	0.096		1.748	0.008		0.874	0.032		1.748	0.096		0.874	0		8.74	0		8.74	0		4.37	0.6		17.48	0.192		8.74	0.456
0.438	0.624		0.438	0.088		1.752	-0.008		0.876	0.032		1.752	0.104		0.876	0.008		8.76	0		8.76	0		4.38	0.64		17.52	0.2		8.76	0.456
0.439	0.648		0.439	0.104		1.756	0		0.878	0.04		1.756	0.104		0.878	0.024		8.78	0		8.78	0.008		4.39	0.608		17.56	0.2		8.78	0.48
0.44	0.664		0.44	0.104		1.76	-0.008		0.88	0.032		1.76	0.112		0.88	0.016		8.8	0		8.8	-0.008		4.4	0.616		17.6	0.208		8.8	0.472
0.441	0.68		0.441	0.088		1.764	0.008		0.882	0.032		1.764	0.096		0.882	0.008		8.82	0		8.82	-0.008		4.41	0.608		17.64	0.2		8.82	0.464
0.442	0.712		0.442	0.088		1.768	0.008		0.884	0.024		1.768	0.096		0.884	0.016		8.84	0		8.84	0		4.42	0.616		17.68	0.192		8.84	0.464
0.443	0.728		0.443	0.08		1.772	-0.008		0.886	0.032		1.772	0.104		0.886	0.008		8.86	0.008		8.86	0		4.43	0.616		17.72	0.2		8.86	0.464
0.444	0.736		0.444	0.072		1.776	-0.008		0.888	0.032		1.776	0.104		0.888	0		8.88	0		8.88	0		4.44	0.624		17.76	0.192		8.88	0.456
0.445	0.752		0.445	0.064		1.78	0		0.89	0.04		1.78	0.104		0.89	0		8.9	0		8.9	0.008		4.45	0.608		17.8	0.192		8.9	0.488
0.446	0.744		0.446	0.064		1.784	0.008		0.892	0.032		1.784	0.096		0.892	0		8.92	0		8.92	0		4.46	0.6		17.84	0.192		8.92	0.504
0.447	0.768		0.447	0.072		1.788	0		0.894	0.032		1.788	0.104		0.894	0		8.94	0.008		8.94	0		4.47	0.624		17.88	0.192		8.94	0.472
0.448	0.784		0.448	0.072		1.792	-0.008		0.896	0.032		1.792	0.104		0.896	0.016		8.96	0		8.96	0		4.48	0.616		17.92	0.2		8.96	0.48
0.449	0.8		0.449	0.072		1.796	0.008		0.898	0.04		1.796	0.112		0.898	0.016		8.98	0.008		8.98	0.008		4.49	0.608		17.96	0.2		8.98	0.496
0.45	0.824		0.45	0.072		1.8	0.008		0.9	0.04		1.8	0.112		0.9	0.016		9	0		9	0		4.5	0.616		18	0.2		9	0.488
0.451	0.824		0.451	0.08		1.804	0.008		0.902	0.048		1.804	0.112		0.902	0.016		9.02	0		9.02	-0.008		4.51	0.6		18.04	0.2		9.02	0.48
0.452	0.832		0.452	0.064		1.808	0.008		0.904	0.024		1.808	0.096		0.904	0.008		9.04	0		9.04	0		4.52	0.6		18.08	0.2		9.04	0.488
0.453	0.856		0.453	0.072		1.812	0		0.906	0.024		1.812	0.112		0.906	0.016		9.06	0.008		9.06	0		4.53	0.584		18.12	0.192		9.06	0.504
0.454	0.872		0.454	0.056		1.816	-0.008		0.908	0.032		1.816	0.128		0.908	0.016		9.08	0.008		9.08	0		4.54	0.608		18.16	0.2		9.08	0.52
0.455	0.888		0.455	0.056		1.82	0.008		0.91	0.032		1.82	0.112		0.91	0		9.1	0.008		9.1	0		4.55	0.584		18.2	0.2		9.1	0.528
0.456	0.896		0.456	0.048		1.824	0.008		0.912	0.032		1.824	0.112		0.912	0.008		9.12	0		9.12	0		4.56	0.616		18.24	0.192		9.12	0.52
0.457	0.904		0.457	0.072		1.828	0		0.914	0.032		1.828	0.112		0.914	0.008		9.14	0.008		9.14	0		4.57	0.592		18.28	0.192		9.14	0.56
0.458	0.912		0.458	0.072		1.832	0		0.916	0.04		1.832	0.104		0.916	0.008		9.16	0		9.16	0		4.58	0.6		18.32	0.2		9.16	0.528
0.459	0.928		0.459	0.088		1.836	-0.008		0.918	0.032		1.836	0.104		0.918	0.016		9.18	0		9.18	0		4.59	0.6		18.36	0.192		9.18	0.52
0.46	0.944		0.46	0.08		1.84	0.008		0.92	0.04		1.84	0.112		0.92	0.008		9.2	0		9.2	-0.008		4.6	0.624		18.4	0.2		9.2	0.544
0.461	0.96		0.461	0.08		1.844	0		0.922	0.032		1.844	0.104		0.922	0.016		9.22	0.016		9.22	0		4.61	0.592		18.44	0.192		9.22	0.544
0.462	0.96		0.462	0.072		1.848	0.008		0.924	0.032		1.848	0.104		0.924	0.016		9.24	0		9.24	0		4.62	0.608		18.48	0.208		9.24	0.528
0.463	0.984		0.463	0.056		1.852	-0.008		0.926	0.016		1.852	0.104		0.926	0.016		9.26	0		9.26	0.008		4.63	0.616		18.52	0.2		9.26	0.536
0.464	0.992		0.464	0.04		1.856	0.008		0.928	0.016		1.856	0.104		0.928	0.008		9.28	0.008		9.28	0		4.64	0.616		18.56	0.192		9.28	0.512
0.465	1.008		0.465	0.056		1.86	0.016		0.93	0.032		1.86	0.12		0.93	0.008		9.3	0.008		9.3	0.008		4.65	0.608		18.6	0.2		9.3	0.52
0.466	1.008		0.466	0.048		1.864	0.008		0.932	0.032		1.864	0.112		0.932	0.008		9.32	0		9.32	0		4.66	0.592		18.64	0.2		9.32	0.52
0.467	1.008		0.467	0.048		1.868	0.008		0.934	0.032		1.868	0.104		0.934	0.008		9.34	0		9.34	0		4.67	0.6		18.68	0.2		9.34	0.52
0.468	1.016		0.468	0.072		1.872	-0.008		0.936	0.024		1.872	0.112		0.936	0.016		9.36	0.008		9.36	0		4.68	0.616		18.72	0.184		9.36	0.552
0.469	1.016		0.469	0.072		1.876	-0.008		0.938	0.032		1.876	0.112		0.938	0.016		9.38	0.016		9.38	0.008		4.69	0.6		18.76	0.2		9.38	0.552
0.47	1.032		0.47	0.056		1.88	0.016		0.94	0.04		1.88	0.112		0.94	0.016		9.4	0		9.4	0		4.7	0.632		18.8	0.192		9.4	0.552
0.471	1.04		0.471	0.072		1.884	0.016		0.942	0.032		1.884	0.104		0.942	0.016		9.42	0.008		9.42	0		4.71	0.608		18.84	0.192		9.42	0.568
0.472	1.04		0.472	0.072		1.888	0		0.944	0.024		1.888	0.096		0.944	0.016		9.44	0		9.44	0.008		4.72	0.608		18.88	0.2		9.44	0.56
0.473	1.048		0.473	0.072		1.892	-0.008		0.946	0.016		1.892	0.104		0.946	0.008		9.46	0		9.46	0		4.73	0.608		18.92	0.2		9.46	0.576
0.474	1.064		0.474	0.056		1.896	-0.008		0.948	0.016		1.896	0.112		0.948	0.016		9.48	0.008		9.48	0		4.74	0.584		18.96	0.2		9.48	0.56
0.475	1.064		0.475	0.032		1.9	-0.008		0.95	0.024		1.9	0.112		0.95	0		9.5	0		9.5	0		4.75	0.624		19	0.2		9.5	0.576
0.476	1.072		0.476	0.056		1.904	0		0.952	0.032		1.904	0.104		0.952	0.008		9.52	0.008		9.52	0		4.76	0.592		19.04	0.184		9.52	0.552
0.477	1.088		0.477	0.056		1.908	0		0.954	0.032		1.908	0.104		0.954	0.008		9.54	0		9.54	0		4.77	0.592		19.08	0.192		9.54	0.56
0.478	1.08		0.478	0.072		1.912	0.016		0.956	0.024		1.912	0.112		0.956	0.016		9.56	0		9.56	0.008		4.78	0.624		19.12	0.208		9.56	0.56
0.479	1.08		0.479	0.08		1.916	0		0.958	0.032		1.916	0.12		0.958	0.008		9.58	0.008		9.58	0		4.79	0.584		19.16	0.208		9.58	0.544
0.48	1.072		0.48	0.08		1.92	0		0.96	0.032		1.92	0.112		0.96	0.016		9.6	0		9.6	0		4.8	0.6		19.2	0.2		9.6	0.52
0.481	1.08		0.481	0.08		1.924	0.008		0.962	0.032		1.924	0.112		0.962	0.016		9.62	0.008		9.62	0		4.81	0.616		19.24	0.2		9.62	0.544
0.482	1.096		0.482	0.072		1.928	-0.008		0.964	0.024		1.928	0.096		0.964	0.016		9.64	0		9.64	0		4.82	0.624		19.28	0.2		9.64	0.552
0.483	1.096		0.483	0.056		1.932	0		0.966	0.024		1.932	0.12		0.966	0.016		9.66	0		9.66	0		4.83	0.616		19.32	0.192		9.66	0.552
0.484	1.096		0.484	0.04		1.936	0		0.968	0.032		1.936	0.112		0.968	0.016		9.68	0.008		9.68	0		4.84	0.608		19.36	0.2		9.68	0.544
0.485	1.088		0.485	0.032		1.94	-0.008		0.97	0.032		1.94	0.12		0.97	0.008		9.7	0		9.7	0		4.85	0.616		19.4	0.192		9.7	0.544
0.486	1.096		0.486	0.032		1.944	0.008		0.972	0.032		1.944	0.104		0.972	0.008		9.72	0		9.72	0		4.86	0.608		19.44	0.2		9.72	0.576
0.487	1.088		0.487	0.04		1.948	0.008		0.974	0.032		1.948	0.104		0.974	0.016		9.74	0		9.74	0		4.87	0.6		19.48	0.192		9.74	0.552
0.488	1.08		0.488	0.056		1.952	-0.016		0.976	0.04		1.952	0.104		0.976	0.016		9.76	0		9.76	0		4.88	0.632		19.52	0.2		9.76	0.552
0.489	1.096		0.489	0.064		1.956	-0.008		0.978	0.04		1.956	0.112		0.978	0.024		9.78	0		9.78	0		4.89	0.6		19.56	0.208		9.78	0.544
0.49	1.096		0.49	0.072		1.96	-0.008		0.98	0.032		1.96	0.112		0.98	0.016		9.8	0		9.8	0		4.9	0.64		19.6	0.2		9.8	0.56
0.491	1.088		0.491	0.072		1.964	0		0.982	0.032		1.964	0.112		0.982	0.016		9.82	0		9.82	0		4.91	0.616		19.64	0.2		9.82	0.536
0.492	1.088		0.492	0.056		1.968	-0.008		0.984	0.016		1.968	0.12		0.984	0.024		9.84	0.016		9.84	0.008		4.92	0.608		19.68	0.208		9.84	0.52
0.493	1.088		0.493	0.048		1.972	0.008		0.986	0.024		1.972	0.112		0.986	0.016		9.86	-0.008		9.86	0		4.93	0.616		19.72	0.192		9.86	0.528
0.494	1.072		0.494	0.04		1.976	0		0.988	0.024		1.976	0.12		0.988	0.016		9.88	0.008		9.88	0		4.94	0.624		19.76	0.2		9.88	0.536
0.495	1.072		0.495	0.048		1.98	0.008		0.99	0.032		1.98	0.112		0.99	0.024		9.9	0		9.9	0		4.95	0.616		19.8	0.208		9.9	0.504
0.496	1.064		0.496	0.048		1.984	0		0.992	0.032		1.984	0.12		0.992	0.016		9.92	0		9.92	0		4.96	0.624		19.84	0.2		9.92	0.544
0.497	1.064		0.497	0.056		1.988	0		0.994	0.032		1.988	0.104		0.994	0.016		9.94	0		9.94	0		4.97	0.632		19.88	0.192		9.94	0.528
0.498	1.04		0.498	0.064		1.992	-0.016		0.996	0.032		1.992	0.104		0.996	0.024		9.96	-0.008		9.96	0.008		4.98	0.64		19.92	0.2		9.96	0.52
0.499	1.056		0.499	0.056		1.996	-0.008		0.998	0.032		1.996	0.112		0.998	0.024		9.98	0		9.98	-0.008		4.99	0.632		19.96	0.2		9.98	0.544
0.5	1.04		0.5	0.064		2	-0.008		1	0.032		2	0.12		1	0.032		10	0.016		10	0.008		5	0.632		20	0.2		10	0.552
0.501	1.04		0.501	0.064		2.004	0.008		1.002	0.032		2.004	0.12		1.002	0.032		10.02	0		10.02	0		5.01	0.616		20.04	0.208		10.02	0.536
0.502	1.016		0.502	0.064		2.008	-0.008		1.004	0		2.008	0.112		1.004	0.032		10.04	0		10.04	0.016		5.02	0.624		20.08	0.2		10.04	0.544
0.503	1.024		0.503	0.04		2.012	-0.008		1.006	0.008		2.012	0.104		1.006	0.032		10.06	0		10.06	0		5.03	0.632		20.12	0.208		10.06	0.528
0.504	1.008		0.504	0.032		2.016	0.008		1.008	0.016		2.016	0.12		1.008	0.04		10.08	0.008		10.08	0		5.04	0.64		20.16	0.192		10.08	0.56
0.505	0.992		0.505	0.04		2.02	0		1.01	0.032		2.02	0.112		1.01	0.024		10.1	0.016		10.1	0		5.05	0.624		20.2	0.2		10.1	0.544
0.506	0.992		0.506	0.04		2.024	0		1.012	0.032		2.024	0.104		1.012	0.048		10.12	0		10.12	0		5.06	0.648		20.24	0.208		10.12	0.544
0.507	0.968		0.507	0.04		2.028	0		1.014	0.032		2.028	0.096		1.014	0.032		10.14	0		10.14	0		5.07	0.632		20.28	0.208		10.14	0.52
0.508	0.952		0.508	0.048		2.032	0		1.016	0.032		2.032	0.096		1.016	0.032		10.16	0		10.16	0		5.08	0.64		20.32	0.2		10.16	0.52
0.509	0.944		0.509	0.064		2.036	0		1.018	0.04		2.036	0.112		1.018	0.048		10.18	0		10.18	0		5.09	0.632		20.36	0.2		10.18	0.52
0.51	0.928		0.51	0.056		2.04	0.008		1.02	0.032		2.04	0.12		1.02	0.056		10.2	0		10.2	0		5.1	0.632		20.4	0.2		10.2	0.536
0.511	0.92		0.511	0.048		2.044	0		1.022	0.032		2.044	0.12		1.022	0.048		10.22	0.008		10.22	0		5.11	0.616		20.44	0.208		10.22	0.56
0.512	0.904		0.512	0.048		2.048	0.008		1.024	0.008		2.048	0.104		1.024	0.048		10.24	0.008		10.24	0		5.12	0.64		20.48	0.192		10.24	0.52
0.513	0.896		0.513	0.032		2.052	-0.008		1.026	0.008		2.052	0.104		1.026	0.04		10.26	0.016		10.26	0		5.13	0.64		20.52	0.2		10.26	0.496
0.514	0.888		0.514	0.032		2.056	0.008		1.028	0.024		2.056	0.112		1.028	0.048		10.28	0.008		10.28	0		5.14	0.624		20.56	0.192		10.28	0.52
0.515	0.872		0.515	0.024		2.06	0		1.03	0.024		2.06	0.12		1.03	0.048		10.3	0		10.3	0		5.15	0.624		20.6	0.2		10.3	0.528
0.516	0.848		0.516	0.032		2.064	0.008		1.032	0.032		2.064	0.104		1.032	0.056		10.32	0.008		10.32	0		5.16	0.64		20.64	0.208		10.32	0.56
0.517	0.832		0.517	0.048		2.068	-0.008		1.034	0.024		2.068	0.104		1.034	0.056		10.34	0		10.34	0.008		5.17	0.632		20.68	0.192		10.34	0.56
0.518	0.816		0.518	0.056		2.072	0		1.036	0.032		2.072	0.104		1.036	0.064		10.36	0.008		10.36	0		5.18	0.664		20.72	0.2		10.36	0.56
0.519	0.8		0.519	0.072		2.076	0		1.038	0.032		2.076	0.112		1.038	0.072		10.38	0		10.38	0.008		5.19	0.624		20.76	0.208		10.38	0.552
0.52	0.776		0.52	0.056		2.08	0		1.04	0.032		2.08	0.104		1.04	0.072		10.4	0.008		10.4	0		5.2	0.64		20.8	0.208		10.4	0.552
0.521	0.768		0.521	0.056		2.084	0.008		1.042	0.04		2.084	0.096		1.042	0.08		10.42	0		10.42	0.008		5.21	0.632		20.84	0.2		10.42	0.544
0.522	0.76		0.522	0.056		2.088	0		1.044	0.016		2.088	0.104		1.044	0.08		10.44	0		10.44	0.008		5.22	0.64		20.88	0.192		10.44	0.528
0.523	0.744		0.523	0.056		2.092	0		1.046	0.024		2.092	0.104		1.046	0.088		10.46	0.008		10.46	0		5.23	0.632		20.92	0.192		10.46	0.56
0.524	0.72		0.524	0.032		2.096	0		1.048	0.032		2.096	0.12		1.048	0.088		10.48	0		10.48	0		5.24	0.632		20.96	0.2		10.48	0.552
0.525	0.704		0.525	0.032		2.1	0.008		1.05	0.032		2.1	0.104		1.05	0.088		10.5	0.008		10.5	0		5.25	0.64		21	0.208		10.5	0.544
0.526	0.704		0.526	0.024		2.104	0.016		1.052	0.032		2.104	0.112		1.052	0.08		10.52	0		10.52	0		5.26	0.624		21.04	0.216		10.52	0.536
0.527	0.672		0.527	0.048		2.108	0		1.054	0.024		2.108	0.104		1.054	0.096		10.54	0.008		10.54	0.008		5.27	0.632		21.08	0.192		10.54	0.56
0.528	0.648		0.528	0.056		2.112	-0.008		1.056	0.032		2.112	0.096		1.056	0.088		10.56	0		10.56	0		5.28	0.648		21.12	0.208		10.56	0.56
0.529	0.64		0.529	0.04		2.116	-0.008		1.058	0.04		2.116	0.112		1.058	0.104		10.58	0.016		10.58	-0.008		5.29	0.64		21.16	0.192		10.58	0.568
0.53	0.608		0.53	0.056		2.12	-0.008		1.06	0.056		2.12	0.12		1.06	0.112		10.6	0.008		10.6	-0.008		5.3	0.624		21.2	0.2		10.6	0.576
0.531	0.592		0.531	0.056		2.124	-0.008		1.062	0.032		2.124	0.104		1.062	0.12		10.62	0.008		10.62	0		5.31	0.632		21.24	0.2		10.62	0.584
0.532	0.584		0.532	0.056		2.128	0		1.064	0.024		2.128	0.104		1.064	0.12		10.64	0		10.64	0.016		5.32	0.632		21.28	0.2		10.64	0.584
0.533	0.576		0.533	0.04		2.132	-0.008		1.066	0.024		2.132	0.104		1.066	0.12		10.66	0		10.66	0		5.33	0.624		21.32	0.2		10.66	0.6
0.534	0.56		0.534	0.04		2.136	0		1.068	0.016		2.136	0.104		1.068	0.128		10.68	0.008		10.68	0.008		5.34	0.624		21.36	0.2		10.68	0.584
0.535	0.536		0.535	0.032		2.14	0.008		1.07	0.04		2.14	0.104		1.07	0.12		10.7	0		10.7	0		5.35	0.616		21.4	0.2		10.7	0.568
0.536	0.536		0.536	0.032		2.144	0.008		1.072	0.032		2.144	0.104		1.072	0.12		10.72	0		10.72	0		5.36	0.64		21.44	0.2		10.72	0.584
0.537	0.504		0.537	0.056		2.148	0.016		1.074	0.024		2.148	0.104		1.074	0.128		10.74	0		10.74	0.008		5.37	0.64		21.48	0.2		10.74	0.576
0.538	0.488		0.538	0.056		2.152	0.008		1.076	0.024		2.152	0.096		1.076	0.144		10.76	0.008		10.76	0		5.38	0.624		21.52	0.2		10.76	0.552
0.539	0.48		0.539	0.064		2.156	-0.008		1.078	0.032		2.156	0.12		1.078	0.152		10.78	0		10.78	0		5.39	0.632		21.56	0.216		10.78	0.552
0.54	0.456		0.54	0.072		2.16	-0.008		1.08	0.04		2.16	0.112		1.08	0.152		10.8	0.008		10.8	0.008		5.4	0.624		21.6	0.2		10.8	0.56
0.541	0.456		0.541	0.064		2.164	0.016		1.082	0.032		2.164	0.104		1.082	0.16		10.82	0		10.82	0.016		5.41	0.624		21.64	0.2		10.82	0.56
0.542	0.44		0.542	0.064		2.168	0.008		1.084	0.024		2.168	0.104		1.084	0.168		10.84	0.008		10.84	0		5.42	0.632		21.68	0.2		10.84	0.56
0.543	0.416		0.543	0.048		2.172	0		1.086	0.016		2.172	0.096		1.086	0.16		10.86	0.008		10.86	0		5.43	0.616		21.72	0.2		10.86	0.552
0.544	0.408		0.544	0.032		2.176	-0.008		1.088	0.032		2.176	0.104		1.088	0.16		10.88	0.008		10.88	0		5.44	0.624		21.76	0.208		10.88	0.592
0.545	0.392		0.545	0.04		2.18	0		1.09	0.032		2.18	0.12		1.09	0.184		10.9	0.008		10.9	-0.008		5.45	0.624		21.8	0.2		10.9	0.576
0.546	0.368		0.546	0.04		2.184	0.008		1.092	0.032		2.184	0.112		1.092	0.184		10.92	0		10.92	0.008		5.46	0.64		21.84	0.2		10.92	0.568
0.547	0.376		0.547	0.056		2.188	-0.008		1.094	0.032		2.188	0.104		1.094	0.184		10.94	0		10.94	0		5.47	0.608		21.88	0.192		10.94	0.568
0.548	0.344		0.548	0.072		2.192	-0.008		1.096	0.024		2.192	0.104		1.096	0.192		10.96	0		10.96	0		5.48	0.624		21.92	0.208		10.96	0.592
0.549	0.352		0.549	0.072		2.196	0		1.098	0.032		2.196	0.104		1.098	0.192		10.98	0		10.98	0		5.49	0.608		21.96	0.208		10.98	0.616
0.55	0.32		0.55	0.072		2.2	0.008		1.1	0.04		2.2	0.104		1.1	0.2		11	0		11	-0.008		5.5	0.624		22	0.2		11	0.576
0.551	0.312		0.551	0.072		2.204	0.008		1.102	0.04		2.204	0.112		1.102	0.208		11.02	0		11.02	0		5.51	0.608		22.04	0.184		11.02	0.576
0.552	0.312		0.552	0.072		2.208	-0.008		1.104	0.016		2.208	0.104		1.104	0.208		11.04	0		11.04	0		5.52	0.632		22.08	0.192		11.04	0.544
0.553	0.296		0.553	0.064		2.212	0		1.106	0.016		2.212	0.096		1.106	0.208		11.06	0.008		11.06	0		5.53	0.616		22.12	0.2		11.06	0.552
0.554	0.288		0.554	0.048		2.216	-0.008		1.108	0.032		2.216	0.104		1.108	0.208		11.08	0.008		11.08	0		5.54	0.624		22.16	0.2		11.08	0.544
0.555	0.288		0.555	0.056		2.22	-0.008		1.11	0.032		2.22	0.112		1.11	0.224		11.1	0.032		11.1	0.016		5.55	0.6		22.2	0.192		11.1	0.536
0.556	0.264		0.556	0.056		2.224	0.008		1.112	0.032		2.224	0.104		1.112	0.232		11.12	0.056		11.12	0		5.56	0.616		22.24	0.2		11.12	0.512
0.557	0.24		0.557	0.072		2.228	0.008		1.114	0.032		2.228	0.096		1.114	0.24		11.14	0.08		11.14	0		5.57	0.616		22.28	0.2		11.14	0.528
0.558	0.248		0.558	0.08		2.232	-0.016		1.116	0.04		2.232	0.104		1.116	0.24		11.16	0.144		11.16	0		5.58	0.616		22.32	0.192		11.16	0.512
0.559	0.24		0.559	0.088		2.236	-0.008		1.118	0.04		2.236	0.104		1.118	0.24		11.18	0.224		11.18	0		5.59	0.624		22.36	0.208		11.18	0.48
0.56	0.224		0.56	0.096		2.24	0		1.12	0.048		2.24	0.104		1.12	0.264		11.2	0.312		11.2	0		5.6	0.624		22.4	0.208		11.2	0.496
0.561	0.224		0.561	0.096		2.244	0.008		1.122	0.04		2.244	0.112		1.122	0.264		11.22	0.432		11.22	0.008		5.61	0.624		22.44	0.2		11.22	0.512
0.562	0.224		0.562	0.08		2.248	0.008		1.124	0.032		2.248	0.112		1.124	0.264		11.24	0.56		11.24	0		5.62	0.624		22.48	0.216		11.24	0.52
0.563	0.216		0.563	0.064		2.252	-0.008		1.126	0.032		2.252	0.104		1.126	0.264		11.26	0.704		11.26	-0.008		5.63	0.608		22.52	0.2		11.26	0.52
0.564	0.208		0.564	0.064		2.256	0		1.128	0.04		2.256	0.104		1.128	0.272		11.28	0.824		11.28	0		5.64	0.632		22.56	0.192		11.28	0.504
0.565	0.192		0.565	0.072		2.26	0		1.13	0.048		2.26	0.104		1.13	0.28		11.3	0.944		11.3	0		5.65	0.624		22.6	0.192		11.3	0.528
0.566	0.184		0.566	0.08		2.264	-0.008		1.132	0.04		2.264	0.112		1.132	0.288		11.32	1.032		11.32	0		5.66	0.6		22.64	0.2		11.32	0.552
0.567	0.192		0.567	0.072		2.268	0		1.134	0.04		2.268	0.104		1.134	0.296		11.34	1.112		11.34	0		5.67	0.608		22.68	0.2		11.34	0.536
0.568	0.168		0.568	0.104		2.272	0		1.136	0.04		2.272	0.112		1.136	0.296		11.36	1.168		11.36	0		5.68	0.624		22.72	0.184		11.36	0.544
0.569	0.16		0.569	0.096		2.276	0		1.138	0.048		2.276	0.104		1.138	0.296		11.38	1.216		11.38	0		5.69	0.6		22.76	0.2		11.38	0.536
0.57	0.144		0.57	0.104		2.28	-0.008		1.14	0.064		2.28	0.12		1.14	0.32		11.4	1.24		11.4	0		5.7	0.624		22.8	0.208		11.4	0.512
0.571	0.16		0.571	0.096		2.284	0		1.142	0.048		2.284	0.104		1.142	0.328		11.42	1.232		11.42	0		5.71	0.632		22.84	0.192		11.42	0.536
0.572	0.152		0.572	0.104		2.288	-0.008		1.144	0.032		2.288	0.104		1.144	0.32		11.44	1.216		11.44	0		5.72	0.632		22.88	0.208		11.44	0.528
0.573	0.136		0.573	0.088		2.292	0		1.146	0.048		2.292	0.104		1.146	0.328		11.46	1.184		11.46	0		5.73	0.624		22.92	0.2		11.46	0.528
0.574	0.136		0.574	0.096		2.296	0		1.148	0.048		2.296	0.112		1.148	0.328		11.48	1.144		11.48	0		5.74	0.616		22.96	0.2		11.48	0.512
0.575	0.144		0.575	0.104		2.3	0		1.15	0.056		2.3	0.104		1.15	0.336		11.5	1.072		11.5	0		5.75	0.616		23	0.208		11.5	0.528
0.576	0.128		0.576	0.112		2.304	0.008		1.152	0.056		2.304	0.096		1.152	0.336		11.52	1.008		11.52	-0.008		5.76	0.624		23.04	0.2		11.52	0.52
0.577	0.128		0.577	0.128		2.308	0.008		1.154	0.048		2.308	0.112		1.154	0.344		11.54	0.92		11.54	0.008		5.77	0.608		23.08	0.2		11.54	0.504
0.578	0.12		0.578	0.136		2.312	0		1.156	0.056		2.312	0.112		1.156	0.344		11.56	0.832		11.56	0		5.78	0.624		23.12	0.208		11.56	0.552
0.579	0.112		0.579	0.144		2.316	-0.008		1.158	0.064		2.316	0.096		1.158	0.352		11.58	0.744		11.58	0.016		5.79	0.616		23.16	0.192		11.58	0.552
0.58	0.12		0.58	0.152		2.32	0.008		1.16	0.08		2.32	0.112		1.16	0.368		11.6	0.664		11.6	0		5.8	0.616		23.2	0.2		11.6	0.544
0.581	0.12		0.581	0.144		2.324	0.008		1.162	0.072		2.324	0.096		1.162	0.368		11.62	0.568		11.62	0		5.81	0.616		23.24	0.216		11.62	0.576
0.582	0.104		0.582	0.152		2.328	0.008		1.164	0.056		2.328	0.096		1.164	0.376		11.64	0.48		11.64	0		5.82	0.624		23.28	0.192		11.64	0.56
0.583	0.112		0.583	0.152		2.332	0		1.166	0.064		2.332	0.104		1.166	0.368		11.66	0.416		11.66	0		5.83	0.592		23.32	0.2		11.66	0.56
0.584	0.104		0.584	0.128		2.336	-0.008		1.168	0.08		2.336	0.104		1.168	0.384		11.68	0.36		11.68	0.008		5.84	0.648		23.36	0.216		11.68	0.56
0.585	0.104		0.585	0.128		2.34	0		1.17	0.088		2.34	0.112		1.17	0.392		11.7	0.304		11.7	0		5.85	0.616		23.4	0.2		11.7	0.536
0.586	0.088		0.586	0.136		2.344	0.008		1.172	0.088		2.344	0.112		1.172	0.392		11.72	0.248		11.72	-0.008		5.86	0.616		23.44	0.2		11.72	0.568
0.587	0.072		0.587	0.16		2.348	0		1.174	0.072		2.348	0.104		1.174	0.4		11.74	0.2		11.74	0.008		5.87	0.632		23.48	0.192		11.74	0.552
0.588	0.072		0.588	0.16		2.352	0		1.176	0.096		2.352	0.096		1.176	0.408		11.76	0.168		11.76	0.008		5.88	0.632		23.52	0.2		11.76	0.528
0.589	0.088		0.589	0.184		2.356	0		1.178	0.112		2.356	0.12		1.178	0.432		11.78	0.144		11.78	0.016		5.89	0.616		23.56	0.208		11.78	0.536
0.59	0.08		0.59	0.184		2.36	0		1.18	0.096		2.36	0.112		1.18	0.416		11.8	0.12		11.8	-0.008		5.9	0.632		23.6	0.2		11.8	0.544
0.591	0.072		0.591	0.192		2.364	0.008		1.182	0.104		2.364	0.104		1.182	0.432		11.82	0.088		11.82	0		5.91	0.616		23.64	0.2		11.82	0.528
0.592	0.072		0.592	0.176		2.368	0.008		1.184	0.096		2.368	0.104		1.184	0.432		11.84	0.072		11.84	0		5.92	0.616		23.68	0.2		11.84	0.512
0.593	0.08		0.593	0.184		2.372	0		1.186	0.096		2.372	0.104		1.186	0.424		11.86	0.056		11.86	0.008		5.93	0.616		23.72	0.208		11.86	0.512
0.594	0.072		0.594	0.176		2.376	0		1.188	0.12		2.376	0.12		1.188	0.432		11.88	0.04		11.88	0		5.94	0.624		23.76	0.2		11.88	0.544
0.595	0.08		0.595	0.176		2.38	0.016		1.19	0.136		2.38	0.104		1.19	0.424		11.9	0.04		11.9	0		5.95	0.616		23.8	0.2		11.9	0.536
0.596	0.064		0.596	0.176		2.384	0.016		1.192	0.136		2.384	0.104		1.192	0.44		11.92	0.024		11.92	0		5.96	0.608		23.84	0.192		11.92	0.536
0.597	0.072		0.597	0.208		2.388	0.008		1.194	0.12		2.388	0.096		1.194	0.44		11.94	0.024		11.94	0		5.97	0.632		23.88	0.2		11.94	0.544
0.598	0.056		0.598	0.216		2.392	0		1.196	0.144		2.392	0.112		1.196	0.456		11.96	0.016		11.96	0.008		5.98	0.64		23.92	0.192		11.96	0.528
0.599	0.056		0.599	0.24		2.396	0.016		1.198	0.144		2.396	0.12		1.198	0.456		11.98	0.016		11.98	0.008		5.99	0.624		23.96	0.216		11.98	0.536
0.6	0.056		0.6	0.24		2.4	0.016		1.2	0.16		2.4	0.104		1.2	0.464		12	0.008		12	0		6	0.64		24	0.208		12	0.544
0.601	0.056		0.601	0.24		2.404	0.016		1.202	0.168		2.404	0.112		1.202	0.472		12.02	0.008		12.02	0.008		6.01	0.632		24.04	0.2		12.02	0.552
0.602	0.056		0.602	0.256		2.408	0.016		1.204	0.16		2.408	0.104		1.204	0.488		12.04	0		12.04	0		6.02	0.632		24.08	0.2		12.04	0.528
0.603	0.064		0.603	0.256		2.412	0.016		1.206	0.16		2.412	0.12		1.206	0.496		12.06	0.008		12.06	0		6.03	0.624		24.12	0.208		12.06	0.536
0.604	0.064		0.604	0.232		2.416	0.016		1.208	0.168		2.416	0.112		1.208	0.472		12.08	0.016		12.08	0		6.04	0.616		24.16	0.208		12.08	0.504
0.605	0.056		0.605	0.248		2.42	0.032		1.21	0.192		2.42	0.104		1.21	0.488		12.1	0.008		12.1	0		6.05	0.624		24.2	0.208		12.1	0.504
0.606	0.056		0.606	0.248		2.424	0.04		1.212	0.2		2.424	0.112		1.212	0.48		12.12	0.008		12.12	0		6.06	0.616		24.24	0.192		12.12	0.488
0.607	0.056		0.607	0.24		2.428	0.024		1.214	0.2		2.428	0.112		1.214	0.488		12.14	0		12.14	-0.008		6.07	0.624		24.28	0.216		12.14	0.456
0.608	0.056		0.608	0.264		2.432	0.04		1.216	0.2		2.432	0.096		1.216	0.496		12.16	0		12.16	0.008		6.08	0.64		24.32	0.2		12.16	0.464
0.609	0.048		0.609	0.296		2.436	0.04		1.218	0.232		2.436	0.104		1.218	0.504		12.18	0		12.18	0.016		6.09	0.632		24.36	0.2		12.18	0.464
0.61	0.048		0.61	0.288		2.44	0.048		1.22	0.224		2.44	0.12		1.22	0.504		12.2	0.016		12.2	0		6.1	0.64		24.4	0.208		12.2	0.44
0.611	0.056		0.611	0.296		2.444	0.048		1.222	0.224		2.444	0.12		1.222	0.528		12.22	0		12.22	0		6.11	0.624		24.44	0.2		12.22	0.456
0.612	0.04		0.612	0.296		2.448	0.064		1.224	0.24		2.448	0.104		1.224	0.52		12.24	0		12.24	0.008		6.12	0.64		24.48	0.2		12.24	0.48
0.613	0.048		0.613	0.312		2.452	0.064		1.226	0.232		2.452	0.112		1.226	0.528		12.26	0		12.26	0		6.13	0.64		24.52	0.2		12.26	0.456
0.614	0.056		0.614	0.296		2.456	0.064		1.228	0.272		2.456	0.112		1.228	0.52		12.28	0		12.28	0.008		6.14	0.656		24.56	0.2		12.28	0.456
0.615	0.04		0.615	0.312		2.46	0.08		1.23	0.256		2.46	0.104		1.23	0.536		12.3	0.008		12.3	0		6.15	0.624		24.6	0.208		12.3	0.464
0.616	0.04		0.616	0.296		2.464	0.088		1.232	0.264		2.464	0.112		1.232	0.528		12.32	0.008		12.32	0		6.16	0.648		24.64	0.2		12.32	0.48
0.617	0.04		0.617	0.344		2.468	0.096		1.234	0.288		2.468	0.104		1.234	0.52		12.34	0.008		12.34	0.008		6.17	0.624		24.68	0.208		12.34	0.496
0.618	0.04		0.618	0.352		2.472	0.104		1.236	0.288		2.472	0.096		1.236	0.528		12.36	0		12.36	0.008		6.18	0.64		24.72	0.208		12.36	0.504
0.619	0.048		0.619	0.352		2.476	0.112		1.238	0.328		2.476	0.096		1.238	0.536		12.38	0		12.38	0.016		6.19	0.64		24.76	0.208		12.38	0.52
0.62	0.04		0.62	0.368		2.48	0.136		1.24	0.312		2.48	0.12		1.24	0.56		12.4	0.008		12.4	0		6.2	0.64		24.8	0.2		12.4	0.48
0.621	0.048		0.621	0.36		2.484	0.144		1.242	0.32		2.484	0.104		1.242	0.56		12.42	0.016		12.42	0		6.21	0.64		24.84	0.2		12.42	0.52
0.622	0.04		0.622	0.376		2.488	0.16		1.244	0.312		2.488	0.104		1.244	0.56		12.44	0.008		12.44	0		6.22	0.656		24.88	0.208		12.44	0.504
0.623	0.048		0.623	0.376		2.492	0.16		1.246	0.344		2.492	0.104		1.246	0.56		12.46	0.008		12.46	0.008		6.23	0.632		24.92	0.2		12.46	0.472
0.624	0.024		0.624	0.352		2.496	0.184		1.248	0.344		2.496	0.112		1.248	0.568		12.48	0		12.48	0.008		6.24	0.648		24.96	0.2		12.48	0.48
0.625	0.056		0.625	0.352		2.5	0.2		1.25	0.36		2.5	0.104		1.25	0.568		12.5	0.008		12.5	0		6.25	0.624		25	0.2		12.5	0.488
0.626	0.04		0.626	0.36		2.504	0.224		1.252	0.368		2.504	0.104		1.252	0.568		12.52	-0.008		12.52	0		6.26	0.64		25.04	0.208		12.52	0.472
0.627	0.032		0.627	0.392		2.508	0.224		1.254	0.368		2.508	0.104		1.254	0.568		12.54	0.008		12.54	0		6.27	0.648		25.08	0.2		12.54	0.464
0.628	0.024		0.628	0.392		2.512	0.256		1.256	0.376		2.512	0.104		1.256	0.576		12.56	0		12.56	0		6.28	0.656		25.12	0.192		12.56	0.456
0.629	0.024		0.629	0.424		2.516	0.264		1.258	0.392		2.516	0.112		1.258	0.592		12.58	0		12.58	0		6.29	0.648		25.16	0.208		12.58	0.456
0.63	0.024		0.63	0.432		2.52	0.28		1.26	0.408		2.52	0.104		1.26	0.584		12.6	0		12.6	0		6.3	0.648		25.2	0.2		12.6	0.48
0.631	0.032		0.631	0.44		2.524	0.296		1.262	0.408		2.524	0.104		1.262	0.592		12.62	0		12.62	0		6.31	0.648		25.24	0.208		12.62	0.472
0.632	0.024		0.632	0.424		2.528	0.312		1.264	0.4		2.528	0.096		1.264	0.592		12.64	0		12.64	0		6.32	0.656		25.28	0.192		12.64	0.456
0.633	0.032		0.633	0.424		2.532	0.32		1.266	0.432		2.532	0.104		1.266	0.608		12.66	0.008		12.66	0		6.33	0.624		25.32	0.2		12.66	0.472
0.634	0.024		0.634	0.432		2.536	0.328		1.268	0.432		2.536	0.104		1.268	0.6		12.68	0		12.68	0		6.34	0.64		25.36	0.2		12.68	0.496
0.635	0.032		0.635	0.448		2.54	0.344		1.27	0.456		2.54	0.104		1.27	0.608		12.7	0		12.7	0.008		6.35	0.616		25.4	0.2		12.7	0.488
0.636	0.048		0.636	0.448		2.544	0.36		1.272	0.464		2.544	0.12		1.272	0.608		12.72	0.008		12.72	0		6.36	0.648		25.44	0.2		12.72	0.488
0.637	0.04		0.637	0.48		2.548	0.368		1.274	0.48		2.548	0.104		1.274	0.608		12.74	0		12.74	0		6.37	0.632		25.48	0.208		12.74	0.488
0.638	0.032		0.638	0.472		2.552	0.368		1.276	0.48		2.552	0.104		1.276	0.616		12.76	0		12.76	0.008		6.38	0.656		25.52	0.192		12.76	0.488
0.639	0.016		0.639	0.48		2.556	0.384		1.278	0.48		2.556	0.104		1.278	0.616		12.78	0.008		12.78	0		6.39	0.664		25.56	0.2		12.78	0.488
0.64	0.024		0.64	0.488		2.56	0.384		1.28	0.488		2.56	0.112		1.28	0.624		12.8	0.008		12.8	0.016		6.4	0.656		25.6	0.208		12.8	0.504
0.641	0.032		0.641	0.512		2.564	0.408		1.282	0.512		2.564	0.112		1.282	0.632		12.82	0		12.82	0		6.41	0.648		25.64	0.2		12.82	0.48
0.642	0.04		0.642	0.48		2.568	0.416		1.284	0.496		2.568	0.104		1.284	0.624		12.84	0		12.84	0		6.42	0.656		25.68	0.2		12.84	0.456
0.643	0.032		0.643	0.496		2.572	0.4		1.286	0.504		2.572	0.112		1.286	0.632		12.86	0		12.86	0		6.43	0.64		25.72	0.216		12.86	0.464
0.644	0.024		0.644	0.472		2.576	0.4		1.288	0.512		2.576	0.112		1.288	0.624		12.88	0.008		12.88	0.016		6.44	0.64		25.76	0.2		12.88	0.456
0.645	0.04		0.645	0.488		2.58	0.416		1.29	0.536		2.58	0.112		1.29	0.616		12.9	0		12.9	0		6.45	0.648		25.8	0.2		12.9	0.472
0.646	0.04		0.646	0.488		2.584	0.408		1.292	0.536		2.584	0.104		1.292	0.624		12.92	0		12.92	0		6.46	0.648		25.84	0.2		12.92	0.48
0.647	0.032		0.647	0.512		2.588	0.416		1.294	0.552		2.588	0.104		1.294	0.64		12.94	0.008		12.94	0		6.47	0.632		25.88	0.208		12.94	0.472
0.648	0.032		0.648	0.528		2.592	0.408		1.296	0.56		2.592	0.104		1.296	0.64		12.96	0		12.96	0.008		6.48	0.64		25.92	0.192		12.96	0.488
0.649	0.016		0.649	0.536		2.596	0.4		1.298	0.584		2.596	0.112		1.298	0.64		12.98	0		12.98	0		6.49	0.656		25.96	0.208		12.98	0.48
0.65	0.024		0.65	0.528		2.6	0.4		1.3	0.584		2.6	0.104		1.3	0.64		13	0.008		13	0		6.5	0.632		26	0.2		13	0.48
0.651	0.024		0.651	0.544		2.604	0.392		1.302	0.576		2.604	0.104		1.302	0.656		13.02	0.008		13.02	0		6.51	0.648		26.04	0.2		13.02	0.472
0.652	0.032		0.652	0.536		2.608	0.384		1.304	0.576		2.608	0.104		1.304	0.648		13.04	0		13.04	0		6.52	0.664		26.08	0.2		13.04	0.496
0.653	0.04		0.653	0.544		2.612	0.376		1.306	0.584		2.612	0.104		1.306	0.648		13.06	0		13.06	0.008		6.53	0.648		26.12	0.192		13.06	0.512
0.654	0.024		0.654	0.544		2.616	0.36		1.308	0.6		2.616	0.104		1.308	0.648		13.08	0		13.08	0		6.54	0.648		26.16	0.192		13.08	0.496
0.655	0.032		0.655	0.536		2.62	0.352		1.31	0.616		2.62	0.112		1.31	0.648		13.1	0.008		13.1	-0.016		6.55	0.632		26.2	0.2		13.1	0.512
0.656	0.032		0.656	0.56		2.624	0.352		1.312	0.616		2.624	0.104		1.312	0.64		13.12	0.008		13.12	0		6.56	0.664		26.24	0.2		13.12	0.504
0.657	0.024		0.657	0.568		2.628	0.344		1.314	0.632		2.628	0.112		1.314	0.656		13.14	0		13.14	0.008		6.57	0.648		26.28	0.2		13.14	0.512
0.658	0.016		0.658	0.6		2.632	0.32		1.316	0.616		2.632	0.112		1.316	0.664		13.16	0.008		13.16	0		6.58	0.656		26.32	0.2		13.16	0.488
0.659	0.024		0.659	0.608		2.636	0.304		1.318	0.632		2.636	0.112		1.318	0.664		13.18	0		13.18	0		6.59	0.656		26.36	0.2		13.18	0.504
0.66	0.032		0.66	0.6		2.64	0.296		1.32	0.648		2.64	0.096		1.32	0.672		13.2	0.016		13.2	0		6.6	0.64		26.4	0.2		13.2	0.504
0.661	0.016		0.661	0.6		2.644	0.288		1.322	0.64		2.644	0.104		1.322	0.664		13.22	0		13.22	0		6.61	0.64		26.44	0.2		13.22	0.488
0.662	0.032		0.662	0.6		2.648	0.272		1.324	0.64		2.648	0.104		1.324	0.664		13.24	0		13.24	0		6.62	0.672		26.48	0.208		13.24	0.464
0.663	0.024		0.663	0.6		2.652	0.256		1.326	0.672		2.652	0.112		1.326	0.664		13.26	0.016		13.26	0.008		6.63	0.656		26.52	0.208		13.26	0.48
0.664	0.032		0.664	0.584		2.656	0.232		1.328	0.656		2.656	0.12		1.328	0.672		13.28	0.008		13.28	0		6.64	0.648		26.56	0.2		13.28	0.48
0.665	0.04		0.665	0.6		2.66	0.232		1.33	0.688		2.66	0.112		1.33	0.664		13.3	0.016		13.3	0.016		6.65	0.648		26.6	0.2		13.3	0.472
0.666	0.032		0.666	0.592		2.664	0.224		1.332	0.68		2.664	0.12		1.332	0.664		13.32	0		13.32	0		6.66	0.648		26.64	0.216		13.32	0.464
0.667	0.016		0.667	0.608		2.668	0.208		1.334	0.664		2.668	0.104		1.334	0.664		13.34	0		13.34	0.008		6.67	0.656		26.68	0.2		13.34	0.48
0.668	0.008		0.668	0.624		2.672	0.2		1.336	0.68		2.672	0.104		1.336	0.664		13.36	0		13.36	0.008		6.68	0.656		26.72	0.2		13.36	0.504
0.669	0.016		0.669	0.648		2.676	0.168		1.338	0.696		2.676	0.112		1.338	0.672		13.38	0		13.38	0.008		6.69	0.664		26.76	0.208		13.38	0.512
0.67	0.024		0.67	0.648		2.68	0.176		1.34	0.704		2.68	0.12		1.34	0.672		13.4	0		13.4	0		6.7	0.672		26.8	0.192		13.4	0.504
0.671	0.024		0.671	0.64		2.684	0.16		1.342	0.712		2.684	0.112		1.342	0.688		13.42	0.008		13.42	0.008		6.71	0.656		26.84	0.208		13.42	0.512
0.672	0.024		0.672	0.648		2.688	0.16		1.344	0.688		2.688	0.104		1.344	0.68		13.44	0		13.44	0		6.72	0.672		26.88	0.208		13.44	0.52
0.673	0.024		0.673	0.64		2.692	0.144		1.346	0.704		2.692	0.096		1.346	0.68		13.46	0		13.46	-0.008		6.73	0.664		26.92	0.2		13.46	0.504
0.674	0.032		0.674	0.632		2.696	0.128		1.348	0.704		2.696	0.12		1.348	0.672		13.48	0		13.48	0.008		6.74	0.664		26.96	0.208		13.48	0.496
0.675	0.04		0.675	0.624		2.7	0.128		1.35	0.704		2.7	0.12		1.35	0.664		13.5	0		13.5	0		6.75	0.648		27	0.216		13.5	0.488
0.676	0.032		0.676	0.624		2.704	0.128		1.352	0.72		2.704	0.104		1.352	0.672		13.52	0.008		13.52	0		6.76	0.688		27.04	0.208		13.52	0.48
0.677	0.024		0.677	0.64		2.708	0.12		1.354	0.712		2.708	0.104		1.354	0.672		13.54	0		13.54	0.008		6.77	0.656		27.08	0.208		13.54	0.48
0.678	0.024		0.678	0.664		2.712	0.104		1.356	0.728		2.712	0.112		1.356	0.664		13.56	0.008		13.56	0.008		6.78	0.664		27.12	0.2		13.56	0.48
0.679	0.024		0.679	0.672		2.716	0.088		1.358	0.728		2.716	0.112		1.358	0.664		13.58	-0.008		13.58	0.008		6.79	0.672		27.16	0.2		13.58	0.464
0.68	0.024		0.68	0.68		2.72	0.096		1.36	0.72		2.72	0.112		1.36	0.672		13.6	0.008		13.6	0		6.8	0.688		27.2	0.2		13.6	0.464
0.681	0.032		0.681	0.664		2.724	0.096		1.362	0.736		2.724	0.112		1.362	0.68		13.62	0.008		13.62	0		6.81	0.672		27.24	0.184		13.62	0.488
0.682	0.032		0.682	0.664		2.728	0.08		1.364	0.728		2.728	0.112		1.364	0.664		13.64	0.008		13.64	0		6.82	0.68		27.28	0.192		13.64	0.472
0.683	0.032		0.683	0.648		2.732	0.072		1.366	0.72		2.732	0.12		1.366	0.672		13.66	0.008		13.66	0.008		6.83	0.664		27.32	0.192		13.66	0.456
0.684	0.04		0.684	0.672		2.736	0.072		1.368	0.728		2.736	0.112		1.368	0.68		13.68	0.008		13.68	0.008		6.84	0.68		27.36	0.2		13.68	0.472
0.685	0.04		0.685	0.64		2.74	0.056		1.37	0.752		2.74	0.112		1.37	0.672		13.7	0		13.7	0		6.85	0.672		27.4	0.2		13.7	0.472
0.686	0.024		0.686	0.68		2.744	0.056		1.372	0.744		2.744	0.112		1.372	0.672		13.72	0		13.72	0.016		6.86	0.672		27.44	0.216		13.72	0.472
0.687	0.016		0.687	0.664		2.748	0.048		1.374	0.752		2.748	0.112		1.374	0.664		13.74	0		13.74	0		6.87	0.672		27.48	0.216		13.74	0.48
0.688	0.016		0.688	0.68		2.752	0.048		1.376	0.744		2.752	0.12		1.376	0.664		13.76	0		13.76	0.008		6.88	0.688		27.52	0.216		13.76	0.48
0.689	0.024		0.689	0.696		2.756	0.056		1.378	0.744		2.756	0.112		1.378	0.68		13.78	0		13.78	0.016		6.89	0.696		27.56	0.2		13.78	0.488
0.69	0.016		0.69	0.688		2.76	0.048		1.38	0.752		2.76	0.128		1.38	0.656		13.8	0		13.8	0.016		6.9	0.672		27.6	0.2		13.8	0.488
0.691	0.016		0.691	0.696		2.764	0.048		1.382	0.76		2.764	0.128		1.382	0.672		13.82	0.008		13.82	0		6.91	0.704		27.64	0.2		13.82	0.504
0.692	0.032		0.692	0.68		2.768	0.032		1.384	0.744		2.768	0.12		1.384	0.672		13.84	0		13.84	0.008		6.92	0.696		27.68	0.216		13.84	0.488
0.693	0.024		0.693	0.696		2.772	0.024		1.386	0.744		2.772	0.12		1.386	0.68		13.86	0		13.86	0.008		6.93	0.68		27.72	0.184		13.86	0.48
0.694	0.032		0.694	0.68		2.776	0.024		1.388	0.72		2.776	0.128		1.388	0.664		13.88	0.008		13.88	0		6.94	0.68		27.76	0.2		13.88	0.488
0.695	0.016		0.695	0.68		2.78	0.032		1.39	0.736		2.78	0.128		1.39	0.672		13.9	0		13.9	0.008		6.95	0.688		27.8	0.208		13.9	0.472
0.696	0.024		0.696	0.688		2.784	0.032		1.392	0.744		2.784	0.136		1.392	0.656		13.92	0		13.92	0.016		6.96	0.696		27.84	0.192		13.92	0.456
0.697	0.032		0.697	0.696		2.788	0.032		1.394	0.76		2.788	0.128		1.394	0.664		13.94	0		13.94	0.008		6.97	0.68		27.88	0.208		13.94	0.472
0.698	0.032		0.698	0.712		2.792	0.016		1.396	0.744		2.792	0.128		1.396	0.656		13.96	0		13.96	0		6.98	0.688		27.92	0.2		13.96	0.456
0.699	0.016		0.699	0.712		2.796	0.024		1.398	0.76		2.796	0.144		1.398	0.664		13.98	0		13.98	0.008		6.99	0.688		27.96	0.2		13.98	0.44
0.7	0.024		0.7	0.712		2.8	0.032		1.4	0.744		2.8	0.152		1.4	0.664		14	0		14	0.008		7	0.696		28	0.208		14	0.456
0.701	0.016		0.701	0.696		2.804	0.024		1.402	0.728		2.804	0.152		1.402	0.656		14.02	0.008		14.02	0		7.01	0.704		28.04	0.216		14.02	0.44
0.702	0.024		0.702	0.704		2.808	0.024		1.404	0.736		2.808	0.144		1.404	0.656		14.04	0		14.04	0		7.02	0.696		28.08	0.2		14.04	0.416
0.703	0.024		0.703	0.696		2.812	0.016		1.406	0.712		2.812	0.16		1.406	0.648		14.06	0		14.06	-0.008		7.03	0.68		28.12	0.2		14.06	0.44
0.704	0.032		0.704	0.688		2.816	0.024		1.408	0.728		2.816	0.168		1.408	0.64		14.08	0		14.08	0.008		7.04	0.696		28.16	0.208		14.08	0.432
0.705	0.04		0.705	0.68		2.82	0.016		1.41	0.728		2.82	0.176		1.41	0.648		14.1	0		14.1	0.008		7.05	0.688		28.2	0.2		14.1	0.456
0.706	0.024		0.706	0.696		2.824	0.016		1.412	0.72		2.824	0.176		1.412	0.648		14.12	-0.016		14.12	0		7.06	0.68		28.24	0.2		14.12	0.456
0.707	0.032		0.707	0.704		2.828	0.016		1.414	0.728		2.828	0.176		1.414	0.64		14.14	0		14.14	0.008		7.07	0.72		28.28	0.192		14.14	0.416
0.708	0.024		0.708	0.696		2.832	0.008		1.416	0.72		2.832	0.184		1.416	0.64		14.16	0.008		14.16	0		7.08	0.704		28.32	0.2		14.16	0.44
0.709	0.032		0.709	0.712		2.836	0.016		1.418	0.712		2.836	0.192		1.418	0.64		14.18	0		14.18	0		7.09	0.712		28.36	0.208		14.18	0.44
0.71	0.024		0.71	0.712		2.84	0		1.42	0.712		2.84	0.2		1.42	0.632		14.2	0		14.2	0		7.1	0.712		28.4	0.2		14.2	0.432
0.711	0.032		0.711	0.728		2.844	0.032		1.422	0.72		2.844	0.2		1.422	0.632		14.22	0		14.22	0		7.11	0.736		28.44	0.192		14.22	0.456
0.712	0.032		0.712	0.696		2.848	0		1.424	0.688		2.848	0.192		1.424	0.632		14.24	0		14.24	-0.008		7.12	0.712		28.48	0.2		14.24	0.44
0.713	0.024		0.713	0.704		2.852	0.008		1.426	0.696		2.852	0.208		1.426	0.64		14.26	0		14.26	0.008		7.13	0.712		28.52	0.2		14.26	0.44
0.714	0.048		0.714	0.696		2.856	0.016		1.428	0.696		2.856	0.232		1.428	0.624		14.28	0		14.28	0.008		7.14	0.712		28.56	0.216		14.28	0.448
0.715	0.04		0.715	0.696		2.86	0.008		1.43	0.696		2.86	0.224		1.43	0.624		14.3	0.016		14.3	0.008		7.15	0.712		28.6	0.208		14.3	0.44
0.716	0.048		0.716	0.712		2.864	0.016		1.432	0.704		2.864	0.232		1.432	0.632		14.32	0		14.32	0		7.16	0.72		28.64	0.208		14.32	0.44
0.717	0.048		0.717	0.712		2.868	0.016		1.434	0.688		2.868	0.24		1.434	0.608		14.34	0.008		14.34	0.008		7.17	0.696		28.68	0.192		14.34	0.44
0.718	0.04		0.718	0.72		2.872	0		1.436	0.688		2.872	0.248		1.436	0.616		14.36	0		14.36	0.016		7.18	0.728		28.72	0.192		14.36	0.432
0.719	0.04		0.719	0.712		2.876	-0.008		1.438	0.68		2.876	0.264		1.438	0.624		14.38	0.008		14.38	0		7.19	0.72		28.76	0.2		14.38	0.408
0.72	0.048		0.72	0.712		2.88	0.008		1.44	0.68		2.88	0.264		1.44	0.624		14.4	0		14.4	0		7.2	0.72		28.8	0.216		14.4	0.4
0.721	0.048		0.721	0.728		2.884	0.008		1.442	0.656		2.884	0.272		1.442	0.624		14.42	0.008		14.42	0		7.21	0.728		28.84	0.216		14.42	0.416
0.722	0.048		0.722	0.712		2.888	0		1.444	0.656		2.888	0.272		1.444	0.616		14.44	0.008		14.44	0		7.22	0.728		28.88	0.2		14.44	0.408
0.723	0.056		0.723	0.704		2.892	0.008		1.446	0.656		2.892	0.28		1.446	0.608		14.46	0		14.46	0.008		7.23	0.728		28.92	0.216		14.46	0.408
0.724	0.064		0.724	0.68		2.896	0.008		1.448	0.64		2.896	0.288		1.448	0.6		14.48	0		14.48	0.008		7.24	0.736		28.96	0.192		14.48	0.408
0.725	0.072		0.725	0.672		2.9	0		1.45	0.64		2.9	0.296		1.45	0.6		14.5	0.008		14.5	0		7.25	0.728		29	0.192		14.5	0.4
0.726	0.072		0.726	0.68		2.904	0		1.452	0.632		2.904	0.312		1.452	0.6		14.52	0.008		14.52	0.008		7.26	0.728		29.04	0.2		14.52	0.408
0.727	0.072		0.727	0.688		2.908	0.016		1.454	0.624		2.908	0.296		1.454	0.608		14.54	0		14.54	0		7.27	0.736		29.08	0.192		14.54	0.4
0.728	0.088		0.728	0.704		2.912	0.008		1.456	0.624		2.912	0.32		1.456	0.6		14.56	0.008		14.56	0		7.28	0.744		29.12	0.2		14.56	0.416
0.729	0.08		0.729	0.696		2.916	-0.008		1.458	0.632		2.916	0.32		1.458	0.584		14.58	0		14.58	0.008		7.29	0.728		29.16	0.2		14.58	0.424
0.73	0.088		0.73	0.704		2.92	0.016		1.46	0.616		2.92	0.328		1.46	0.584		14.6	0.008		14.6	0		7.3	0.72		29.2	0.208		14.6	0.416
0.731	0.088		0.731	0.704		2.924	0.008		1.462	0.608		2.924	0.328		1.462	0.592		14.62	0.016		14.62	0		7.31	0.744		29.24	0.2		14.62	0.448
0.732	0.088		0.732	0.696		2.928	0.008		1.464	0.584		2.928	0.336		1.464	0.584		14.64	0		14.64	0		7.32	0.744		29.28	0.2		14.64	0.424
0.733	0.104		0.733	0.68		2.932	0.016		1.466	0.584		2.932	0.336		1.466	0.576		14.66	0		14.66	0.008		7.33	0.744		29.32	0.208		14.66	0.44
0.734	0.112		0.734	0.664		2.936	0.016		1.468	0.592		2.936	0.352		1.468	0.568		14.68	0.008		14.68	0.008		7.34	0.736		29.36	0.208		14.68	0.432
0.735	0.12		0.735	0.68		2.94	0.016		1.47	0.592		2.94	0.344		1.47	0.552		14.7	0.008		14.7	0.008		7.35	0.736		29.4	0.192		14.7	0.448
0.736	0.12		0.736	0.664		2.944	0.016		1.472	0.584		2.944	0.36		1.472	0.568		14.72	0.016		14.72	0.008		7.36	0.752		29.44	0.216		14.72	0.44
0.737	0.144		0.737	0.696		2.948	0.024		1.474	0.576		2.948	0.352		1.474	0.56		14.74	0		14.74	0.008		7.37	0.744		29.48	0.2		14.74	0.456
0.738	0.12		0.738	0.688		2.952	0.016		1.476	0.568		2.952	0.368		1.476	0.552		14.76	0.008		14.76	0.008		7.38	0.76		29.52	0.2		14.76	0.448
0.739	0.136		0.739	0.696		2.956	0.032		1.478	0.552		2.956	0.36		1.478	0.552		14.78	0		14.78	0		7.39	0.76		29.56	0.208		14.78	0.44
0.74	0.144		0.74	0.704		2.96	0.032		1.48	0.56		2.96	0.368		1.48	0.544		14.8	0.008		14.8	0		7.4	0.752		29.6	0.2		14.8	0.432
0.741	0.168		0.741	0.688		2.964	0.032		1.482	0.544		2.964	0.36		1.482	0.544		14.82	0.008		14.82	0.008		7.41	0.728		29.64	0.192		14.82	0.432
0.742	0.176		0.742	0.672		2.968	0.04		1.484	0.52		2.968	0.36		1.484	0.536		14.84	0.016		14.84	0		7.42	0.752		29.68	0.208		14.84	0.44
0.743	0.184		0.743	0.664		2.972	0.048		1.486	0.536		2.972	0.368		1.486	0.536		14.86	0.016		14.86	0		7.43	0.736		29.72	0.2		14.86	0.44
0.744	0.2		0.744	0.648		2.976	0.056		1.488	0.512		2.976	0.376		1.488	0.528		14.88	0		14.88	0		7.44	0.736		29.76	0.192		14.88	0.456
0.745	0.208		0.745	0.64		2.98	0.072		1.49	0.512		2.98	0.376		1.49	0.504		14.9	0.008		14.9	0.008		7.45	0.744		29.8	0.2		14.9	0.448
0.746	0.216		0.746	0.624		2.984	0.072		1.492	0.528		2.984	0.376		1.492	0.52		14.92	0.008		14.92	0		7.46	0.744		29.84	0.2		14.92	0.456
0.747	0.224		0.747	0.64		2.988	0.088		1.494	0.528		2.988	0.36		1.494	0.52		14.94	0.016		14.94	0		7.47	0.752		29.88	0.208		14.94	0.472
0.748	0.208		0.748	0.64		2.992	0.096		1.496	0.512		2.992	0.368		1.496	0.496		14.96	0.008		14.96	0		7.48	0.776		29.92	0.2		14.96	0.488
0.749	0.24		0.749	0.656		2.996	0.104		1.498	0.496		2.996	0.368		1.498	0.504		14.98	0.016		14.98	0		7.49	0.76		29.96	0.2		14.98	0.456
0.75	0.248		0.75	0.664		3	0.112		1.5	0.496		3	0.368		1.5	0.52		15	0		15	0		7.5	0.752		30	0.2		15	0.464
0.751	0.256		0.751	0.648		3.004	0.136		1.502	0.496		3.004	0.36		1.502	0.496		15.02	0		15.02	0		7.51	0.744		30.04	0.2		15.02	0.488
0.752	0.264		0.752	0.64		3.008	0.16		1.504	0.48		3.008	0.36		1.504	0.512		15.04	0.008		15.04	0.008		7.52	0.752		30.08	0.2		15.04	0.504
0.753	0.28		0.753	0.624		3.012	0.16		1.506	0.464		3.012	0.36		1.506	0.496		15.06	0		15.06	0		7.53	0.768		30.12	0.2		15.06	0.488
0.754	0.296		0.754	0.616		3.016	0.184		1.508	0.464		3.016	0.36		1.508	0.48		15.08	0		15.08	0		7.54	0.76		30.16	0.208		15.08	0.488
0.755	0.296		0.755	0.608		3.02	0.2		1.51	0.48		3.02	0.352		1.51	0.488		15.1	0.008		15.1	0.008		7.55	0.776		30.2	0.208		15.1	0.472
0.756	0.304		0.756	0.6		3.024	0.232		1.512	0.464		3.024	0.352		1.512	0.48		15.12	0		15.12	0.008		7.56	0.776		30.24	0.2		15.12	0.456
0.757	0.328		0.757	0.624		3.028	0.248		1.514	0.456		3.028	0.336		1.514	0.472		15.14	0		15.14	0		7.57	0.768		30.28	0.176		15.14	0.432
0.758	0.336		0.758	0.632		3.032	0.256		1.516	0.448		3.032	0.352		1.516	0.472		15.16	0		15.16	0		7.58	0.76		30.32	0.208		15.16	0.456
0.759	0.344		0.759	0.624		3.036	0.264		1.518	0.456		3.036	0.336		1.518	0.472		15.18	0		15.18	0.008		7.59	0.76		30.36	0.192		15.18	0.432
0.76	0.36		0.76	0.616		3.04	0.304		1.52	0.44		3.04	0.336		1.52	0.456		15.2	0		15.2	0		7.6	0.776		30.4	0.2		15.2	0.416
0.761	0.368		0.761	0.624		3.044	0.328		1.522	0.432		3.044	0.336		1.522	0.448		15.22	0.008		15.22	0.008		7.61	0.76		30.44	0.2		15.22	0.408
0.762	0.384		0.762	0.6		3.048	0.336		1.524	0.408		3.048	0.328		1.524	0.448		15.24	0		15.24	0		7.62	0.768		30.48	0.2		15.24	0.432
0.763	0.4		0.763	0.616		3.052	0.352		1.526	0.416		3.052	0.312		1.526	0.432		15.26	0.008		15.26	0.008		7.63	0.752		30.52	0.192		15.26	0.416
0.764	0.408		0.764	0.568		3.056	0.368		1.528	0.4		3.056	0.32		1.528	0.448		15.28	0.008		15.28	0		7.64	0.768		30.56	0.208		15.28	0.4
0.765	0.416		0.765	0.584		3.06	0.408		1.53	0.416		3.06	0.296		1.53	0.424		15.3	0		15.3	-0.008		7.65	0.776		30.6	0.192		15.3	0.4
0.766	0.432		0.766	0.568		3.064	0.424		1.532	0.408		3.064	0.296		1.532	0.416		15.32	0		15.32	0.016		7.66	0.784		30.64	0.2		15.32	0.416
0.767	0.432		0.767	0.568		3.068	0.424		1.534	0.4		3.068	0.296		1.534	0.424		15.34	0		15.34	0		7.67	0.776		30.68	0.216		15.34	0.408
0.768	0.448		0.768	0.576		3.072	0.448		1.536	0.384		3.072	0.28		1.536	0.416		15.36	0.008		15.36	0		7.68	0.784		30.72	0.2		15.36	0.424
0.769	0.448		0.769	0.584		3.076	0.464		1.538	0.392		3.076	0.272		1.538	0.416		15.38	0		15.38	0		7.69	0.768		30.76	0.216		15.38	0.424
0.77	0.464		0.77	0.576		3.08	0.48		1.54	0.376		3.08	0.28		1.54	0.416		15.4	0.016		15.4	0		7.7	0.768		30.8	0.192		15.4	0.416
0.771	0.472		0.771	0.568		3.084	0.512		1.542	0.384		3.084	0.256		1.542	0.4		15.42	0.008		15.42	0		7.71	0.776		30.84	0.208		15.42	0.408
0.772	0.488		0.772	0.568		3.088	0.52		1.544	0.36		3.088	0.256		1.544	0.4		15.44	0.016		15.44	0.016		7.72	0.784		30.88	0.2		15.44	0.424
0.773	0.512		0.773	0.536		3.092	0.528		1.546	0.36		3.092	0.248		1.546	0.384		15.46	0		15.46	0		7.73	0.784		30.92	0.208		15.46	0.408
0.774	0.52		0.774	0.536		3.096	0.552		1.548	0.352		3.096	0.256		1.548	0.384		15.48	0.008		15.48	0		7.74	0.776		30.96	0.192		15.48	0.424
0.775	0.536		0.775	0.536		3.1	0.56		1.55	0.336		3.1	0.248		1.55	0.384		15.5	0.008		15.5	0		7.75	0.768		31	0.208		15.5	0.432
0.776	0.544		0.776	0.528		3.104	0.584		1.552	0.352		3.104	0.216		1.552	0.368		15.52	0.008		15.52	0		7.76	0.776		31.04	0.208		15.52	0.456
0.777	0.544		0.777	0.536		3.108	0.584		1.554	0.336		3.108	0.224		1.554	0.368		15.54	0.016		15.54	0		7.77	0.776		31.08	0.192		15.54	0.432
0.778	0.56		0.778	0.56		3.112	0.576		1.556	0.344		3.112	0.224		1.556	0.368		15.56	0.008		15.56	0		7.78	0.776		31.12	0.2		15.56	0.416
0.779	0.576		0.779	0.512		3.116	0.6		1.558	0.336		3.116	0.216		1.558	0.376		15.58	0		15.58	0		7.79	0.784		31.16	0.2		15.58	0.448
0.78	0.576		0.78	0.536		3.12	0.608		1.56	0.328		3.12	0.224		1.56	0.352		15.6	0		15.6	0		7.8	0.792		31.2	0.192		15.6	0.432
0.781	0.592		0.781	0.536		3.124	0.624		1.562	0.328		3.124	0.208		1.562	0.36		15.62	0.008		15.62	0.008		7.81	0.76		31.24	0.208		15.62	0.408
0.782	0.6		0.782	0.504		3.128	0.616		1.564	0.296		3.128	0.2		1.564	0.352		15.64	0.016		15.64	0		7.82	0.792		31.28	0.2		15.64	0.416
0.783	0.616		0.783	0.512		3.132	0.616		1.566	0.304		3.132	0.192		1.566	0.344		15.66	0.024		15.66	0		7.83	0.784		31.32	0.208		15.66	0.416
0.784	0.632		0.784	0.496		3.136	0.608		1.568	0.304		3.136	0.208		1.568	0.328		15.68	0.056		15.68	0		7.84	0.8		31.36	0.2		15.68	0.432
0.785	0.632		0.785	0.472		3.14	0.624		1.57	0.296		3.14	0.2		1.57	0.328		15.7	0.08		15.7	0.008		7.85	0.792		31.4	0.216		15.7	0.416
0.786	0.632		0.786	0.48		3.144	0.624		1.572	0.296		3.144	0.184		1.572	0.312		15.72	0.144		15.72	0		7.86	0.784		31.44	0.192		15.72	0.424
0.787	0.632		0.787	0.456		3.148	0.616		1.574	0.288		3.148	0.184		1.574	0.328		15.74	0.232		15.74	0		7.87	0.776		31.48	0.2		15.74	0.432
0.788	0.64		0.788	0.464		3.152	0.608		1.576	0.288		3.152	0.184		1.576	0.32		15.76	0.328		15.76	0		7.88	0.792		31.52	0.2		15.76	0.416
0.789	0.656		0.789	0.472		3.156	0.6		1.578	0.288		3.156	0.168		1.578	0.32		15.78	0.48		15.78	0		7.89	0.792		31.56	0.2		15.78	0.432
0.79	0.656		0.79	0.472		3.16	0.584		1.58	0.28		3.16	0.176		1.58	0.304		15.8	0.632		15.8	0		7.9	0.792		31.6	0.2		15.8	0.44
0.791	0.664		0.791	0.48		3.164	0.592		1.582	0.264		3.164	0.176		1.582	0.304		15.82	0.816		15.82	0.008		7.91	0.792		31.64	0.192		15.82	0.432
0.792	0.672		0.792	0.464		3.168	0.568		1.584	0.248		3.168	0.16		1.584	0.296		15.84	0.976		15.84	0.008		7.92	0.792		31.68	0.2		15.84	0.424
0.793	0.696		0.793	0.456		3.172	0.568		1.586	0.248		3.172	0.152		1.586	0.296		15.86	1.128		15.86	0.008		7.93	0.784		31.72	0.208		15.86	0.424
0.794	0.688		0.794	0.44		3.176	0.56		1.588	0.248		3.176	0.16		1.588	0.28		15.88	1.28		15.88	0.008		7.94	0.808		31.76	0.216		15.88	0.472
0.795	0.696		0.795	0.424		3.18	0.552		1.59	0.256		3.18	0.16		1.59	0.28		15.9	1.408		15.9	0.008		7.95	0.808		31.8	0.208		15.9	0.456
0.796	0.712		0.796	0.432		3.184	0.528		1.592	0.256		3.184	0.16		1.592	0.264		15.92	1.504		15.92	-0.016		7.96	0.816		31.84	0.2		15.92	0.456
0.797	0.68		0.797	0.416		3.188	0.512		1.594	0.248		3.188	0.152		1.594	0.264		15.94	1.56		15.94	0		7.97	0.792		31.88	0.216		15.94	0.456
0.798	0.712		0.798	0.432		3.192	0.496		1.596	0.24		3.192	0.152		1.596	0.264		15.96	1.592		15.96	0		7.98	0.808		31.92	0.216		15.96	0.456
0.799	0.704		0.799	0.44		3.196	0.488		1.598	0.24		3.196	0.144		1.598	0.256		15.98	1.6		15.98	0		7.99	0.816		31.96	0.216		15.98	0.448
0.8	0.72		0.8	0.44		3.2	0.464		1.6	0.232		3.2	0.144		1.6	0.264		16	1.568		16	0		8	0.8		32	0.2		16	0.44
0.801	0.72		0.801	0.424		3.204	0.456		1.602	0.224		3.204	0.144		1.602	0.256		16.02	1.512		16.02	0		8.01	0.808		32.04	0.2		16.02	0.416
0.802	0.72		0.802	0.416		3.208	0.432		1.604	0.2		3.208	0.128		1.604	0.232		16.04	1.44		16.04	0		8.02	0.816		32.08	0.208		16.04	0.432
0.803	0.728		0.803	0.4		3.212	0.416		1.606	0.2		3.212	0.136		1.606	0.24		16.06	1.312		16.06	0		8.03	0.824		32.12	0.2		16.06	0.408
0.804	0.728		0.804	0.384		3.216	0.392		1.608	0.208		3.216	0.136		1.608	0.232		16.08	1.192		16.08	0		8.04	0.84		32.16	0.192		16.08	0.416
0.805	0.728		0.805	0.368		3.22	0.376		1.61	0.2		3.22	0.128		1.61	0.224		16.1	1.056		16.1	0.016		8.05	0.816		32.2	0.2		16.1	0.424
0.806	0.736		0.806	0.392		3.224	0.368		1.612	0.216		3.224	0.136		1.612	0.224		16.12	0.904		16.12	0		8.06	0.816		32.24	0.192		16.12	0.408
0.807	0.744		0.807	0.392		3.228	0.344		1.614	0.192		3.228	0.12		1.614	0.216		16.14	0.792		16.14	0		8.07	0.824		32.28	0.216		16.14	0.44
0.808	0.728		0.808	0.368		3.232	0.32		1.616	0.192		3.232	0.12		1.616	0.216		16.16	0.656		16.16	0.008		8.08	0.832		32.32	0.2		16.16	0.432
0.809	0.72		0.809	0.376		3.236	0.304		1.618	0.2		3.236	0.12		1.618	0.216		16.18	0.552		16.18	0		8.09	0.816		32.36	0.208		16.18	0.416
0.81	0.728		0.81	0.384		3.24	0.28		1.62	0.2		3.24	0.128		1.62	0.208		16.2	0.456		16.2	0		8.1	0.832		32.4	0.216		16.2	0.416
0.811	0.736		0.811	0.392		3.244	0.28		1.622	0.192		3.244	0.12		1.622	0.208		16.22	0.36		16.22	0		8.11	0.824		32.44	0.2		16.22	0.432
0.812	0.712		0.812	0.36		3.248	0.256		1.624	0.168		3.248	0.112		1.624	0.208		16.24	0.312		16.24	0.008		8.12	0.832		32.48	0.208		16.24	0.432
0.813	0.728		0.813	0.352		3.252	0.24		1.626	0.176		3.252	0.12		1.626	0.208		16.26	0.248		16.26	0.008		8.13	0.816		32.52	0.216		16.26	0.44
0.814	0.72		0.814	0.336		3.256	0.216		1.628	0.176		3.256	0.12		1.628	0.192		16.28	0.2		16.28	0		8.14	0.84		32.56	0.224		16.28	0.44
0.815	0.736		0.815	0.328		3.26	0.224		1.63	0.184		3.26	0.128		1.63	0.184		16.3	0.16		16.3	0		8.15	0.832		32.6	0.2		16.3	0.456
0.816	0.72		0.816	0.344		3.264	0.208		1.632	0.168		3.264	0.12		1.632	0.176		16.32	0.128		16.32	0.008		8.16	0.824		32.64	0.208		16.32	0.448
0.817	0.704		0.817	0.328		3.268	0.192		1.634	0.168		3.268	0.112		1.634	0.192		16.34	0.096		16.34	0		8.17	0.848		32.68	0.208		16.34	0.448
0.818	0.712		0.818	0.352		3.272	0.168		1.636	0.168		3.272	0.104		1.636	0.168		16.36	0.08		16.36	0		8.18	0.848		32.72	0.216		16.36	0.456
0.819	0.696		0.819	0.336		3.276	0.176		1.638	0.168		3.276	0.12		1.638	0.176		16.38	0.056		16.38	0		8.19	0.848		32.76	0.216		16.38	0.44
0.82	0.696		0.82	0.352		3.28	0.168		1.64	0.168		3.28	0.112		1.64	0.176		16.4	0.056		16.4	0.008		8.2	0.856		32.8	0.216		16.4	0.472
0.821	0.712		0.821	0.336		3.284	0.144		1.642	0.152		3.284	0.112		1.642	0.168		16.42	0.048		16.42	0.016		8.21	0.848		32.84	0.216		16.42	0.464
0.822	0.696		0.822	0.336		3.288	0.136		1.644	0.152		3.288	0.12		1.644	0.168		16.44	0.032		16.44	0		8.22	0.848		32.88	0.216		16.44	0.448
0.823	0.68		0.823	0.296		3.292	0.128		1.646	0.136		3.292	0.112		1.646	0.16		16.46	0.032		16.46	0		8.23	0.84		32.92	0.232		16.46	0.448
0.824	0.68		0.824	0.288		3.296	0.12		1.648	0.144		3.296	0.12		1.648	0.152		16.48	0.016		16.48	0.008		8.24	0.848		32.96	0.208		16.48	0.472
0.825	0.672		0.825	0.288		3.3	0.112		1.65	0.152		3.3	0.12		1.65	0.152		16.5	0.016		16.5	0.008		8.25	0.848		33	0.208		16.5	0.488
0.826	0.664		0.826	0.28		3.304	0.104		1.652	0.152		3.304	0.12		1.652	0.144		16.52	0.024		16.52	0.008		8.26	0.864		33.04	0.232		16.52	0.488
0.827	0.656		0.827	0.296		3.308	0.096		1.654	0.136		3.308	0.104		1.654	0.152		16.54	0		16.54	0		8.27	0.864		33.08	0.224		16.54	0.488
0.828	0.632		0.828	0.288		3.312	0.096		1.656	0.144		3.312	0.104		1.656	0.144		16.56	0		16.56	0.008		8.28	0.864		33.12	0.224		16.56	0.52
0.829	0.632		0.829	0.28		3.316	0.08		1.658	0.136		3.316	0.112		1.658	0.144		16.58	0.008		16.58	0.008		8.29	0.848		33.16	0.224		16.58	0.488
0.83	0.632		0.83	0.28		3.32	0.08		1.66	0.128		3.32	0.104		1.66	0.144		16.6	0		16.6	0.008		8.3	0.864		33.2	0.232		16.6	0.488
0.831	0.6		0.831	0.28		3.324	0.08		1.662	0.128		3.324	0.112		1.662	0.136		16.62	0		16.62	0		8.31	0.88		33.24	0.216		16.62	0.504
0.832	0.624		0.832	0.256		3.328	0.072		1.664	0.12		3.328	0.112		1.664	0.136		16.64	0		16.64	0		8.32	0.872		33.28	0.232		16.64	0.488
0.833	0.608		0.833	0.256		3.332	0.064		1.666	0.12		3.332	0.112		1.666	0.128		16.66	0.008		16.66	0.008		8.33	0.856		33.32	0.232		16.66	0.488
0.834	0.584		0.834	0.256		3.336	0.064		1.668	0.12		3.336	0.104		1.668	0.12		16.68	0		16.68	0		8.34	0.864		33.36	0.224		16.68	0.472
0.835	0.592		0.835	0.248		3.34	0.064		1.67	0.112		3.34	0.104		1.67	0.112		16.7	0		16.7	0.024		8.35	0.888		33.4	0.224		16.7	0.456
0.836	0.576		0.836	0.24		3.344	0.056		1.672	0.12		3.344	0.104		1.672	0.104		16.72	0.008		16.72	0.008		8.36	0.88		33.44	0.224		16.72	0.456
0.837	0.568		0.837	0.256		3.348	0.064		1.674	0.112		3.348	0.104		1.674	0.112		16.74	0.008		16.74	0.008		8.37	0.88		33.48	0.216		16.74	0.44
0.838	0.544		0.838	0.264		3.352	0.048		1.676	0.112		3.352	0.104		1.676	0.12		16.76	0		16.76	0.008		8.38	0.88		33.52	0.224		16.76	0.432
0.839	0.536		0.839	0.248		3.356	0.04		1.678	0.112		3.356	0.112		1.678	0.112		16.78	0.016		16.78	0		8.39	0.888		33.56	0.216		16.78	0.432
0.84	0.52		0.84	0.256		3.36	0.048		1.68	0.12		3.36	0.12		1.68	0.104		16.8	0		16.8	0		8.4	0.88		33.6	0.224		16.8	0.44
0.841	0.52		0.841	0.24		3.364	0.048		1.682	0.112		3.364	0.104		1.682	0.104		16.82	0		16.82	0		8.41	0.904		33.64	0.224		16.82	0.448
0.842	0.52		0.842	0.24		3.368	0.032		1.684	0.104		3.368	0.104		1.684	0.104		16.84	0		16.84	-0.008		8.42	0.896		33.68	0.216		16.84	0.432
0.843	0.504		0.843	0.216		3.372	0.024		1.686	0.096		3.372	0.104		1.686	0.104		16.86	0.016		16.86	0.008		8.43	0.888		33.72	0.224		16.86	0.432
0.844	0.488		0.844	0.208		3.376	0.032		1.688	0.112		3.376	0.112		1.688	0.104		16.88	0		16.88	0.016		8.44	0.896		33.76	0.224		16.88	0.424
0.845	0.48		0.845	0.2		3.38	0.04		1.69	0.112		3.38	0.112		1.69	0.088		16.9	0		16.9	0		8.45	0.888		33.8	0.224		16.9	0.416
0.846	0.472		0.846	0.216		3.384	0.032		1.692	0.096		3.384	0.096		1.692	0.096		16.92	0		16.92	0		8.46	0.92		33.84	0.224		16.92	0.424
0.847	0.464		0.847	0.216		3.388	0.032		1.694	0.096		3.388	0.104		1.694	0.088		16.94	0.008		16.94	0.008		8.47	0.936		33.88	0.224		16.94	0.432
0.848	0.448		0.848	0.216		3.392	0.032		1.696	0.096		3.392	0.096		1.696	0.096		16.96	0.008		16.96	0		8.48	0.92		33.92	0.224		16.96	0.448
0.849	0.432		0.849	0.216		3.396	0.016		1.698	0.104		3.396	0.12		1.698	0.088		16.98	0		16.98	0.008		8.49	0.912		33.96	0.224		16.98	0.464
0.85	0.416		0.85	0.208		3.4	0.016		1.7	0.096		3.4	0.104		1.7	0.072		17	0		17	0.008		8.5	0.896		34	0.224		17	0.44
0.851	0.416		0.851	0.208		3.404	0.024		1.702	0.096		3.404	0.104		1.702	0.088		17.02	0.008		17.02	0		8.51	0.92		34.04	0.232		17.02	0.448
0.852	0.416		0.852	0.208		3.408	0.016		1.704	0.08		3.408	0.104		1.704	0.088		17.04	0		17.04	0.008		8.52	0.928		34.08	0.232		17.04	0.44
0.853	0.4		0.853	0.192		3.412	0.008		1.706	0.072		3.412	0.104		1.706	0.08		17.06	0.008		17.06	0.008		8.53	0.92		34.12	0.232		17.06	0.424
0.854	0.392		0.854	0.176		3.416	0.016		1.708	0.088		3.416	0.104		1.708	0.072		17.08	0.008		17.08	0		8.54	0.936		34.16	0.232		17.08	0.424
0.855	0.384		0.855	0.168		3.42	0.008		1.71	0.096		3.42	0.112		1.71	0.064		17.1	0.016		17.1	0		8.55	0.928		34.2	0.232		17.1	0.416
0.856	0.368		0.856	0.176		3.424	0.016		1.712	0.096		3.424	0.104		1.712	0.072		17.12	0		17.12	-0.008		8.56	0.92		34.24	0.232		17.12	0.416
0.857	0.36		0.857	0.192		3.428	0.016		1.714	0.08		3.428	0.104		1.714	0.064		17.14	0		17.14	0.008		8.57	0.92		34.28	0.224		17.14	0.416
0.858	0.36		0.858	0.184		3.432	0.016		1.716	0.072		3.432	0.104		1.716	0.056		17.16	0.016		17.16	0		8.58	0.92		34.32	0.24		17.16	0.432
0.859	0.336		0.859	0.192		3.436	0.008		1.718	0.096		3.436	0.112		1.718	0.072		17.18	0		17.18	0.008		8.59	0.936		34.36	0.264		17.18	0.416
0.86	0.336		0.86	0.192		3.44	0.016		1.72	0.096		3.44	0.112		1.72	0.072		17.2	0.008		17.2	0.008		8.6	0.944		34.4	0.248		17.2	0.416
0.861	0.32		0.861	0.176		3.444	0.008		1.722	0.08		3.444	0.096		1.722	0.072		17.22	0		17.22	0		8.61	0.952		34.44	0.248		17.22	0.416
0.862	0.312		0.862	0.168		3.448	0.008		1.724	0.064		3.448	0.104		1.724	0.064		17.24	0.008		17.24	0		8.62	0.928		34.48	0.256		17.24	0.432
0.863	0.312		0.863	0.152		3.452	0.008		1.726	0.064		3.452	0.104		1.726	0.048		17.26	0		17.26	0		8.63	0.936		34.52	0.232		17.26	0.424
0.864	0.304		0.864	0.152		3.456	0.016		1.728	0.072		3.456	0.112		1.728	0.064		17.28	0		17.28	-0.008		8.64	0.944		34.56	0.232		17.28	0.448
0.865	0.288		0.865	0.144		3.46	0.008		1.73	0.08		3.46	0.104		1.73	0.048		17.3	0.008		17.3	0		8.65	0.944		34.6	0.248		17.3	0.44
0.866	0.28		0.866	0.136		3.464	0.024		1.732	0.08		3.464	0.104		1.732	0.056		17.32	0		17.32	0		8.66	0.936		34.64	0.24		17.32	0.456
0.867	0.28		0.867	0.152		3.468	0		1.734	0.08		3.468	0.088		1.734	0.048		17.34	0.008		17.34	0.008		8.67	0.936		34.68	0.24		17.34	0.432
0.868	0.264		0.868	0.152		3.472	0.008		1.736	0.072		3.472	0.104		1.736	0.056		17.36	0.008		17.36	0.008		8.68	0.96		34.72	0.256		17.36	0.456
0.869	0.24		0.869	0.152		3.476	0.008		1.738	0.072		3.476	0.12		1.738	0.056		17.38	0.008		17.38	0.008		8.69	0.944		34.76	0.256		17.38	0.448
0.87	0.248		0.87	0.152		3.48	0.016		1.74	0.08		3.48	0.112		1.74	0.048		17.4	0.008		17.4	0		8.7	0.96		34.8	0.248		17.4	0.456
0.871	0.248		0.871	0.144		3.484	0.016		1.742	0.08		3.484	0.12		1.742	0.056		17.42	0		17.42	0		8.71	0.968		34.84	0.256		17.42	0.44
0.872	0.24		0.872	0.136		3.488	0.016		1.744	0.048		3.488	0.104		1.744	0.056		17.44	0.008		17.44	0		8.72	0.952		34.88	0.264		17.44	0.44
0.873	0.224		0.873	0.128		3.492	0		1.746	0.056		3.492	0.112		1.746	0.048		17.46	0		17.46	0.008		8.73	0.968		34.92	0.24		17.46	0.424
0.874	0.224		0.874	0.12		3.496	0.008		1.748	0.064		3.496	0.112		1.748	0.048		17.48	0		17.48	0		8.74	0.944		34.96	0.272		17.48	0.432
0.875	0.216		0.875	0.12		3.5	0.008		1.75	0.064		3.5	0.112		1.75	0.048		17.5	0		17.5	0		8.75	0.96		35	0.264		17.5	0.424
0.876	0.208		0.876	0.112		3.504	0.016		1.752	0.08		3.504	0.096		1.752	0.048		17.52	0.008		17.52	0.008		8.76	0.952		35.04	0.272		17.52	0.44
0.877	0.208		0.877	0.136		3.508	0.008		1.754	0.064		3.508	0.104		1.754	0.04		17.54	0		17.54	0.008		8.77	0.976		35.08	0.28		17.54	0.424
0.878	0.184		0.878	0.136		3.512	0		1.756	0.056		3.512	0.104		1.756	0.04		17.56	0.008		17.56	0		8.78	0.976		35.12	0.264		17.56	0.424
0.879	0.2		0.879	0.144		3.516	0		1.758	0.064		3.516	0.12		1.758	0.048		17.58	0		17.58	0		8.79	0.944		35.16	0.28		17.58	0.408
0.88	0.176		0.88	0.136		3.52	0		1.76	0.072		3.52	0.12		1.76	0.032		17.6	0.016		17.6	0.008		8.8	0.968		35.2	0.28		17.6	0.416
0.881	0.176		0.881	0.12		3.524	0.016		1.762	0.056		3.524	0.12		1.762	0.04		17.62	0.008		17.62	0		8.81	0.976		35.24	0.28		17.62	0.4
0.882	0.176		0.882	0.128		3.528	0.008		1.764	0.048		3.528	0.112		1.764	0.04		17.64	0		17.64	0		8.82	0.984		35.28	0.272		17.64	0.448
0.883	0.184		0.883	0.104		3.532	0.008		1.766	0.048		3.532	0.12		1.766	0.048		17.66	0		17.66	0		8.83	0.984		35.32	0.296		17.66	0.416
0.884	0.16		0.884	0.088		3.536	0		1.768	0.064		3.536	0.12		1.768	0.04		17.68	0		17.68	0		8.84	0.968		35.36	0.296		17.68	0.424
0.885	0.16		0.885	0.096		3.54	0.008		1.77	0.056		3.54	0.12		1.77	0.016		17.7	0		17.7	0.008		8.85	0.976		35.4	0.288		17.7	0.432
0.886	0.152		0.886	0.08		3.544	0.016		1.772	0.072		3.544	0.12		1.772	0.024		17.72	0		17.72	0		8.86	0.984		35.44	0.288		17.72	0.432
0.887	0.152		0.887	0.088		3.548	0.024		1.774	0.056		3.548	0.128		1.774	0.032		17.74	0.008		17.74	0.008		8.87	0.976		35.48	0.288		17.74	0.44
0.888	0.136		0.888	0.112		3.552	0.008		1.776	0.056		3.552	0.144		1.776	0.032		17.76	0.016		17.76	0.016		8.88	0.984		35.52	0.288		17.76	0.456
0.889	0.136		0.889	0.104		3.556	0.016		1.778	0.064		3.556	0.144		1.778	0.048		17.78	0.024		17.78	0.008		8.89	0.968		35.56	0.288		17.78	0.44
0.89	0.144		0.89	0.112		3.56	0.016		1.78	0.064		3.56	0.16		1.78	0.024		17.8	0		17.8	0.008		8.9	0.984		35.6	0.296		17.8	0.472
0.891	0.128		0.891	0.112		3.564	0.032		1.782	0.04		3.564	0.16		1.782	0.032		17.82	0		17.82	0.008		8.91	1		35.64	0.312		17.82	0.448
0.892	0.136		0.892	0.104		3.568	0.024		1.784	0.04		3.568	0.136		1.784	0.032		17.84	0		17.84	0.008		8.92	1		35.68	0.312		17.84	0.44
0.893	0.136		0.893	0.096		3.572	0.032		1.786	0.04		3.572	0.168		1.786	0.032		17.86	0		17.86	0		8.93	0.992		35.72	0.312		17.86	0.44
0.894	0.128		0.894	0.08		3.576	0.016		1.788	0.04		3.576	0.176		1.788	0.024		17.88	0		17.88	0.008		8.94	0.984		35.76	0.304		17.88	0.448
0.895	0.128		0.895	0.08		3.58	0.032		1.79	0.056		3.58	0.192		1.79	0.024		17.9	0		17.9	0.008		8.95	1		35.8	0.304		17.9	0.432
0.896	0.112		0.896	0.08		3.584	0.048		1.792	0.048		3.584	0.192		1.792	0.024		17.92	0		17.92	0.008		8.96	1		35.84	0.312		17.92	0.432
0.897	0.096		0.897	0.088		3.588	0.064		1.794	0.056		3.588	0.2		1.794	0.016		17.94	0		17.94	0.008		8.97	1		35.88	0.312		17.94	0.408
0.898	0.104		0.898	0.096		3.592	0.056		1.796	0.048		3.592	0.208		1.796	0.032		17.96	0		17.96	0.016		8.98	1.024		35.92	0.312		17.96	0.44
0.899	0.104		0.899	0.104		3.596	0.056		1.798	0.056		3.596	0.216		1.798	0.024		17.98	0		17.98	0.016		8.99	1.024		35.96	0.32		17.98	0.416
0.9	0.088		0.9	0.096		3.6	0.072		1.8	0.064		3.6	0.24		1.8	0.04		18	0		18	0.008		9	1.008		36	0.32		18	0.416
0.901	0.104		0.901	0.104		3.604	0.096		1.802	0.056		3.604	0.256		1.802	0.032		18.02	0		18.02	0.008		9.01	1.008		36.04	0.32		18.02	0.408
0.902	0.104		0.902	0.096		3.608	0.104		1.804	0.032		3.608	0.264		1.804	0.024		18.04	0		18.04	0.008		9.02	1		36.08	0.336		18.04	0.408
0.903	0.104		0.903	0.08		3.612	0.112		1.806	0.032		3.612	0.272		1.806	0.016		18.06	0		18.06	0.016		9.03	1.024		36.12	0.352		18.06	0.416
0.904	0.088		0.904	0.064		3.616	0.12		1.808	0.04		3.616	0.312		1.808	0.016		18.08	0		18.08	0		9.04	1.04		36.16	0.352		18.08	0.416
0.905	0.088		0.905	0.056		3.62	0.136		1.81	0.032		3.62	0.312		1.81	0.016		18.1	0		18.1	0.008		9.05	1.016		36.2	0.36		18.1	0.416
0.906	0.08		0.906	0.056		3.624	0.16		1.812	0.056		3.624	0.336		1.812	0.024		18.12	0		18.12	0.016		9.06	1.04		36.24	0.352		18.12	0.432
0.907	0.08		0.907	0.08		3.628	0.168		1.814	0.04		3.628	0.336		1.814	0.024		18.14	0		18.14	0.008		9.07	1.016		36.28	0.36		18.14	0.408
0.908	0.08		0.908	0.08		3.632	0.184		1.816	0.04		3.632	0.368		1.816	0.016		18.16	0.008		18.16	0.008		9.08	1.056		36.32	0.352		18.16	0.432
0.909	0.072		0.909	0.096		3.636	0.208		1.818	0.048		3.636	0.408		1.818	0.016		18.18	0.008		18.18	0.016		9.09	1.048		36.36	0.352		18.18	0.44
0.91	0.064		0.91	0.08		3.64	0.224		1.82	0.048		3.64	0.424		1.82	0.024		18.2	0		18.2	0.016		9.1	1.056		36.4	0.36		18.2	0.432
0.911	0.064		0.911	0.08		3.644	0.256		1.822	0.048		3.644	0.432		1.822	0.016		18.22	0.008		18.22	0.008		9.11	1.064		36.44	0.352		18.22	0.424
0.912	0.064		0.912	0.072		3.648	0.272		1.824	0.032		3.648	0.456		1.824	0.032		18.24	0.008		18.24	0.008		9.12	1.056		36.48	0.368		18.24	0.44
0.913	0.064		0.913	0.064		3.652	0.288		1.826	0.04		3.652	0.472		1.826	0.024		18.26	0.008		18.26	0.016		9.13	1.04		36.52	0.368		18.26	0.424
0.914	0.064		0.914	0.064		3.656	0.312		1.828	0.032		3.656	0.504		1.828	0.016		18.28	0.008		18.28	0		9.14	1.04		36.56	0.376		18.28	0.416
0.915	0.072		0.915	0.064		3.66	0.328		1.83	0.048		3.66	0.52		1.83	0.016		18.3	0		18.3	0.016		9.15	1.048		36.6	0.36		18.3	0.416
0.916	0.072		0.916	0.056		3.664	0.36		1.832	0.048		3.664	0.544		1.832	0.016		18.32	0		18.32	0		9.16	1.04		36.64	0.376		18.32	0.424
0.917	0.072		0.917	0.072		3.668	0.384		1.834	0.04		3.668	0.568		1.834	0.024		18.34	0		18.34	0.008		9.17	1.048		36.68	0.368		18.34	0.448
0.918	0.056		0.918	0.088		3.672	0.4		1.836	0.056		3.672	0.6		1.836	0.024		18.36	0		18.36	0.008		9.18	1.056		36.72	0.4		18.36	0.4
0.919	0.064		0.919	0.088		3.676	0.424		1.838	0.032		3.676	0.624		1.838	0.016		18.38	0		18.38	0		9.19	1.056		36.76	0.376		18.38	0.416
0.92	0.056		0.92	0.08		3.68	0.464		1.84	0.048		3.68	0.656		1.84	0.024		18.4	-0.008		18.4	0.008		9.2	1.096		36.8	0.392		18.4	0.4
0.921	0.064		0.921	0.088		3.684	0.488		1.842	0.032		3.684	0.68		1.842	0.016		18.42	0.016		18.42	0		9.21	1.08		36.84	0.4		18.42	0.384
0.922	0.056		0.922	0.064		3.688	0.496		1.844	0.024		3.688	0.704		1.844	0.032		18.44	0		18.44	0.008		9.22	1.056		36.88	0.424		18.44	0.4
0.923	0.056		0.923	0.064		3.692	0.52		1.846	0.04		3.692	0.728		1.846	0.016		18.46	0.008		18.46	0.016		9.23	1.08		36.92	0.424		18.46	0.408
0.924	0.056		0.924	0.04		3.696	0.544		1.848	0.04		3.696	0.752		1.848	0.016		18.48	0		18.48	0		9.24	1.08		36.96	0.432		18.48	0.4
0.925	0.056		0.925	0.056		3.7	0.568		1.85	0.04		3.7	0.784		1.85	0.008		18.5	0		18.5	0.016		9.25	1.088		37	0.448		18.5	0.408
0.926	0.048		0.926	0.048		3.704	0.592		1.852	0.04		3.704	0.784		1.852	0.016		18.52	0.008		18.52	0		9.26	1.072		37.04	0.464		18.52	0.4
0.927	0.048		0.927	0.064		3.708	0.6		1.854	0.032		3.708	0.816		1.854	0.016		18.54	0.008		18.54	0.016		9.27	1.072		37.08	0.472		18.54	0.416
0.928	0.04		0.928	0.064		3.712	0.624		1.856	0.04		3.712	0.848		1.856	0.016		18.56	0.008		18.56	0.008		9.28	1.088		37.12	0.504		18.56	0.44
0.929	0.056		0.929	0.072		3.716	0.648		1.858	0.04		3.716	0.88		1.858	0.016		18.58	0.008		18.58	0		9.29	1.088		37.16	0.496		18.58	0.416
0.93	0.04		0.93	0.064		3.72	0.672		1.86	0.048		3.72	0.904		1.86	0.016		18.6	0.008		18.6	0.008		9.3	1.088		37.2	0.512		18.6	0.448
0.931	0.04		0.931	0.064		3.724	0.688		1.862	0.032		3.724	0.92		1.862	0.016		18.62	0.008		18.62	0.016		9.31	1.096		37.24	0.504		18.62	0.416
0.932	0.032		0.932	0.064		3.728	0.696		1.864	0.024		3.728	0.952		1.864	0.016		18.64	0.008		18.64	0.008		9.32	1.088		37.28	0.528		18.64	0.432
0.933	0.048		0.933	0.048		3.732	0.696		1.866	0.032		3.732	0.976		1.866	0.016		18.66	0.016		18.66	0.016		9.33	1.08		37.32	0.544		18.66	0.416
0.934	0.048		0.934	0.056		3.736	0.704		1.868	0.032		3.736	1		1.868	0.016		18.68	0		18.68	0.008		9.34	1.12		37.36	0.56		18.68	0.408
0.935	0.032		0.935	0.048		3.74	0.728		1.87	0.048		3.74	1.024		1.87	0.008		18.7	0		18.7	0.008		9.35	1.104		37.4	0.576		18.7	0.416
0.936	0.032		0.936	0.048		3.744	0.744		1.872	0.04		3.744	1.032		1.872	0.016		18.72	0		18.72	0		9.36	1.112		37.44	0.576		18.72	0.4
0.937	0.032		0.937	0.072		3.748	0.744		1.874	0.04		3.748	1.048		1.874	0.008		18.74	0		18.74	0.016		9.37	1.128		37.48	0.608		18.74	0.4
0.938	0.04		0.938	0.072		3.752	0.752		1.876	0.032		3.752	1.08		1.876	0.024		18.76	0.008		18.76	0.008		9.38	1.104		37.52	0.608		18.76	0.416
0.939	0.04		0.939	0.08		3.756	0.76		1.878	0.04		3.756	1.104		1.878	0.008		18.78	0		18.78	0.016		9.39	1.12		37.56	0.632		18.78	0.416
0.94	0.032		0.94	0.08		3.76	0.76		1.88	0.04		3.76	1.128		1.88	0.024		18.8	0.008		18.8	0.016		9.4	1.112		37.6	0.64		18.8	0.392
0.941	0.032		0.941	0.08		3.764	0.768		1.882	0.032		3.764	1.136		1.882	0.024		18.82	0.016		18.82	0.008		9.41	1.112		37.64	0.648		18.82	0.408
0.942	0.032		0.942	0.072		3.768	0.776		1.884	0.032		3.768	1.152		1.884	0.016		18.84	0		18.84	0.008		9.42	1.128		37.68	0.688		18.84	0.392
0.943	0.04		0.943	0.056		3.772	0.768		1.886	0.032		3.772	1.168		1.886	0.008		18.86	0		18.86	0		9.43	1.12		37.72	0.68		18.86	0.392
0.944	0.04		0.944	0.04		3.776	0.744		1.888	0.04		3.776	1.208		1.888	0.016		18.88	0		18.88	0		9.44	1.128		37.76	0.688		18.88	0.384
0.945	0.048		0.945	0.032		3.78	0.752		1.89	0.04		3.78	1.208		1.89	0.016		18.9	0		18.9	0.008		9.45	1.144		37.8	0.704		18.9	0.392
0.946	0.032		0.946	0.032		3.784	0.744		1.892	0.032		3.784	1.216		1.892	0.016		18.92	0.008		18.92	0.008		9.46	1.144		37.84	0.704		18.92	0.416
0.947	0.048		0.947	0.056		3.788	0.744		1.894	0.04		3.788	1.224		1.894	0.008		18.94	0		18.94	0		9.47	1.16		37.88	0.728		18.94	0.408
0.948	0.032		0.948	0.056		3.792	0.728		1.896	0.04		3.792	1.256		1.896	0.016		18.96	0.008		18.96	0.016		9.48	1.144		37.92	0.736		18.96	0.416
0.949	0.032		0.949	0.048		3.796	0.712		1.898	0.048		3.796	1.264		1.898	0.016		18.98	0.008		18.98	0.008		9.49	1.152		37.96	0.744		18.98	0.424
0.95	0.032		0.95	0.072		3.8	0.704		1.9	0.048		3.8	1.264		1.9	0.016		19	0.016		19	0.016		9.5	1.16		38	0.736		19	0.408
0.951	0.04		0.951	0.056		3.804	0.704		1.902	0.032		3.804	1.272		1.902	0.016		19.02	0		19.02	0.008		9.51	1.176		38.04	0.752		19.02	0.44
0.952	0.032		0.952	0.056		3.808	0.688		1.904	0.024		3.808	1.288		1.904	0.016		19.04	0		19.04	0		9.52	1.144		38.08	0.776		19.04	0.44
0.953	0.032		0.953	0.032		3.812	0.672		1.906	0.032		3.812	1.288		1.906	0.016		19.06	0		19.06	0		9.53	1.184		38.12	0.76		19.06	0.416
0.954	0.032		0.954	0.04		3.816	0.656		1.908	0.04		3.816	1.32		1.908	0.016		19.08	0		19.08	0		9.54	1.16		38.16	0.784		19.08	0.44
0.955	0.032		0.955	0.04		3.82	0.632		1.91	0.04		3.82	1.32		1.91	0.008		19.1	0		19.1	0		9.55	1.16		38.2	0.8		19.1	0.432
0.956	0.032		0.956	0.048		3.824	0.616		1.912	0.04		3.824	1.32		1.912	0		19.12	0		19.12	0.008		9.56	1.192		38.24	0.816		19.12	0.408
0.957	0.032		0.957	0.064		3.828	0.592		1.914	0.032		3.828	1.32		1.914	0		19.14	0		19.14	0		9.57	1.192		38.28	0.816		19.14	0.416
0.958	0.032		0.958	0.064		3.832	0.568		1.916	0.032		3.832	1.336		1.916	0.016		19.16	0		19.16	0.008		9.58	1.176		38.32	0.848		19.16	0.448
0.959	0.032		0.959	0.072		3.836	0.552		1.918	0.048		3.836	1.344		1.918	0.008		19.18	0		19.18	0		9.59	1.192		38.36	0.84		19.18	0.408
0.96	0.024		0.96	0.056		3.84	0.536		1.92	0.048		3.84	1.352		1.92	0.016		19.2	0		19.2	0		9.6	1.184		38.4	0.872		19.2	0.416
0.961	0.016		0.961	0.064		3.844	0.512		1.922	0.04		3.844	1.352		1.922	0.008		19.22	0		19.22	0.008		9.61	1.224		38.44	0.888		19.22	0.448
0.962	0.016		0.962	0.072		3.848	0.496		1.924	0.032		3.848	1.352		1.924	0.016		19.24	0		19.24	0.008		9.62	1.192		38.48	0.912		19.24	0.44
0.963	0.032		0.963	0.056		3.852	0.464		1.926	0.032		3.852	1.352		1.926	0.016		19.26	0.008		19.26	0.008		9.63	1.176		38.52	0.912		19.26	0.448
0.964	0.032		0.964	0.032		3.856	0.448		1.928	0.032		3.856	1.36		1.928	0.016		19.28	0		19.28	0		9.64	1.232		38.56	0.952		19.28	0.464
0.965	0.024		0.965	0.032		3.86	0.416		1.93	0.04		3.86	1.36		1.93	0.016		19.3	0		19.3	0		9.65	1.216		38.6	0.96		19.3	0.464
0.966	0.024		0.966	0.032		3.864	0.416		1.932	0.024		3.864	1.352		1.932	0.016		19.32	0		19.32	0.008		9.66	1.216		38.64	0.984		19.32	0.472
0.967	0.024		0.967	0.048		3.868	0.392		1.934	0.032		3.868	1.352		1.934	0.008		19.34	0		19.34	0.016		9.67	1.208		38.68	1.024		19.34	0.48
0.968	0.024		0.968	0.04		3.872	0.368		1.936	0.032		3.872	1.352		1.936	0.024		19.36	0		19.36	0.008		9.68	1.24		38.72	1.032		19.36	0.48
0.969	0.032		0.969	0.064		3.876	0.344		1.938	0.04		3.876	1.36		1.938	0.016		19.38	0		19.38	0.016		9.69	1.232		38.76	1.056		19.38	0.456
0.97	0.024		0.97	0.064		3.88	0.328		1.94	0.04		3.88	1.352		1.94	0.008		19.4	0		19.4	0.008		9.7	1.216		38.8	1.048		19.4	0.448
0.971	0.024		0.971	0.056		3.884	0.32		1.942	0.04		3.884	1.352		1.942	0.016		19.42	0		19.42	0.008		9.71	1.216		38.84	1.104		19.42	0.464
0.972	0.032		0.972	0.048		3.888	0.304		1.944	0.032		3.888	1.344		1.944	0.016		19.44	0		19.44	0		9.72	1.208		38.88	1.104		19.44	0.448
0.973	0.032		0.973	0.048		3.892	0.272		1.946	0.032		3.892	1.328		1.946	0.016		19.46	0		19.46	0.016		9.73	1.24		38.92	1.136		19.46	0.456
0.974	0.032		0.974	0.04		3.896	0.272		1.948	0.04		3.896	1.336		1.948	0.008		19.48	0		19.48	0		9.74	1.248		38.96	1.16		19.48	0.456
0.975	0.024		0.975	0.048		3.9	0.256		1.95	0.048		3.9	1.32		1.95	0.016		19.5	0.008		19.5	0.016		9.75	1.248		39	1.16		19.5	0.432
0.976	0.032		0.976	0.04		3.904	0.24		1.952	0.04		3.904	1.32		1.952	0.008		19.52	0.008		19.52	0.008		9.76	1.224		39.04	1.2		19.52	0.44
0.977	0.032		0.977	0.056		3.908	0.224		1.954	0.032		3.908	1.296		1.954	0.008		19.54	0.008		19.54	0.016		9.77	1.24		39.08	1.216		19.54	0.456
0.978	0.016		0.978	0.048		3.912	0.2		1.956	0.04		3.912	1.28		1.956	0.008		19.56	0		19.56	0.016		9.78	1.248		39.12	1.264		19.56	0.448
0.979	0.016		0.979	0.064		3.916	0.184		1.958	0.048		3.916	1.288		1.958	0.032		19.58	0		19.58	0.008		9.79	1.248		39.16	1.264		19.58	0.456
0.98	0.016		0.98	0.072		3.92	0.176		1.96	0.04		3.92	1.28		1.96	0.008		19.6	0		19.6	0.016		9.8	1.248		39.2	1.28		19.6	0.448
0.981	0.032		0.981	0.08		3.924	0.168		1.962	0.04		3.924	1.264		1.962	0.016		19.62	0.008		19.62	0.008		9.81	1.248		39.24	1.32		19.62	0.456
0.982	0.024		0.982	0.056		3.928	0.16		1.964	0.032		3.928	1.248		1.964	0.016		19.64	0		19.64	0.008		9.82	1.248		39.28	1.32		19.64	0.48
0.983	0.024		0.983	0.048		3.932	0.136		1.966	0.024		3.932	1.232		1.966	0.016		19.66	0		19.66	0.016		9.83	1.248		39.32	1.336		19.66	0.472
0.984	0.016		0.984	0.032		3.936	0.128		1.968	0.032		3.936	1.232		1.968	0.016		19.68	0.008		19.68	0.016		9.84	1.264		39.36	1.312		19.68	0.472
0.985	0.032		0.985	0.024		3.94	0.128		1.97	0.04		3.94	1.208		1.97	0		19.7	-0.008		19.7	0.016		9.85	1.248		39.4	1.32		19.7	0.464
0.986	0.04		0.986	0.032		3.944	0.12		1.972	0.032		3.944	1.184		1.972	0.008		19.72	0		19.72	0.008		9.86	1.264		39.44	1.32		19.72	0.448
0.987	0.024		0.987	0.048		3.948	0.12		1.974	0.032		3.948	1.168		1.974	0.008		19.74	0		19.74	0.008		9.87	1.256		39.48	1.328		19.74	0.464
0.988	0.016		0.988	0.056		3.952	0.096		1.976	0.032		3.952	1.144		1.976	0.016		19.76	0.008		19.76	0		9.88	1.272		39.52	1.32		19.76	0.448
0.989	0.016		0.989	0.056		3.956	0.096		1.978	0.04		3.956	1.144		1.978	0.016		19.78	0		19.78	0		9.89	1.264		39.56	1.336		19.78	0.472
0.99	0.016		0.99	0.056		3.96	0.088		1.98	0.04		3.96	1.144		1.98	0.016		19.8	0		19.8	0.008		9.9	1.256		39.6	1.368		19.8	0.456
0.991	0.016		0.991	0.056		3.964	0.096		1.982	0.032		3.964	1.112		1.982	0.016		19.82	0		19.82	0		9.91	1.256		39.64	1.368		19.82	0.456
0.992	0.024		0.992	0.048		3.968	0.088		1.984	0.024		3.968	1.096		1.984	0.016		19.84	0.008		19.84	0.016		9.92	1.264		39.68	1.376		19.84	0.44
0.993	0.032		0.993	0.04		3.972	0.072		1.986	0.04		3.972	1.088		1.986	0.016		19.86	0		19.86	0		9.93	1.264		39.72	1.376		19.86	0.424
0.994	0.032		0.994	0.032		3.976	0.064		1.988	0.032		3.976	1.072		1.988	0.008		19.88	0.008		19.88	0.008		9.94	1.288		39.76	1.368		19.88	0.416
0.995	0.024		0.995	0.032		3.98	0.064		1.99	0.04		3.98	1.048		1.99	0.008		19.9	0		19.9	0.008		9.95	1.28		39.8	1.376		19.9	0.4
0.996	0.024		0.996	0.024		3.984	0.072		1.992	0.032		3.984	1.024		1.992	0.016		19.92	-0.008		19.92	0.008		9.96	1.28		39.84	1.4		19.92	0.408
0.997	0.024		0.997	0.048		3.988	0.072		1.994	0.04		3.988	1.008		1.994	0.008		19.94	0		19.94	0.016		9.97	1.264		39.88	1.384		19.94	0.408
0.998	0.016		0.998	0.048		3.992	0.048		1.996	0.04		3.992	0.976		1.996	0.024		19.96	0		19.96	0.008		9.98	1.272		39.92	1.384		19.96	0.392
0.999	0.024		0.999	0.056		3.996	0.048		1.998	0.048		3.996	0.976		1.998	0.016		19.98	0		19.98	0		9.99	1.296		39.96	1.392		19.98	0.416
1	0.024		1	0.064		4	0.04		2	0.048		4	0.944		2	0.016		20	0.008		20	0.008		10	1.296		40	1.384		20	0.424
1.001	0.032		1.001	0.056		4.004	0.048		2.002	0.048		4.004	0.92		2.002	0.024		20.02	0		20.02	0.008		10.01	1.312		40.04	1.408		20.02	0.408
1.002	0.032		1.002	0.048		4.008	0.04		2.004	0.024		4.008	0.912		2.004	0.024		20.04	0		20.04	0.008		10.02	1.296		40.08	1.4		20.04	0.4
1.003	0.032		1.003	0.056		4.012	0.04		2.006	0.032		4.012	0.896		2.006	0.016		20.06	0		20.06	0.008		10.03	1.28		40.12	1.392		20.06	0.44
1.004	0.032		1.004	0.032		4.016	0.032		2.008	0.04		4.016	0.88		2.008	0.016		20.08	0		20.08	0		10.04	1.296		40.16	1.416		20.08	0.456
1.005	0.032		1.005	0.024		4.02	0.048		2.01	0.04		4.02	0.856		2.01	0.008		20.1	0		20.1	0.008		10.05	1.296		40.2	1.408		20.1	0.432
1.006	0.032		1.006	0.032		4.024	0.048		2.012	0.048		4.024	0.832		2.012	0.016		20.12	0		20.12	0		10.06	1.28		40.24	1.392		20.12	0.44
1.007	0.016		1.007	0.032		4.028	0.048		2.014	0.048		4.028	0.816		2.014	0.008		20.14	0		20.14	0		10.07	1.288		40.28	1.392		20.14	0.424
1.008	0.016		1.008	0.056		4.032	0.024		2.016	0.04		4.032	0.792		2.016	0.016		20.16	-0.016		20.16	0		10.08	1.304		40.32	1.384		20.16	0.44
1.009	0.016		1.009	0.064		4.036	0.024		2.018	0.048		4.036	0.784		2.018	0.024		20.18	0		20.18	0.016		10.09	1.28		40.36	1.384		20.18	0.432
1.01	0.032		1.01	0.056		4.04	0.032		2.02	0.064		4.04	0.76		2.02	0.016		20.2	0		20.2	0.024		10.1	1.296		40.4	1.368		20.2	0.432
1.011	0.024		1.011	0.056		4.044	0.024		2.022	0.048		4.044	0.744		2.022	0.024		20.22	-0.008		20.22	0.008		10.11	1.264		40.44	1.36		20.22	0.432
1.012	0.024		1.012	0.04		4.048	0.04		2.024	0.04		4.048	0.712		2.024	0.024		20.24	0		20.24	0.008		10.12	1.304		40.48	1.368		20.24	0.432
1.013	0.032		1.013	0.048		4.052	0.016		2.026	0.032		4.052	0.704		2.026	0.024		20.26	0		20.26	0.024		10.13	1.296		40.52	1.344		20.26	0.44
1.014	0.016		1.014	0.032		4.056	0.032		2.028	0.04		4.056	0.688		2.028	0.016		20.28	0.008		20.28	0		10.14	1.312		40.56	1.368		20.28	0.44
1.015	0.024		1.015	0.04		4.06	0.016		2.03	0.056		4.06	0.672		2.03	0.016		20.3	0		20.3	0		10.15	1.288		40.6	1.352		20.3	0.432
1.016	0.024		1.016	0.032		4.064	0.016		2.032	0.032		4.064	0.656		2.032	0.024		20.32	0		20.32	0.016		10.16	1.296		40.64	1.36		20.32	0.44
1.017	0.016		1.017	0.056		4.068	0.024		2.034	0.056		4.068	0.632		2.034	0.04		20.34	0		20.34	0		10.17	1.296		40.68	1.344		20.34	0.432
1.018	0.024		1.018	0.072		4.072	0.024		2.036	0.04		4.072	0.616		2.036	0.016		20.36	0		20.36	0		10.18	1.296		40.72	1.328		20.36	0.456
1.019	0.016		1.019	0.064		4.076	0.016		2.038	0.064		4.076	0.608		2.038	0.032		20.38	0.008		20.38	0.008		10.19	1.304		40.76	1.312		20.38	0.448
1.02	0.024		1.02	0.072		4.08	0.016		2.04	0.048		4.08	0.584		2.04	0.032		20.4	0		20.4	0.008		10.2	1.32		40.8	1.296		20.4	0.464
1.021	0.016		1.021	0.08		4.084	0.024		2.042	0.056		4.084	0.576		2.042	0.032		20.42	0		20.42	0.008		10.21	1.288		40.84	1.288		20.42	0.472
1.022	0.024		1.022	0.064		4.088	0.024		2.044	0.048		4.088	0.544		2.044	0.04		20.44	0		20.44	0.008		10.22	1.304		40.88	1.296		20.44	0.464
1.023	0.024		1.023	0.048		4.092	0.016		2.046	0.064		4.092	0.536		2.046	0.032		20.46	0		20.46	0.008		10.23	1.32		40.92	1.272		20.46	0.488
1.024	0.024		1.024	0.032		4.096	0.008		2.048	0.064		4.096	0.52		2.048	0.032		20.48	0.016		20.48	0		10.24	1.304		40.96	1.28		20.48	0.464
1.025	0.032		1.025	0.032		4.1	0		2.05	0.056		4.1	0.496		2.05	0.024		20.5	0		20.5	0.008		10.25	1.336		41	1.256		20.5	0.488
1.026	0.032		1.026	0.04		4.104	0.008		2.052	0.064		4.104	0.488		2.052	0.032		20.52	0.008		20.52	0.008		10.26	1.32		41.04	1.248		20.52	0.48
1.027	0.024		1.027	0.04		4.108	0.016		2.054	0.064		4.108	0.472		2.054	0.032		20.54	0		20.54	0.008		10.27	1.336		41.08	1.256		20.54	0.456
1.028	0.016		1.028	0.056		4.112	0.008		2.056	0.08		4.112	0.456		2.056	0.032		20.56	0		20.56	0.008		10.28	1.336		41.12	1.232		20.56	0.448
1.029	0.016		1.029	0.056		4.116	0.016		2.058	0.08		4.116	0.456		2.058	0.04		20.58	0.008		20.58	0.008		10.29	1.328		41.16	1.224		20.58	0.44
1.03	0.016		1.03	0.064		4.12	0.016		2.06	0.088		4.12	0.44		2.06	0.04		20.6	0		20.6	0		10.3	1.344		41.2	1.224		20.6	0.432
1.031	0.024		1.031	0.064		4.124	0.016		2.062	0.064		4.124	0.424		2.062	0.04		20.62	0		20.62	0		10.31	1.328		41.24	1.208		20.62	0.44
1.032	0.024		1.032	0.056		4.128	0.016		2.064	0.08		4.128	0.408		2.064	0.04		20.64	0		20.64	0.008		10.32	1.328		41.28	1.216		20.64	0.44
1.033	0.024		1.033	0.064		4.132	0.008		2.066	0.072		4.132	0.4		2.066	0.048		20.66	0.008		20.66	0.008		10.33	1.336		41.32	1.216		20.66	0.424
1.034	0.024		1.034	0.04		4.136	0		2.068	0.08		4.136	0.384		2.068	0.032		20.68	0		20.68	0.008		10.34	1.344		41.36	1.208		20.68	0.464
1.035	0.04		1.035	0.056		4.14	0.008		2.07	0.088		4.14	0.368		2.07	0.04		20.7	0		20.7	0.008		10.35	1.336		41.4	1.2		20.7	0.448
1.036	0.016		1.036	0.056		4.144	0.008		2.072	0.096		4.144	0.352		2.072	0.048		20.72	0		20.72	0.016		10.36	1.352		41.44	1.176		20.72	0.448
1.037	0.016		1.037	0.072		4.148	0.008		2.074	0.088		4.148	0.344		2.074	0.048		20.74	0.008		20.74	0.008		10.37	1.352		41.48	1.184		20.74	0.44
1.038	0.016		1.038	0.08		4.152	-0.008		2.076	0.096		4.152	0.336		2.076	0.04		20.76	0		20.76	0.008		10.38	1.344		41.52	1.192		20.76	0.472
1.039	0.016		1.039	0.08		4.156	0.008		2.078	0.112		4.156	0.328		2.078	0.056		20.78	0		20.78	0		10.39	1.344		41.56	1.176		20.78	0.488
1.04	0.016		1.04	0.08		4.16	0.016		2.08	0.112		4.16	0.304		2.08	0.056		20.8	0		20.8	0.008		10.4	1.328		41.6	1.168		20.8	0.48
1.041	0.024		1.041	0.088		4.164	0.016		2.082	0.112		4.164	0.296		2.082	0.056		20.82	0		20.82	0		10.41	1.344		41.64	1.168		20.82	0.456
1.042	0.032		1.042	0.072		4.168	0.008		2.084	0.096		4.168	0.288		2.084	0.056		20.84	0		20.84	0.008		10.42	1.352		41.68	1.144		20.84	0.456
1.043	0.024		1.043	0.072		4.172	0		2.086	0.104		4.172	0.288		2.086	0.064		20.86	0.008		20.86	0		10.43	1.36		41.72	1.136		20.86	0.464
1.044	0.04		1.044	0.072		4.176	0		2.088	0.112		4.176	0.288		2.088	0.056		20.88	0		20.88	0.008		10.44	1.36		41.76	1.128		20.88	0.44
1.045	0.024		1.045	0.048		4.18	0		2.09	0.112		4.18	0.272		2.09	0.064		20.9	0.008		20.9	0.008		10.45	1.368		41.8	1.128		20.9	0.408
1.046	0.032		1.046	0.056		4.184	0.016		2.092	0.12		4.184	0.256		2.092	0.064		20.92	0.008		20.92	0		10.46	1.36		41.84	1.112		20.92	0.416
1.047	0.016		1.047	0.064		4.188	0.008		2.094	0.12		4.188	0.248		2.094	0.064		20.94	0.008		20.94	0		10.47	1.376		41.88	1.088		20.94	0.4
1.048	0.024		1.048	0.08		4.192	0		2.096	0.128		4.192	0.248		2.096	0.072		20.96	0.024		20.96	0		10.48	1.36		41.92	1.088		20.96	0.408
1.049	0.024		1.049	0.088		4.196	0		2.098	0.144		4.196	0.232		2.098	0.072		20.98	0.056		20.98	0.008		10.49	1.368		41.96	1.088		20.98	0.408
1.05	0.024		1.05	0.08		4.2	0		2.1	0.128		4.2	0.24		2.1	0.08		21	0.088		21	0.008		10.5	1.376		42	1.056		21	0.408
1.051	0.024		1.051	0.112		4.204	0.008		2.102	0.152		4.204	0.216		2.102	0.08		21.02	0.144		21.02	0.008		10.51	1.36		42.04	1.048		21.02	0.4
1.052	0.024		1.052	0.096		4.208	0.016		2.104	0.136		4.208	0.208		2.104	0.08		21.04	0.224		21.04	0.016		10.52	1.368		42.08	1.048		21.04	0.416
1.053	0.032		1.053	0.088		4.212	0.008		2.106	0.152		4.212	0.216		2.106	0.08		21.06	0.336		21.06	0.016		10.53	1.368		42.12	1.016		21.06	0.384
1.054	0.032		1.054	0.088		4.216	-0.008		2.108	0.16		4.216	0.216		2.108	0.088		21.08	0.448		21.08	0.008		10.54	1.368		42.16	1.016		21.08	0.384
1.055	0.04		1.055	0.08		4.22	0		2.11	0.16		4.22	0.208		2.11	0.088		21.1	0.576		21.1	0		10.55	1.376		42.2	1		21.1	0.4
1.056	0.032		1.056	0.072		4.224	0		2.112	0.16		4.224	0.192		2.112	0.088		21.12	0.712		21.12	0		10.56	1.4		42.24	0.976		21.12	0.384
1.057	0.024		1.057	0.104		4.228	0		2.114	0.16		4.228	0.192		2.114	0.096		21.14	0.848		21.14	0		10.57	1.36		42.28	0.968		21.14	0.408
1.058	0.032		1.058	0.12		4.232	0.016		2.116	0.168		4.232	0.176		2.116	0.096		21.16	0.96		21.16	0		10.58	1.352		42.32	0.96		21.16	0.4
1.059	0.032		1.059	0.12		4.236	0		2.118	0.192		4.236	0.176		2.118	0.104		21.18	1.064		21.18	0.008		10.59	1.384		42.36	0.952		21.18	0.44
1.06	0.04		1.06	0.128		4.24	0.008		2.12	0.192		4.24	0.192		2.12	0.104		21.2	1.136		21.2	0.016		10.6	1.376		42.4	0.936		21.2	0.44
1.061	0.04		1.061	0.128		4.244	0.016		2.122	0.192		4.244	0.168		2.122	0.104		21.22	1.176		21.22	0.008		10.61	1.376		42.44	0.912		21.22	0.456
1.062	0.032		1.062	0.12		4.248	0.016		2.124	0.184		4.248	0.168		2.124	0.112		21.24	1.224		21.24	0		10.62	1.376		42.48	0.912		21.24	0.432
1.063	0.048		1.063	0.12		4.252	0.016		2.126	0.192		4.252	0.168		2.126	0.104		21.26	1.224		21.26	0		10.63	1.344		42.52	0.904		21.26	0.432
1.064	0.056		1.064	0.104		4.256	0.008		2.128	0.192		4.256	0.176		2.128	0.104		21.28	1.2		21.28	0		10.64	1.352		42.56	0.896		21.28	0.424
1.065	0.056		1.065	0.12		4.26	0.016		2.13	0.216		4.26	0.176		2.13	0.104		21.3	1.144		21.3	0		10.65	1.336		42.6	0.872		21.3	0.416
1.066	0.056		1.066	0.12		4.264	0.016		2.132	0.216		4.264	0.16		2.132	0.104		21.32	1.064		21.32	0		10.66	1.36		42.64	0.856		21.32	0.416
1.067	0.056		1.067	0.12		4.268	0.024		2.134	0.216		4.268	0.144		2.134	0.12		21.34	0.976		21.34	0.008		10.67	1.36		42.68	0.848		21.34	0.408
1.068	0.064		1.068	0.136		4.272	0.024		2.136	0.216		4.272	0.152		2.136	0.12		21.36	0.888		21.36	0.008		10.68	1.344		42.72	0.824		21.36	0.408
1.069	0.056		1.069	0.152		4.276	0.024		2.138	0.224		4.276	0.152		2.138	0.128		21.38	0.768		21.38	-0.008		10.69	1.344		42.76	0.816		21.38	0.408
1.07	0.064		1.07	0.16		4.28	0.04		2.14	0.24		4.28	0.152		2.14	0.128		21.4	0.664		21.4	0.008		10.7	1.344		42.8	0.784		21.4	0.384
1.071	0.08		1.071	0.16		4.284	0.048		2.142	0.232		4.284	0.136		2.142	0.136		21.42	0.568		21.42	0		10.71	1.336		42.84	0.752		21.42	0.408
1.072	0.072		1.072	0.168		4.288	0.048		2.144	0.224		4.288	0.136		2.144	0.136		21.44	0.488		21.44	0.008		10.72	1.336		42.88	0.736		21.44	0.392
1.073	0.088		1.073	0.16		4.292	0.048		2.146	0.248		4.292	0.128		2.146	0.136		21.46	0.384		21.46	0.016		10.73	1.352		42.92	0.696		21.46	0.384
1.074	0.096		1.074	0.144		4.296	0.056		2.148	0.248		4.296	0.136		2.148	0.136		21.48	0.312		21.48	0.016		10.74	1.352		42.96	0.68		21.48	0.392
1.075	0.088		1.075	0.16		4.3	0.08		2.15	0.256		4.3	0.136		2.15	0.136		21.5	0.272		21.5	0.016		10.75	1.344		43	0.632		21.5	0.392
1.076	0.104		1.076	0.16		4.304	0.08		2.152	0.256		4.304	0.136		2.152	0.136		21.52	0.2		21.52	0		10.76	1.352		43.04	0.6		21.52	0.384
1.077	0.104		1.077	0.176		4.308	0.08		2.154	0.264		4.308	0.12		2.154	0.152		21.54	0.16		21.54	0		10.77	1.352		43.08	0.56		21.54	0.4
1.078	0.12		1.078	0.192		4.312	0.088		2.156	0.264		4.312	0.128		2.156	0.152		21.56	0.12		21.56	0.008		10.78	1.328		43.12	0.528		21.56	0.416
1.079	0.12		1.079	0.2		4.316	0.104		2.158	0.272		4.316	0.144		2.158	0.16		21.58	0.096		21.58	0		10.79	1.336		43.16	0.488		21.58	0.4
1.08	0.128		1.08	0.208		4.32	0.112		2.16	0.28		4.32	0.136		2.16	0.168		21.6	0.072		21.6	0.008		10.8	1.336		43.2	0.448		21.6	0.416
1.081	0.12		1.081	0.208		4.324	0.136		2.162	0.28		4.324	0.136		2.162	0.16		21.62	0.056		21.62	0.016		10.81	1.32		43.24	0.432		21.62	0.416
1.082	0.136		1.082	0.216		4.328	0.144		2.164	0.272		4.328	0.12		2.164	0.168		21.64	0.04		21.64	0.016		10.82	1.344		43.28	0.408		21.64	0.424
1.083	0.136		1.083	0.2		4.332	0.168		2.166	0.28		4.332	0.128		2.166	0.168		21.66	0.032		21.66	0.008		10.83	1.328		43.32	0.36		21.66	0.408
1.084	0.144		1.084	0.192		4.336	0.168		2.168	0.288		4.336	0.136		2.168	0.16		21.68	0.024		21.68	0.008		10.84	1.328		43.36	0.328		21.68	0.408
1.085	0.16		1.085	0.2		4.34	0.184		2.17	0.296		4.34	0.128		2.17	0.176		21.7	0.024		21.7	0		10.85	1.32		43.4	0.312		21.7	0.416
1.086	0.168		1.086	0.2		4.344	0.2		2.172	0.304		4.344	0.128		2.172	0.184		21.72	0.016		21.72	0.008		10.86	1.328		43.44	0.28		21.72	0.432
1.087	0.168		1.087	0.208		4.348	0.216		2.174	0.304		4.348	0.128		2.174	0.176		21.74	0.008		21.74	0.008		10.87	1.296		43.48	0.264		21.74	0.432
1.088	0.168		1.088	0.224		4.352	0.224		2.176	0.32		4.352	0.112		2.176	0.184		21.76	0.016		21.76	0		10.88	1.28		43.52	0.248		21.76	0.432
1.089	0.176		1.089	0.24		4.356	0.232		2.178	0.304		4.356	0.12		2.178	0.192		21.78	0.008		21.78	0		10.89	1.32		43.56	0.216		21.78	0.432
1.09	0.192		1.09	0.232		4.36	0.256		2.18	0.32		4.36	0.12		2.18	0.192		21.8	0.008		21.8	-0.008		10.9	1.32		43.6	0.216		21.8	0.408
1.091	0.2		1.091	0.264		4.364	0.288		2.182	0.328		4.364	0.104		2.182	0.2		21.82	0.008		21.82	0.008		10.91	1.312		43.64	0.192		21.82	0.416
1.092	0.208		1.092	0.248		4.368	0.296		2.184	0.312		4.368	0.112		2.184	0.2		21.84	-0.008		21.84	0.016		10.92	1.304		43.68	0.184		21.84	0.416
1.093	0.216		1.093	0.24		4.372	0.296		2.186	0.312		4.372	0.112		2.186	0.208		21.86	0		21.86	0.008		10.93	1.304		43.72	0.184		21.86	0.408
1.094	0.216		1.094	0.232		4.376	0.32		2.188	0.328		4.376	0.136		2.188	0.208		21.88	0		21.88	0.008		10.94	1.288		43.76	0.16		21.88	0.416
1.095	0.224		1.095	0.256		4.38	0.344		2.19	0.336		4.38	0.128		2.19	0.192		21.9	0.016		21.9	0		10.95	1.296		43.8	0.16		21.9	0.432
1.096	0.24		1.096	0.264		4.384	0.36		2.192	0.32		4.384	0.12		2.192	0.2		21.92	0		21.92	0		10.96	1.288		43.84	0.16		21.92	0.432
1.097	0.264		1.097	0.28		4.388	0.376		2.194	0.344		4.388	0.12		2.194	0.216		21.94	0		21.94	0		10.97	1.288		43.88	0.152		21.94	0.456
1.098	0.256		1.098	0.28		4.392	0.392		2.196	0.336		4.392	0.12		2.196	0.216		21.96	0.008		21.96	0		10.98	1.288		43.92	0.152		21.96	0.456
1.099	0.272		1.099	0.288		4.396	0.408		2.198	0.344		4.396	0.12		2.198	0.216		21.98	0		21.98	0.016		10.99	1.296		43.96	0.144		21.98	0.456
1.1	0.28		1.1	0.296		4.4	0.416		2.2	0.344		4.4	0.128		2.2	0.224		22	0		22	0.008		11	1.288		44	0.128		22	0.448
1.101	0.28		1.101	0.312		4.404	0.432		2.202	0.336		4.404	0.12		2.202	0.24		22.02	0		22.02	0.008		11.01	1.272		44.04	0.136		22.02	0.448
1.102	0.304		1.102	0.312		4.408	0.448		2.204	0.344		4.408	0.12		2.204	0.232		22.04	0		22.04	0		11.02	1.288		44.08	0.128		22.04	0.472
1.103	0.312		1.103	0.304		4.412	0.456		2.206	0.336		4.412	0.128		2.206	0.224		22.06	0		22.06	0		11.03	1.28		44.12	0.128		22.06	0.464
1.104	0.312		1.104	0.296		4.416	0.456		2.208	0.344		4.416	0.136		2.208	0.224		22.08	0		22.08	0.016		11.04	1.264		44.16	0.136		22.08	0.456
1.105	0.32		1.105	0.296		4.42	0.472		2.21	0.352		4.42	0.128		2.21	0.224		22.1	0		22.1	0		11.05	1.288		44.2	0.136		22.1	0.44
1.106	0.344		1.106	0.296		4.424	0.488		2.212	0.36		4.424	0.128		2.212	0.232		22.12	0		22.12	0.008		11.06	1.28		44.24	0.128		22.12	0.416
1.107	0.328		1.107	0.312		4.428	0.504		2.214	0.36		4.428	0.128		2.214	0.248		22.14	0		22.14	0.008		11.07	1.256		44.28	0.12		22.14	0.416
1.108	0.352		1.108	0.328		4.432	0.496		2.216	0.344		4.432	0.144		2.216	0.24		22.16	0		22.16	0		11.08	1.28		44.32	0.128		22.16	0.408
1.109	0.352		1.109	0.344		4.436	0.496		2.218	0.368		4.436	0.144		2.218	0.256		22.18	0		22.18	0.008		11.09	1.256		44.36	0.112		22.18	0.408
1.11	0.36		1.11	0.352		4.44	0.504		2.22	0.368		4.44	0.16		2.22	0.248		22.2	0		22.2	0		11.1	1.264		44.4	0.128		22.2	0.408
1.111	0.376		1.111	0.36		4.444	0.512		2.222	0.352		4.444	0.144		2.222	0.256		22.22	0		22.22	0.008		11.11	1.248		44.44	0.12		22.22	0.408
1.112	0.384		1.112	0.352		4.448	0.512		2.224	0.36		4.448	0.144		2.224	0.264		22.24	0		22.24	0.008		11.12	1.24		44.48	0.112		22.24	0.408
1.113	0.384		1.113	0.336		4.452	0.52		2.226	0.352		4.452	0.144		2.226	0.264		22.26	0.008		22.26	0.008		11.13	1.264		44.52	0.12		22.26	0.432
1.114	0.408		1.114	0.328		4.456	0.512		2.228	0.352		4.456	0.152		2.228	0.256		22.28	0		22.28	0		11.14	1.264		44.56	0.112		22.28	0.408
1.115	0.4		1.115	0.344		4.46	0.496		2.23	0.368		4.46	0.16		2.23	0.264		22.3	0		22.3	0		11.15	1.248		44.6	0.112		22.3	0.4
1.116	0.424		1.116	0.352		4.464	0.504		2.232	0.376		4.464	0.176		2.232	0.264		22.32	0.008		22.32	0		11.16	1.256		44.64	0.112		22.32	0.416
1.117	0.416		1.117	0.368		4.468	0.496		2.234	0.36		4.468	0.16		2.234	0.272		22.34	0		22.34	0.008		11.17	1.224		44.68	0.112		22.34	0.424
1.118	0.424		1.118	0.392		4.472	0.496		2.236	0.368		4.472	0.192		2.236	0.28		22.36	0		22.36	0.008		11.18	1.24		44.72	0.112		22.36	0.464
1.119	0.448		1.119	0.416		4.476	0.48		2.238	0.368		4.476	0.2		2.238	0.296		22.38	0		22.38	0		11.19	1.224		44.76	0.128		22.38	0.424
1.12	0.456		1.12	0.4		4.48	0.448		2.24	0.36		4.48	0.2		2.24	0.288		22.4	0		22.4	0.008		11.2	1.256		44.8	0.12		22.4	0.448
1.121	0.456		1.121	0.4		4.484	0.472		2.242	0.36		4.484	0.2		2.242	0.28		22.42	0.008		22.42	0.008		11.21	1.24		44.84	0.12		22.42	0.432
1.122	0.472		1.122	0.4		4.488	0.464		2.244	0.352		4.488	0.2		2.244	0.296		22.44	0		22.44	0.016		11.22	1.232		44.88	0.12		22.44	0.44
1.123	0.496		1.123	0.424		4.492	0.432		2.246	0.36		4.492	0.216		2.246	0.28		22.46	0		22.46	0.008		11.23	1.224		44.92	0.12		22.46	0.432
1.124	0.488		1.124	0.384		4.496	0.424		2.248	0.36		4.496	0.24		2.248	0.296		22.48	0		22.48	0.008		11.24	1.232		44.96	0.112		22.48	0.432
1.125	0.496		1.125	0.4		4.5	0.408		2.25	0.36		4.5	0.24		2.25	0.296		22.5	0		22.5	0.008		11.25	1.2		45	0.112		22.5	0.416
1.126	0.504		1.126	0.408		4.504	0.4		2.252	0.36		4.504	0.248		2.252	0.296		22.52	0		22.52	0		11.26	1.224		45.04	0.128		22.52	0.408
1.127	0.512		1.127	0.4		4.508	0.392		2.254	0.36		4.508	0.256		2.254	0.288		22.54	0		22.54	0		11.27	1.224		45.08	0.112		22.54	0.408
1.128	0.504		1.128	0.432		4.512	0.368		2.256	0.352		4.512	0.272		2.256	0.304		22.56	0		22.56	0.008		11.28	1.216		45.12	0.112		22.56	0.4
1.129	0.512		1.129	0.432		4.516	0.352		2.258	0.368		4.516	0.288		2.258	0.296		22.58	0.008		22.58	0.008		11.29	1.224		45.16	0.12		22.58	0.408
1.13	0.52		1.13	0.44		4.52	0.344		2.26	0.368		4.52	0.312		2.26	0.312		22.6	0		22.6	0.008		11.3	1.216		45.2	0.112		22.6	0.416
1.131	0.52		1.131	0.456		4.524	0.336		2.262	0.36		4.524	0.304		2.262	0.328		22.62	0		22.62	0		11.31	1.216		45.24	0.112		22.62	0.416
1.132	0.536		1.132	0.44		4.528	0.32		2.264	0.344		4.528	0.312		2.264	0.328		22.64	0		22.64	0		11.32	1.192		45.28	0.112		22.64	0.424
1.133	0.536		1.133	0.44		4.532	0.288		2.266	0.352		4.532	0.328		2.266	0.312		22.66	0		22.66	0.016		11.33	1.192		45.32	0.128		22.66	0.432
1.134	0.536		1.134	0.432		4.536	0.28		2.268	0.352		4.536	0.352		2.268	0.312		22.68	0		22.68	0.008		11.34	1.184		45.36	0.12		22.68	0.424
1.135	0.552		1.135	0.448		4.54	0.264		2.27	0.36		4.54	0.368		2.27	0.312		22.7	0		22.7	0		11.35	1.2		45.4	0.112		22.7	0.464
1.136	0.568		1.136	0.432		4.544	0.256		2.272	0.344		4.544	0.368		2.272	0.312		22.72	0		22.72	0		11.36	1.184		45.44	0.112		22.72	0.416
1.137	0.56		1.137	0.48		4.548	0.24		2.274	0.344		4.548	0.376		2.274	0.32		22.74	0		22.74	0.008		11.37	1.184		45.48	0.112		22.74	0.44
1.138	0.56		1.138	0.488		4.552	0.232		2.276	0.336		4.552	0.384		2.276	0.32		22.76	0		22.76	0.008		11.38	1.184		45.52	0.12		22.76	0.456
1.139	0.576		1.139	0.504		4.556	0.208		2.278	0.36		4.556	0.416		2.278	0.32		22.78	0		22.78	0		11.39	1.16		45.56	0.112		22.78	0.44
1.14	0.56		1.14	0.488		4.56	0.2		2.28	0.336		4.56	0.416		2.28	0.328		22.8	0		22.8	0.016		11.4	1.184		45.6	0.112		22.8	0.424
1.141	0.576		1.141	0.488		4.564	0.184		2.282	0.344		4.564	0.424		2.282	0.336		22.82	0		22.82	0.016		11.41	1.176		45.64	0.112		22.82	0.456
1.142	0.576		1.142	0.488		4.568	0.184		2.284	0.328		4.568	0.44		2.284	0.32		22.84	0		22.84	0		11.42	1.168		45.68	0.112		22.84	0.432
1.143	0.584		1.143	0.488		4.572	0.16		2.286	0.328		4.572	0.464		2.286	0.336		22.86	0		22.86	0		11.43	1.2		45.72	0.128		22.86	0.44
1.144	0.592		1.144	0.472		4.576	0.152		2.288	0.32		4.576	0.472		2.288	0.32		22.88	0.008		22.88	0		11.44	1.16		45.76	0.112		22.88	0.432
1.145	0.584		1.145	0.472		4.58	0.144		2.29	0.32		4.58	0.48		2.29	0.328		22.9	0		22.9	0.008		11.45	1.176		45.8	0.12		22.9	0.416
1.146	0.592		1.146	0.472		4.584	0.136		2.292	0.336		4.584	0.488		2.292	0.336		22.92	-0.008		22.92	0.016		11.46	1.16		45.84	0.112		22.92	0.424
1.147	0.568		1.147	0.488		4.588	0.136		2.294	0.312		4.588	0.496		2.294	0.344		22.94	0		22.94	0.016		11.47	1.16		45.88	0.112		22.94	0.424
1.148	0.56		1.148	0.512		4.592	0.12		2.296	0.32		4.592	0.52		2.296	0.344		22.96	0		22.96	0.008		11.48	1.16		45.92	0.112		22.96	0.424
1.149	0.568		1.149	0.496		4.596	0.096		2.298	0.328		4.596	0.536		2.298	0.352		22.98	0		22.98	0.008		11.49	1.168		45.96	0.128		22.98	0.408
1.15	0.568		1.15	0.52		4.6	0.104		2.3	0.328		4.6	0.536		2.3	0.336		23	0		23	0.008		11.5	1.16		46	0.12		23	0.416
1.151	0.568		1.151	0.504		4.604	0.104		2.302	0.32		4.604	0.544		2.302	0.352		23.02	0		23.02	0.016		11.51	1.152		46.04	0.112		23.02	0.448
1.152	0.568		1.152	0.536		4.608	0.088		2.304	0.296		4.608	0.552		2.304	0.352		23.04	0		23.04	0.008		11.52	1.128		46.08	0.112		23.04	0.448
1.153	0.568		1.153	0.512		4.612	0.08		2.306	0.304		4.612	0.568		2.306	0.352		23.06	0		23.06	0.008		11.53	1.16		46.12	0.112		23.06	0.456
1.154	0.56		1.154	0.512		4.616	0.08		2.308	0.288		4.616	0.576		2.308	0.352		23.08	0		23.08	0.008		11.54	1.136		46.16	0.12		23.08	0.432
1.155	0.568		1.155	0.52		4.62	0.072		2.31	0.288		4.62	0.592		2.31	0.328		23.1	0		23.1	0.016		11.55	1.136		46.2	0.12		23.1	0.448
1.156	0.552		1.156	0.512		4.624	0.064		2.312	0.304		4.624	0.6		2.312	0.344		23.12	0		23.12	0.016		11.56	1.128		46.24	0.136		23.12	0.472
1.157	0.552		1.157	0.536		4.628	0.064		2.314	0.296		4.628	0.6		2.314	0.344		23.14	0		23.14	0.016		11.57	1.152		46.28	0.112		23.14	0.472
1.158	0.536		1.158	0.528		4.632	0.064		2.316	0.296		4.632	0.624		2.316	0.344		23.16	0		23.16	0.008		11.58	1.136		46.32	0.128		23.16	0.456
1.159	0.536		1.159	0.56		4.636	0.048		2.318	0.296		4.636	0.632		2.318	0.344		23.18	0		23.18	0.016		11.59	1.128		46.36	0.128		23.18	0.472
1.16	0.544		1.16	0.576		4.64	0.064		2.32	0.296		4.64	0.624		2.32	0.352		23.2	-0.008		23.2	0.016		11.6	1.112		46.4	0.128		23.2	0.456
1.161	0.52		1.161	0.56		4.644	0.056		2.322	0.272		4.644	0.632		2.322	0.352		23.22	0.008		23.22	0.008		11.61	1.128		46.44	0.12		23.22	0.464
1.162	0.52		1.162	0.56		4.648	0.056		2.324	0.28		4.648	0.632		2.324	0.352		23.24	0		23.24	0.008		11.62	1.12		46.48	0.104		23.24	0.448
1.163	0.512		1.163	0.544		4.652	0.048		2.326	0.256		4.652	0.656		2.326	0.352		23.26	0		23.26	0.016		11.63	1.12		46.52	0.112		23.26	0.44
1.164	0.504		1.164	0.52		4.656	0.04		2.328	0.272		4.656	0.648		2.328	0.352		23.28	0.008		23.28	0.016		11.64	1.096		46.56	0.12		23.28	0.456
1.165	0.504		1.165	0.528		4.66	0.04		2.33	0.264		4.66	0.648		2.33	0.344		23.3	0		23.3	0		11.65	1.12		46.6	0.12		23.3	0.472
1.166	0.496		1.166	0.512		4.664	0.04		2.332	0.264		4.664	0.672		2.332	0.344		23.32	0		23.32	0.008		11.66	1.112		46.64	0.136		23.32	0.472
1.167	0.48		1.167	0.536		4.668	0.04		2.334	0.256		4.668	0.664		2.334	0.352		23.34	0		23.34	0.016		11.67	1.112		46.68	0.128		23.34	0.472
1.168	0.464		1.168	0.56		4.672	0.04		2.336	0.256		4.672	0.68		2.336	0.368		23.36	0.008		23.36	0.008		11.68	1.096		46.72	0.128		23.36	0.488
1.169	0.472		1.169	0.552		4.676	0.032		2.338	0.264		4.676	0.68		2.338	0.352		23.38	0		23.38	0		11.69	1.096		46.76	0.12		23.38	0.496
1.17	0.456		1.17	0.56		4.68	0.04		2.34	0.272		4.68	0.68		2.34	0.352		23.4	0		23.4	0.008		11.7	1.096		46.8	0.128		23.4	0.48
1.171	0.464		1.171	0.568		4.684	0.032		2.342	0.24		4.684	0.688		2.342	0.36		23.42	0		23.42	0.008		11.71	1.08		46.84	0.128		23.42	0.472
1.172	0.44		1.172	0.568		4.688	0.032		2.344	0.24		4.688	0.68		2.344	0.352		23.44	0		23.44	0.008		11.72	1.08		46.88	0.112		23.44	0.512
1.173	0.432		1.173	0.56		4.692	0.016		2.346	0.24		4.692	0.68		2.346	0.352		23.46	0		23.46	0.008		11.73	1.096		46.92	0.128		23.46	0.488
1.174	0.432		1.174	0.56		4.696	0.016		2.348	0.24		4.696	0.688		2.348	0.352		23.48	0		23.48	0.016		11.74	1.088		46.96	0.128		23.48	0.48
1.175	0.424		1.175	0.56		4.7	0.016		2.35	0.24		4.7	0.688		2.35	0.352		23.5	0		23.5	0.016		11.75	1.056		47	0.12		23.5	0.472
1.176	0.416		1.176	0.552		4.704	0.016		2.352	0.24		4.704	0.688		2.352	0.352		23.52	-0.016		23.52	0		11.76	1.064		47.04	0.128		23.52	0.472
1.177	0.4		1.177	0.56		4.708	0.016		2.354	0.248		4.708	0.68		2.354	0.336		23.54	0		23.54	0.016		11.77	1.056		47.08	0.128		23.54	0.488
1.178	0.4		1.178	0.568		4.712	0.016		2.356	0.232		4.712	0.696		2.356	0.352		23.56	0		23.56	0		11.78	1.072		47.12	0.128		23.56	0.48
1.179	0.384		1.179	0.576		4.716	0.008		2.358	0.232		4.716	0.68		2.358	0.344		23.58	0		23.58	0.008		11.79	1.064		47.16	0.128		23.58	0.496
1.18	0.376		1.18	0.584		4.72	0.016		2.36	0.24		4.72	0.68		2.36	0.352		23.6	0		23.6	0.016		11.8	1.072		47.2	0.128		23.6	0.496
1.181	0.368		1.181	0.584		4.724	0.016		2.362	0.224		4.724	0.68		2.362	0.36		23.62	0.008		23.62	0.016		11.81	1.056		47.24	0.128		23.62	0.504
1.182	0.376		1.182	0.576		4.728	0.008		2.364	0.216		4.728	0.672		2.364	0.352		23.64	-0.008		23.64	0.008		11.82	1.056		47.28	0.12		23.64	0.52
1.183	0.36		1.183	0.584		4.732	0.016		2.366	0.2		4.732	0.664		2.366	0.352		23.66	0		23.66	0		11.83	1.056		47.32	0.136		23.66	0.528
1.184	0.352		1.184	0.536		4.736	0.008		2.368	0.2		4.736	0.664		2.368	0.344		23.68	-0.008		23.68	0		11.84	1.032		47.36	0.128		23.68	0.552
1.185	0.352		1.185	0.56		4.74	0.016		2.37	0.2		4.74	0.664		2.37	0.36		23.7	0		23.7	0.008		11.85	1.024		47.4	0.136		23.7	0.512
1.186	0.336		1.186	0.552		4.744	0.008		2.372	0.208		4.744	0.648		2.372	0.336		23.72	-0.008		23.72	0.016		11.86	1.04		47.44	0.144		23.72	0.52
1.187	0.312		1.187	0.568		4.748	0.008		2.374	0.2		4.748	0.648		2.374	0.352		23.74	0		23.74	0.016		11.87	1.016		47.48	0.136		23.74	0.528
1.188	0.312		1.188	0.576		4.752	0		2.376	0.2		4.752	0.64		2.376	0.344		23.76	0		23.76	0.008		11.88	1.04		47.52	0.128		23.76	0.528
1.189	0.296		1.189	0.584		4.756	0		2.378	0.2		4.756	0.64		2.378	0.352		23.78	0		23.78	0.016		11.89	1.024		47.56	0.144		23.78	0.496
1.19	0.28		1.19	0.576		4.76	0.016		2.38	0.192		4.76	0.64		2.38	0.352		23.8	-0.008		23.8	0.008		11.9	1.032		47.6	0.144		23.8	0.504
1.191	0.288		1.191	0.576		4.764	0.016		2.382	0.192		4.764	0.608		2.382	0.352		23.82	0		23.82	0.008		11.91	1.008		47.64	0.128		23.82	0.52
1.192	0.288		1.192	0.576		4.768	0.016		2.384	0.192		4.768	0.608		2.384	0.344		23.84	0		23.84	0.016		11.92	1.008		47.68	0.12		23.84	0.496
1.193	0.272		1.193	0.576		4.772	0.008		2.386	0.176		4.772	0.608		2.386	0.352		23.86	-0.008		23.86	0.016		11.93	1		47.72	0.128		23.86	0.488
1.194	0.264		1.194	0.56		4.776	0.016		2.388	0.184		4.776	0.608		2.388	0.352		23.88	-0.008		23.88	0		11.94	1.008		47.76	0.128		23.88	0.496
1.195	0.272		1.195	0.568		4.78	0.008		2.39	0.176		4.78	0.592		2.39	0.344		23.9	-0.008		23.9	0.016		11.95	0.992		47.8	0.136		23.9	0.496
1.196	0.264		1.196	0.568		4.784	0.008		2.392	0.176		4.784	0.576		2.392	0.336		23.92	-0.008		23.92	0.016		11.96	1.016		47.84	0.136		23.92	0.488
1.197	0.248		1.197	0.56		4.788	0.016		2.394	0.176		4.788	0.56		2.394	0.336		23.94	-0.008		23.94	0.016		11.97	0.984		47.88	0.12		23.94	0.48
1.198	0.24		1.198	0.584		4.792	0.016		2.396	0.168		4.792	0.568		2.396	0.336		23.96	0		23.96	0.016		11.98	0.976		47.92	0.128		23.96	0.512
1.199	0.224		1.199	0.576		4.796	0.008		2.398	0.176		4.796	0.552		2.398	0.344		23.98	0		23.98	0.008		11.99	0.96		47.96	0.136		23.98	0.52
1.2	0.224		1.2	0.584		4.8	0.016		2.4	0.176		4.8	0.544		2.4	0.328		24	0		24	0.008		12	0.952		48	0.128		24	0.504
1.201	0.232		1.201	0.6		4.804	0.016		2.402	0.168		4.804	0.528		2.402	0.336		24.02	-0.008		24.02	0.016		12.01	0.968		48.04	0.128		24.02	0.512
1.202	0.216		1.202	0.592		4.808	0.016		2.404	0.144		4.808	0.512		2.404	0.344		24.04	-0.008		24.04	0.016		12.02	0.96		48.08	0.136		24.04	0.536
1.203	0.216		1.203	0.568		4.812	0.008		2.406	0.168		4.812	0.504		2.406	0.344		24.06	0		24.06	0.008		12.03	0.936		48.12	0.128		24.06	0.52
1.204	0.216		1.204	0.544		4.816	0.016		2.408	0.152		4.816	0.488		2.408	0.336		24.08	0		24.08	0.008		12.04	0.952		48.16	0.128		24.08	0.496
1.205	0.2		1.205	0.536		4.82	0.016		2.41	0.16		4.82	0.488		2.41	0.32		24.1	0.008		24.1	0.016		12.05	0.936		48.2	0.136		24.1	0.48
1.206	0.2		1.206	0.544		4.824	0.016		2.412	0.152		4.824	0.488		2.412	0.328		24.12	0		24.12	0		12.06	0.952		48.24	0.128		24.12	0.48
1.207	0.192		1.207	0.56		4.828	0.024		2.414	0.152		4.828	0.456		2.414	0.312		24.14	0		24.14	0		12.07	0.912		48.28	0.128		24.14	0.48
1.208	0.192		1.208	0.56		4.832	0.016		2.416	0.144		4.832	0.456		2.416	0.328		24.16	0		24.16	0.016		12.08	0.92		48.32	0.128		24.16	0.456
1.209	0.184		1.209	0.584		4.836	0.016		2.418	0.152		4.836	0.456		2.418	0.336		24.18	0		24.18	0.008		12.09	0.92		48.36	0.128		24.18	0.44
1.21	0.16		1.21	0.552		4.84	0.032		2.42	0.16		4.84	0.432		2.42	0.344		24.2	0		24.2	0		12.1	0.928		48.4	0.128		24.2	0.432
1.211	0.168		1.211	0.56		4.844	0.04		2.422	0.144		4.844	0.432		2.422	0.328		24.22	0.008		24.22	0		12.11	0.896		48.44	0.128		24.22	0.44
1.212	0.168		1.212	0.576		4.848	0.048		2.424	0.128		4.848	0.424		2.424	0.328		24.24	0		24.24	0		12.12	0.896		48.48	0.128		24.24	0.416
1.213	0.168		1.213	0.56		4.852	0.048		2.426	0.128		4.852	0.4		2.426	0.312		24.26	0		24.26	0.008		12.13	0.912		48.52	0.128		24.26	0.408
1.214	0.168		1.214	0.544		4.856	0.056		2.428	0.136		4.856	0.416		2.428	0.32		24.28	0		24.28	0		12.14	0.888		48.56	0.136		24.28	0.4
1.215	0.16		1.215	0.536		4.86	0.072		2.43	0.128		4.86	0.4		2.43	0.312		24.3	0.008		24.3	0.016		12.15	0.872		48.6	0.12		24.3	0.416
1.216	0.152		1.216	0.544		4.864	0.08		2.432	0.136		4.864	0.376		2.432	0.32		24.32	-0.008		24.32	0.008		12.16	0.904		48.64	0.128		24.32	0.408
1.217	0.144		1.217	0.536		4.868	0.088		2.434	0.128		4.868	0.368		2.434	0.32		24.34	0		24.34	0.008		12.17	0.856		48.68	0.112		24.34	0.44
1.218	0.144		1.218	0.56		4.872	0.104		2.436	0.128		4.872	0.368		2.436	0.304		24.36	0		24.36	0.016		12.18	0.864		48.72	0.128		24.36	0.44
1.219	0.136		1.219	0.568		4.876	0.104		2.438	0.136		4.876	0.352		2.438	0.312		24.38	0		24.38	0.008		12.19	0.848		48.76	0.128		24.38	0.432
1.22	0.136		1.22	0.552		4.88	0.12		2.44	0.136		4.88	0.344		2.44	0.328		24.4	0		24.4	0		12.2	0.856		48.8	0.128		24.4	0.456
1.221	0.144		1.221	0.552		4.884	0.144		2.442	0.12		4.884	0.312		2.442	0.304		24.42	0		24.42	0.016		12.21	0.848		48.84	0.136		24.42	0.456
1.222	0.144		1.222	0.552		4.888	0.16		2.444	0.104		4.888	0.328		2.444	0.312		24.44	0		24.44	0.016		12.22	0.84		48.88	0.128		24.44	0.448
1.223	0.136		1.223	0.536		4.892	0.168		2.446	0.112		4.892	0.32		2.446	0.304		24.46	0		24.46	0.024		12.23	0.832		48.92	0.128		24.46	0.456
1.224	0.136		1.224	0.528		4.896	0.176		2.448	0.112		4.896	0.312		2.448	0.304		24.48	0		24.48	0.016		12.24	0.84		48.96	0.136		24.48	0.464
1.225	0.12		1.225	0.52		4.9	0.208		2.45	0.128		4.9	0.304		2.45	0.288		24.5	0		24.5	0.008		12.25	0.816		49	0.128		24.5	0.448
1.226	0.12		1.226	0.52		4.904	0.224		2.452	0.104		4.904	0.296		2.452	0.288		24.52	0		24.52	0.008		12.26	0.824		49.04	0.128		24.52	0.424
1.227	0.112		1.227	0.52		4.908	0.256		2.454	0.104		4.908	0.272		2.454	0.288		24.54	0		24.54	0.008		12.27	0.8		49.08	0.136		24.54	0.448
1.228	0.104		1.228	0.512		4.912	0.264		2.456	0.096		4.912	0.272		2.456	0.28		24.56	0		24.56	0		12.28	0.832		49.12	0.12		24.56	0.432
1.229	0.104		1.229	0.528		4.916	0.296		2.458	0.104		4.916	0.272		2.458	0.288		24.58	0		24.58	0		12.29	0.824		49.16	0.128		24.58	0.416
1.23	0.112		1.23	0.528		4.92	0.32		2.46	0.112		4.92	0.264		2.46	0.288		24.6	0.008		24.6	0.016		12.3	0.784		49.2	0.144		24.6	0.392
1.231	0.104		1.231	0.52		4.924	0.344		2.462	0.104		4.924	0.264		2.462	0.288		24.62	0		24.62	0.008		12.31	0.808		49.24	0.128		24.62	0.4
1.232	0.104		1.232	0.512		4.928	0.368		2.464	0.096		4.928	0.24		2.464	0.28		24.64	-0.008		24.64	0.008		12.32	0.792		49.28	0.136		24.64	0.384
1.233	0.104		1.233	0.504		4.932	0.392		2.466	0.08		4.932	0.256		2.466	0.28		24.66	0		24.66	0		12.33	0.792		49.32	0.128		24.66	0.4
1.234	0.096		1.234	0.496		4.936	0.408		2.468	0.096		4.936	0.232		2.468	0.264		24.68	0		24.68	0.008		12.34	0.784		49.36	0.136		24.68	0.4
1.235	0.104		1.235	0.504		4.94	0.448		2.47	0.096		4.94	0.232		2.47	0.264		24.7	0		24.7	0.016		12.35	0.792		49.4	0.136		24.7	0.384
1.236	0.08		1.236	0.504		4.944	0.472		2.472	0.104		4.944	0.224		2.472	0.256		24.72	0		24.72	0.008		12.36	0.776		49.44	0.128		24.72	0.384
1.237	0.104		1.237	0.504		4.948	0.496		2.474	0.096		4.948	0.224		2.474	0.256		24.74	-0.008		24.74	0.008		12.37	0.76		49.48	0.144		24.74	0.384
1.238	0.088		1.238	0.504		4.952	0.536		2.476	0.096		4.952	0.2		2.476	0.256		24.76	-0.008		24.76	0.008		12.38	0.76		49.52	0.128		24.76	0.392
1.239	0.088		1.239	0.512		4.956	0.56		2.478	0.096		4.956	0.208		2.478	0.264		24.78	0		24.78	0.016		12.39	0.76		49.56	0.136		24.78	0.384
1.24	0.08		1.24	0.496		4.96	0.584		2.48	0.096		4.96	0.208		2.48	0.256		24.8	0		24.8	0.016		12.4	0.768		49.6	0.136		24.8	0.4
1.241	0.072		1.241	0.528		4.964	0.592		2.482	0.088		4.964	0.2		2.482	0.256		24.82	0		24.82	0.008		12.41	0.744		49.64	0.136		24.82	0.392
1.242	0.072		1.242	0.504		4.968	0.632		2.484	0.08		4.968	0.184		2.484	0.248		24.84	0		24.84	0		12.42	0.752		49.68	0.136		24.84	0.432
1.243	0.072		1.243	0.496		4.972	0.64		2.486	0.072		4.972	0.184		2.486	0.248		24.86	0		24.86	0.008		12.43	0.744		49.72	0.128		24.86	0.4
1.244	0.08		1.244	0.472		4.976	0.68		2.488	0.064		4.976	0.192		2.488	0.24		24.88	0		24.88	0.016		12.44	0.736		49.76	0.128		24.88	0.424
1.245	0.08		1.245	0.472		4.98	0.696		2.49	0.08		4.98	0.184		2.49	0.232		24.9	0		24.9	0.008		12.45	0.728		49.8	0.12		24.9	0.416
1.246	0.08		1.246	0.464		4.984	0.728		2.492	0.096		4.984	0.176		2.492	0.216		24.92	-0.016		24.92	0		12.46	0.72		49.84	0.136		24.92	0.44
1.247	0.064		1.247	0.472		4.988	0.736		2.494	0.072		4.988	0.16		2.494	0.24		24.94	0		24.94	0.008		12.47	0.72		49.88	0.12		24.94	0.416
1.248	0.064		1.248	0.456		4.992	0.76		2.496	0.08		4.992	0.16		2.496	0.24		24.96	0		24.96	0		12.48	0.728		49.92	0.128		24.96	0.424
1.249	0.056		1.249	0.472		4.996	0.776		2.498	0.096		4.996	0.176		2.498	0.224		24.98	0		24.98	0.008		12.49	0.728		49.96	0.128		24.98	0.408
1.25	0.056		1.25	0.464		5	0.792		2.5	0.088		5	0.176		2.5	0.224		25	0		25	0.016		12.5	0.728		50	0.128		25	0.408
1.251	0.056		1.251	0.472		5.004	0.808		2.502	0.08		5.004	0.168		2.502	0.224		25.02	0		25.02	0.008		12.51	0.712		50.04	0.12		25.02	0.392
1.252	0.056		1.252	0.464		5.008	0.816		2.504	0.056		5.008	0.144		2.504	0.224		25.04	-0.008		25.04	0.016		12.52	0.72		50.08	0.128		25.04	0.392
1.253	0.056		1.253	0.472		5.012	0.832		2.506	0.08		5.012	0.152		2.506	0.216		25.06	0		25.06	0		12.53	0.696		50.12	0.128		25.06	0.4
1.254	0.056		1.254	0.448		5.016	0.848		2.508	0.072		5.016	0.152		2.508	0.208		25.08	0		25.08	0.016		12.54	0.72		50.16	0.112		25.08	0.4
1.255	0.056		1.255	0.432		5.02	0.832		2.51	0.072		5.02	0.144		2.51	0.208		25.1	0		25.1	0		12.55	0.704		50.2	0.12		25.1	0.392
1.256	0.056		1.256	0.424		5.024	0.864		2.512	0.064		5.024	0.144		2.512	0.208		25.12	0		25.12	0.016		12.56	0.712		50.24	0.128		25.12	0.376
1.257	0.056		1.257	0.44		5.028	0.872		2.514	0.072		5.028	0.136		2.514	0.2		25.14	0		25.14	0.016		12.57	0.704		50.28	0.128		25.14	0.4
1.258	0.056		1.258	0.44		5.032	0.856		2.516	0.056		5.032	0.136		2.516	0.2		25.16	0		25.16	0		12.58	0.704		50.32	0.136		25.16	0.4
1.259	0.048		1.259	0.456		5.036	0.864		2.518	0.072		5.036	0.144		2.518	0.192		25.18	0		25.18	0.008		12.59	0.688		50.36	0.128		25.18	0.392
1.26	0.04		1.26	0.448		5.04	0.848		2.52	0.08		5.04	0.128		2.52	0.2		25.2	0		25.2	0		12.6	0.68		50.4	0.128		25.2	0.392
1.261	0.056		1.261	0.464		5.044	0.856		2.522	0.056		5.044	0.136		2.522	0.192		25.22	0		25.22	0.016		12.61	0.68		50.44	0.136		25.22	0.408
1.262	0.056		1.262	0.44		5.048	0.864		2.524	0.056		5.048	0.128		2.524	0.176		25.24	0		25.24	0		12.62	0.672		50.48	0.136		25.24	0.44
1.263	0.048		1.263	0.408		5.052	0.848		2.526	0.056		5.052	0.128		2.526	0.192		25.26	0		25.26	0.008		12.63	0.68		50.52	0.128		25.26	0.424
1.264	0.048		1.264	0.392		5.056	0.832		2.528	0.056		5.056	0.12		2.528	0.184		25.28	0		25.28	0.008		12.64	0.696		50.56	0.128		25.28	0.424
1.265	0.04		1.265	0.408		5.06	0.832		2.53	0.064		5.06	0.136		2.53	0.176		25.3	-0.008		25.3	0.008		12.65	0.688		50.6	0.12		25.3	0.416
1.266	0.056		1.266	0.392		5.064	0.824		2.532	0.064		5.064	0.128		2.532	0.168		25.32	-0.008		25.32	0.016		12.66	0.664		50.64	0.128		25.32	0.448
1.267	0.048		1.267	0.4		5.068	0.832		2.534	0.056		5.068	0.12		2.534	0.168		25.34	-0.008		25.34	0.008		12.67	0.664		50.68	0.128		25.34	0.44
1.268	0.048		1.268	0.384		5.072	0.808		2.536	0.048		5.072	0.12		2.536	0.16		25.36	0		25.36	0.016		12.68	0.696		50.72	0.136		25.36	0.44
1.269	0.048		1.269	0.408		5.076	0.792		2.538	0.072		5.076	0.128		2.538	0.16		25.38	0.008		25.38	0.008		12.69	0.656		50.76	0.136		25.38	0.424
1.27	0.032		1.27	0.4		5.08	0.776		2.54	0.072		5.08	0.12		2.54	0.168		25.4	0		25.4	0.008		12.7	0.672		50.8	0.128		25.4	0.408
1.271	0.032		1.271	0.4		5.084	0.784		2.542	0.072		5.084	0.12		2.542	0.16		25.42	0		25.42	0.008		12.71	0.656		50.84	0.128		25.42	0.416
1.272	0.032		1.272	0.384		5.088	0.752		2.544	0.048		5.088	0.104		2.544	0.16		25.44	-0.008		25.44	0.008		12.72	0.656		50.88	0.12		25.44	0.408
1.273	0.04		1.273	0.384		5.092	0.728		2.546	0.056		5.092	0.12		2.546	0.152		25.46	0		25.46	0.008		12.73	0.656		50.92	0.112		25.46	0.408
1.274	0.032		1.274	0.368		5.096	0.712		2.548	0.048		5.096	0.12		2.548	0.16		25.48	0		25.48	0		12.74	0.664		50.96	0.136		25.48	0.416
1.275	0.032		1.275	0.352		5.1	0.688		2.55	0.064		5.1	0.12		2.55	0.144		25.5	0		25.5	0		12.75	0.648		51	0.136		25.5	0.44
1.276	0.048		1.276	0.352		5.104	0.688		2.552	0.048		5.104	0.12		2.552	0.16		25.52	0		25.52	0.016		12.76	0.656		51.04	0.128		25.52	0.4
1.277	0.024		1.277	0.368		5.108	0.656		2.554	0.056		5.108	0.104		2.554	0.136		25.54	0		25.54	0.016		12.77	0.648		51.08	0.128		25.54	0.44
1.278	0.04		1.278	0.376		5.112	0.64		2.556	0.056		5.112	0.112		2.556	0.144		25.56	0		25.56	0.008		12.78	0.656		51.12	0.128		25.56	0.44
1.279	0.032		1.279	0.376		5.116	0.608		2.558	0.064		5.116	0.12		2.558	0.136		25.58	-0.008		25.58	0.008		12.79	0.656		51.16	0.136		25.58	0.456
1.28	0.032		1.28	0.368		5.12	0.568		2.56	0.056		5.12	0.112		2.56	0.136		25.6	0		25.6	0.008		12.8	0.656		51.2	0.128		25.6	0.44
1.281	0.032		1.281	0.352		5.124	0.56		2.562	0.056		5.124	0.112		2.562	0.136		25.62	0		25.62	0.016		12.81	0.648		51.24	0.128		25.62	0.464
1.282	0.032		1.282	0.352		5.128	0.552		2.564	0.04		5.128	0.112		2.564	0.144		25.64	0		25.64	0		12.82	0.632		51.28	0.128		25.64	0.48
1.283	0.032		1.283	0.344		5.132	0.512		2.566	0.04		5.132	0.112		2.566	0.128		25.66	0		25.66	0.008		12.83	0.64		51.32	0.136		25.66	0.456
1.284	0.04		1.284	0.312		5.136	0.496		2.568	0.04		5.136	0.104		2.568	0.12		25.68	0		25.68	0.008		12.84	0.632		51.36	0.128		25.68	0.456
1.285	0.032		1.285	0.312		5.14	0.464		2.57	0.048		5.14	0.104		2.57	0.12		25.7	0		25.7	0.008		12.85	0.624		51.4	0.128		25.7	0.472
1.286	0.04		1.286	0.32		5.144	0.448		2.572	0.048		5.144	0.096		2.572	0.112		25.72	0.008		25.72	0		12.86	0.64		51.44	0.128		25.72	0.488
1.287	0.032		1.287	0.32		5.148	0.432		2.574	0.056		5.148	0.104		2.574	0.112		25.74	0.024		25.74	0		12.87	0.616		51.48	0.128		25.74	0.456
1.288	0.024		1.288	0.32		5.152	0.4		2.576	0.048		5.152	0.104		2.576	0.12		25.76	0.056		25.76	0.008		12.88	0.624		51.52	0.136		25.76	0.448
1.289	0.024		1.289	0.328		5.156	0.384		2.578	0.048		5.156	0.104		2.578	0.12		25.78	0.088		25.78	0.016		12.89	0.632		51.56	0.128		25.78	0.472
1.29	0.032		1.29	0.32		5.16	0.376		2.58	0.048		5.16	0.096		2.58	0.12		25.8	0.152		25.8	0		12.9	0.632		51.6	0.128		25.8	0.448
1.291	0.024		1.291	0.32		5.164	0.36		2.582	0.048		5.164	0.096		2.582	0.112		25.82	0.224		25.82	0.008		12.91	0.64		51.64	0.128		25.82	0.44
1.292	0.024		1.292	0.304		5.168	0.336		2.584	0.032		5.168	0.112		2.584	0.104		25.84	0.328		25.84	0.008		12.92	0.616		51.68	0.136		25.84	0.456
1.293	0.032		1.293	0.304		5.172	0.304		2.586	0.024		5.172	0.104		2.586	0.104		25.86	0.432		25.86	0.008		12.93	0.616		51.72	0.128		25.86	0.456
1.294	0.032		1.294	0.288		5.176	0.288		2.588	0.04		5.176	0.12		2.588	0.104		25.88	0.568		25.88	0.016		12.94	0.6		51.76	0.128		25.88	0.456
1.295	0.024		1.295	0.272		5.18	0.272		2.59	0.056		5.18	0.104		2.59	0.088		25.9	0.688		25.9	0.008		12.95	0.624		51.8	0.136		25.9	0.48
1.296	0.032		1.296	0.288		5.184	0.272		2.592	0.056		5.184	0.088		2.592	0.104		25.92	0.816		25.92	0.008		12.96	0.632		51.84	0.136		25.92	0.48
1.297	0.04		1.297	0.28		5.188	0.248		2.594	0.04		5.188	0.104		2.594	0.096		25.94	0.912		25.94	0.016		12.97	0.616		51.88	0.136		25.94	0.472
1.298	0.024		1.298	0.296		5.192	0.24		2.596	0.04		5.192	0.104		2.596	0.096		25.96	1.008		25.96	0.008		12.98	0.616		51.92	0.136		25.96	0.504
1.299	0.032		1.299	0.304		5.196	0.216		2.598	0.056		5.196	0.104		2.598	0.096		25.98	1.072		25.98	0.008		12.99	0.616		51.96	0.128		25.98	0.488
1.3	0.024		1.3	0.296		5.2	0.216		2.6	0.064		5.2	0.104		2.6	0.104		26	1.12		26	0.008		13	0.624		52	0.144		26	0.496
1.301	0.032		1.301	0.288		5.204	0.208		2.602	0.048		5.204	0.104		2.602	0.088		26.02	1.128		26.02	0		13.01	0.616		52.04	0.136		26.02	0.48
1.302	0.024		1.302	0.28		5.208	0.184		2.604	0.032		5.208	0.104		2.604	0.088		26.04	1.12		26.04	0		13.02	0.616		52.08	0.128		26.04	0.488
1.303	0.032		1.303	0.256		5.212	0.176		2.606	0.032		5.212	0.104		2.606	0.088		26.06	1.088		26.06	0.008		13.03	0.608		52.12	0.128		26.06	0.488
1.304	0.032		1.304	0.248		5.216	0.16		2.608	0.032		5.216	0.12		2.608	0.08		26.08	1.048		26.08	0.016		13.04	0.6		52.16	0.128		26.08	0.48
1.305	0.024		1.305	0.248		5.22	0.144		2.61	0.04		5.22	0.112		2.61	0.072		26.1	0.976		26.1	0.008		13.05	0.624		52.2	0.128		26.1	0.48
1.306	0.032		1.306	0.232		5.224	0.152		2.612	0.04		5.224	0.104		2.612	0.08		26.12	0.88		26.12	0.016		13.06	0.6		52.24	0.128		26.12	0.48
1.307	0.024		1.307	0.24		5.228	0.136		2.614	0.04		5.228	0.104		2.614	0.08		26.14	0.784		26.14	0.008		13.07	0.608		52.28	0.144		26.14	0.488
1.308	0.032		1.308	0.248		5.232	0.128		2.616	0.032		5.232	0.112		2.616	0.072		26.16	0.688		26.16	0.008		13.08	0.592		52.32	0.12		26.16	0.472
1.309	0.016		1.309	0.24		5.236	0.112		2.618	0.032		5.236	0.12		2.618	0.08		26.18	0.608		26.18	0.008		13.09	0.616		52.36	0.12		26.18	0.48
1.31	0.016		1.31	0.248		5.24	0.112		2.62	0.056		5.24	0.104		2.62	0.072		26.2	0.504		26.2	0.024		13.1	0.616		52.4	0.136		26.2	0.52
1.311	0.032		1.311	0.24		5.244	0.112		2.622	0.04		5.244	0.096		2.622	0.08		26.22	0.424		26.22	0.016		13.11	0.6		52.44	0.128		26.22	0.528
1.312	0.032		1.312	0.232		5.248	0.096		2.624	0.032		5.248	0.104		2.624	0.072		26.24	0.344		26.24	0.008		13.12	0.616		52.48	0.136		26.24	0.52
1.313	0.024		1.313	0.24		5.252	0.104		2.626	0.032		5.252	0.112		2.626	0.072		26.26	0.288		26.26	0		13.13	0.624		52.52	0.144		26.26	0.504
1.314	0.024		1.314	0.216		5.256	0.088		2.628	0.024		5.256	0.112		2.628	0.056		26.28	0.232		26.28	0.008		13.14	0.616		52.56	0.128		26.28	0.528
1.315	0.032		1.315	0.208		5.26	0.088		2.63	0.04		5.26	0.112		2.63	0.056		26.3	0.184		26.3	0.008		13.15	0.592		52.6	0.128		26.3	0.528
1.316	0.024		1.316	0.208		5.264	0.08		2.632	0.04		5.264	0.12		2.632	0.064		26.32	0.136		26.32	0		13.16	0.592		52.64	0.144		26.32	0.504
1.317	0.024		1.317	0.216		5.268	0.08		2.634	0.032		5.268	0.12		2.634	0.064		26.34	0.104		26.34	0.016		13.17	0.6		52.68	0.128		26.34	0.496
1.318	0.024		1.318	0.208		5.272	0.08		2.636	0.04		5.272	0.128		2.636	0.072		26.36	0.08		26.36	0.008		13.18	0.616		52.72	0.136		26.36	0.504
1.319	0.016		1.319	0.232		5.276	0.072		2.638	0.04		5.276	0.128		2.638	0.056		26.38	0.056		26.38	0.008		13.19	0.608		52.76	0.136		26.38	0.512
1.32	0.016		1.32	0.216		5.28	0.064		2.64	0.048		5.28	0.136		2.64	0.064		26.4	0.032		26.4	0.016		13.2	0.6		52.8	0.144		26.4	0.52
1.321	0.024		1.321	0.232		5.284	0.064		2.642	0.032		5.284	0.128		2.642	0.056		26.42	0.032		26.42	0.016		13.21	0.6		52.84	0.128		26.42	0.504
1.322	0.032		1.322	0.2		5.288	0.064		2.644	0.032		5.288	0.12		2.644	0.072		26.44	0.032		26.44	0.008		13.22	0.608		52.88	0.12		26.44	0.504
1.323	0.024		1.323	0.184		5.292	0.048		2.646	0.032		5.292	0.128		2.646	0.072		26.46	0.016		26.46	0.016		13.23	0.592		52.92	0.128		26.46	0.496
1.324	0.032		1.324	0.176		5.296	0.04		2.648	0.024		5.296	0.144		2.648	0.064		26.48	0.008		26.48	0		13.24	0.616		52.96	0.128		26.48	0.504
1.325	0.024		1.325	0.16		5.3	0.064		2.65	0.04		5.3	0.152		2.65	0.056		26.5	0		26.5	0.008		13.25	0.592		53	0.136		26.5	0.528
1.326	0.032		1.326	0.176		5.304	0.056		2.652	0.048		5.304	0.152		2.652	0.048		26.52	0.008		26.52	0		13.26	0.608		53.04	0.136		26.52	0.512
1.327	0.024		1.327	0.184		5.308	0.048		2.654	0.04		5.308	0.16		2.654	0.056		26.54	0		26.54	0.016		13.27	0.6		53.08	0.12		26.54	0.544
1.328	0.024		1.328	0.184		5.312	0.048		2.656	0.04		5.312	0.168		2.656	0.056		26.56	0		26.56	0.008		13.28	0.6		53.12	0.144		26.56	0.544
1.329	0.016		1.329	0.176		5.316	0.048		2.658	0.048		5.316	0.184		2.658	0.048		26.58	0		26.58	0.008		13.29	0.584		53.16	0.136		26.58	0.528
1.33	0.016		1.33	0.184		5.32	0.04		2.66	0.04		5.32	0.176		2.66	0.048		26.6	0		26.6	0.008		13.3	0.592		53.2	0.128		26.6	0.552
1.331	0.032		1.331	0.192		5.324	0.04		2.662	0.04		5.324	0.192		2.662	0.048		26.62	0		26.62	0		13.31	0.584		53.24	0.12		26.62	0.52
1.332	0.024		1.332	0.168		5.328	0.04		2.664	0.024		5.328	0.192		2.664	0.056		26.64	0		26.64	0.008		13.32	0.6		53.28	0.136		26.64	0.544
1.333	0.024		1.333	0.168		5.332	0.024		2.666	0.024		5.332	0.208		2.666	0.048		26.66	0		26.66	0.008		13.33	0.584		53.32	0.128		26.66	0.544
1.334	0.032		1.334	0.152		5.336	0.024		2.668	0.032		5.336	0.224		2.668	0.048		26.68	0		26.68	0.008		13.34	0.584		53.36	0.128		26.68	0.488
1.335	0.024		1.335	0.152		5.34	0.032		2.67	0.032		5.34	0.24		2.67	0.032		26.7	0		26.7	0		13.35	0.6		53.4	0.136		26.7	0.504
1.336	0.024		1.336	0.152		5.344	0.024		2.672	0.04		5.344	0.248		2.672	0.048		26.72	0		26.72	0.008		13.36	0.592		53.44	0.128		26.72	0.48
1.337	0.024		1.337	0.152		5.348	0.04		2.674	0.048		5.348	0.248		2.674	0.032		26.74	0		26.74	0.008		13.37	0.584		53.48	0.128		26.74	0.472
1.338	0.024		1.338	0.16		5.352	0.016		2.676	0.032		5.352	0.272		2.676	0.04		26.76	-0.008		26.76	0		13.38	0.616		53.52	0.136		26.76	0.464
1.339	0.024		1.339	0.16		5.356	0.024		2.678	0.04		5.356	0.296		2.678	0.048		26.78	0		26.78	0.016		13.39	0.592		53.56	0.136		26.78	0.48
1.34	0.016		1.34	0.168		5.36	0.016		2.68	0.048		5.36	0.312		2.68	0.04		26.8	0		26.8	0.008		13.4	0.576		53.6	0.128		26.8	0.472
1.341	0.024		1.341	0.16		5.364	0.016		2.682	0.04		5.364	0.328		2.682	0.04		26.82	0		26.82	0		13.41	0.576		53.64	0.128		26.82	0.472
1.342	0.032		1.342	0.16		5.368	0.032		2.684	0.024		5.368	0.328		2.684	0.04		26.84	-0.016		26.84	0.008		13.42	0.6		53.68	0.128		26.84	0.472
1.343	0.032		1.343	0.144		5.372	0.032		2.686	0.024		5.372	0.36		2.686	0.032		26.86	0		26.86	0.016		13.43	0.592		53.72	0.128		26.86	0.472
1.344	0.032		1.344	0.128		5.376	0.016		2.688	0.032		5.376	0.384		2.688	0.032		26.88	0.008		26.88	0.008		13.44	0.592		53.76	0.128		26.88	0.48
1.345	0.032		1.345	0.112		5.38	0.024		2.69	0.04		5.38	0.4		2.69	0.032		26.9	-0.008		26.9	0.008		13.45	0.568		53.8	0.136		26.9	0.48
1.346	0.024		1.346	0.12		5.384	0.032		2.692	0.032		5.384	0.416		2.692	0.016		26.92	0		26.92	0.008		13.46	0.584		53.84	0.144		26.92	0.504
1.347	0.016		1.347	0.128		5.388	0.032		2.694	0.048		5.388	0.44		2.694	0.024		26.94	0		26.94	0		13.47	0.584		53.88	0.128		26.94	0.496
1.348	0.024		1.348	0.136		5.392	0.008		2.696	0.032		5.392	0.464		2.696	0.04		26.96	0		26.96	0.008		13.48	0.584		53.92	0.144		26.96	0.48
1.349	0.024		1.349	0.144		5.396	0.008		2.698	0.048		5.396	0.496		2.698	0.048		26.98	0		26.98	0		13.49	0.576		53.96	0.136		26.98	0.504
1.35	0.024		1.35	0.136		5.4	0.016		2.7	0.048		5.4	0.504		2.7	0.024		27	0		27	0.024		13.5	0.592		54	0.128		27	0.488
1.351	0.024		1.351	0.136		5.404	0.016		2.702	0.04		5.404	0.528		2.702	0.04		27.02	0		27.02	0.016		13.51	0.576		54.04	0.136		27.02	0.488
1.352	0.016		1.352	0.128		5.408	0.016		2.704	0.024		5.408	0.544		2.704	0.04		27.04	0		27.04	0.016		13.52	0.584		54.08	0.128		27.04	0.472
1.353	0.016		1.353	0.12		5.412	0.016		2.706	0.032		5.412	0.576		2.706	0.032		27.06	0		27.06	0.016		13.53	0.576		54.12	0.128		27.06	0.472
1.354	0.024		1.354	0.104		5.416	0.008		2.708	0.032		5.416	0.608		2.708	0.032		27.08	0		27.08	0.008		13.54	0.6		54.16	0.128		27.08	0.448
1.355	0.024		1.355	0.096		5.42	0.008		2.71	0.056		5.42	0.632		2.71	0.016		27.1	0		27.1	0.008		13.55	0.584		54.2	0.12		27.1	0.448
1.356	0.016		1.356	0.096		5.424	0.024		2.712	0.032		5.424	0.632		2.712	0.024		27.12	0		27.12	0.008		13.56	0.592		54.24	0.128		27.12	0.424
1.357	0.024		1.357	0.112		5.428	0.024		2.714	0.024		5.428	0.664		2.714	0.016		27.14	-0.008		27.14	0.016		13.57	0.584		54.28	0.136		27.14	0.44
1.358	0.016		1.358	0.112		5.432	0.008		2.716	0.032		5.432	0.688		2.716	0.032		27.16	0		27.16	0		13.58	0.6		54.32	0.12		27.16	0.44
1.359	0.024		1.359	0.12		5.436	0		2.718	0.032		5.436	0.72		2.718	0.032		27.18	0		27.18	0.008		13.59	0.592		54.36	0.128		27.18	0.44
1.36	0.016		1.36	0.136		5.44	0.008		2.72	0.04		5.44	0.744		2.72	0.032		27.2	0		27.2	0.016		13.6	0.576		54.4	0.128		27.2	0.448
1.361	0.032		1.361	0.12		5.444	0.016		2.722	0.048		5.444	0.752		2.722	0.024		27.22	0		27.22	0.016		13.61	0.584		54.44	0.144		27.22	0.44
1.362	0.016		1.362	0.12		5.448	0.016		2.724	0.032		5.448	0.768		2.724	0.032		27.24	0		27.24	0.008		13.62	0.592		54.48	0.128		27.24	0.456
1.363	0.032		1.363	0.104		5.452	0.016		2.726	0.024		5.452	0.776		2.726	0.032		27.26	0.008		27.26	0.016		13.63	0.584		54.52	0.128		27.26	0.464
1.364	0.032		1.364	0.08		5.456	0.016		2.728	0.032		5.456	0.816		2.728	0.024		27.28	0.008		27.28	0		13.64	0.592		54.56	0.128		27.28	0.472
1.365	0.032		1.365	0.08		5.46	0.016		2.73	0.04		5.46	0.824		2.73	0.008		27.3	-0.008		27.3	0.008		13.65	0.576		54.6	0.136		27.3	0.464
1.366	0.032		1.366	0.08		5.464	0.024		2.732	0.048		5.464	0.84		2.732	0.016		27.32	0		27.32	0.008		13.66	0.584		54.64	0.136		27.32	0.456
1.367	0.024		1.367	0.08		5.468	0.024		2.734	0.04		5.468	0.856		2.734	0.016		27.34	-0.008		27.34	0.008		13.67	0.576		54.68	0.128		27.34	0.464
1.368	0.024		1.368	0.096		5.472	0.016		2.736	0.024		5.472	0.88		2.736	0.016		27.36	0		27.36	0		13.68	0.584		54.72	0.12		27.36	0.48
1.369	0.016		1.369	0.096		5.476	0.016		2.738	0.032		5.476	0.92		2.738	0.024		27.38	0		27.38	0.016		13.69	0.576		54.76	0.144		27.38	0.472
1.37	0.024		1.37	0.104		5.48	0.024		2.74	0.04		5.48	0.912		2.74	0.024		27.4	0		27.4	0.008		13.7	0.568		54.8	0.136		27.4	0.464
1.371	0.016		1.371	0.104		5.484	0.024		2.742	0.032		5.484	0.92		2.742	0.016		27.42	0		27.42	0.016		13.71	0.584		54.84	0.136		27.42	0.464
1.372	0.032		1.372	0.104		5.488	0.032		2.744	0.024		5.488	0.944		2.744	0.032		27.44	0		27.44	0.008		13.72	0.576		54.88	0.12		27.44	0.472
1.373	0.024		1.373	0.088		5.492	0.032		2.746	0.032		5.492	0.968		2.746	0.016		27.46	0		27.46	0.016		13.73	0.592		54.92	0.136		27.46	0.464
1.374	0.032		1.374	0.08		5.496	0.032		2.748	0.04		5.496	0.976		2.748	0.016		27.48	0		27.48	0.008		13.74	0.576		54.96	0.128		27.48	0.472
1.375	0.032		1.375	0.08		5.5	0.04		2.75	0.04		5.5	0.992		2.75	0.016		27.5	0		27.5	0.016		13.75	0.576		55	0.128		27.5	0.488
1.376	0.032		1.376	0.08		5.504	0.056		2.752	0.04		5.504	0.984		2.752	0.016		27.52	0		27.52	0		13.76	0.6		55.04	0.128		27.52	0.472
1.377	0.032		1.377	0.08		5.508	0.048		2.754	0.032		5.508	1.016		2.754	0.016		27.54	0		27.54	0.008		13.77	0.576		55.08	0.136		27.54	0.496
1.378	0.048		1.378	0.088		5.512	0.064		2.756	0.04		5.512	1.032		2.756	0.016		27.56	0		27.56	0		13.78	0.584		55.12	0.144		27.56	0.52
1.379	0.04		1.379	0.096		5.516	0.056		2.758	0.04		5.516	1.032		2.758	0.016		27.58	-0.008		27.58	0.008		13.79	0.576		55.16	0.136		27.58	0.544
1.38	0.04		1.38	0.096		5.52	0.072		2.76	0.032		5.52	1.048		2.76	0.016		27.6	-0.008		27.6	0.016		13.8	0.584		55.2	0.128		27.6	0.52
1.381	0.048		1.381	0.104		5.524	0.072		2.762	0.032		5.524	1.056		2.762	0.016		27.62	-0.008		27.62	0.008		13.81	0.568		55.24	0.136		27.62	0.536
1.382	0.04		1.382	0.08		5.528	0.088		2.764	0.024		5.528	1.064		2.764	0.024		27.64	0.008		27.64	0.016		13.82	0.576		55.28	0.12		27.64	0.544
1.383	0.064		1.383	0.072		5.532	0.088		2.766	0.032		5.532	1.08		2.766	0.016		27.66	-0.008		27.66	0.008		13.83	0.584		55.32	0.128		27.66	0.568
1.384	0.056		1.384	0.072		5.536	0.096		2.768	0.032		5.536	1.088		2.768	0.008		27.68	0		27.68	0.016		13.84	0.576		55.36	0.136		27.68	0.576
1.385	0.072		1.385	0.056		5.54	0.112		2.77	0.032		5.54	1.096		2.77	0.008		27.7	0		27.7	0		13.85	0.584		55.4	0.128		27.7	0.576
1.386	0.056		1.386	0.056		5.544	0.12		2.772	0.04		5.544	1.08		2.772	0.016		27.72	0		27.72	0.016		13.86	0.584		55.44	0.136		27.72	0.608
1.387	0.08		1.387	0.072		5.548	0.136		2.774	0.032		5.548	1.088		2.774	0.016		27.74	-0.008		27.74	0.008		13.87	0.584		55.48	0.136		27.74	0.592
1.388	0.072		1.388	0.072		5.552	0.136		2.776	0.048		5.552	1.104		2.776	0.016		27.76	0		27.76	0.008		13.88	0.6		55.52	0.144		27.76	0.592
1.389	0.08		1.389	0.088		5.556	0.16		2.778	0.048		5.556	1.12		2.778	0.016		27.78	-0.008		27.78	0.016		13.89	0.576		55.56	0.136		27.78	0.608
1.39	0.08		1.39	0.08		5.56	0.176		2.78	0.048		5.56	1.12		2.78	0.024		27.8	0		27.8	0.008		13.9	0.584		55.6	0.128		27.8	0.648
1.391	0.088		1.391	0.088		5.564	0.176		2.782	0.048		5.564	1.112		2.782	0.024		27.82	0		27.82	0.008		13.91	0.576		55.64	0.128		27.82	0.664
1.392	0.096		1.392	0.08		5.568	0.208		2.784	0.024		5.568	1.104		2.784	0.016		27.84	-0.008		27.84	0.008		13.92	0.568		55.68	0.128		27.84	0.648
1.393	0.104		1.393	0.072		5.572	0.2		2.786	0.032		5.572	1.112		2.786	0.024		27.86	-0.008		27.86	0.016		13.93	0.576		55.72	0.136		27.86	0.656
1.394	0.128		1.394	0.064		5.576	0.216		2.788	0.04		5.576	1.128		2.788	0.016		27.88	0		27.88	0		13.94	0.568		55.76	0.128		27.88	0.664
1.395	0.128		1.395	0.064		5.58	0.24		2.79	0.04		5.58	1.136		2.79	0.016		27.9	0		27.9	0.016		13.95	0.568		55.8	0.128		27.9	0.648
1.396	0.136		1.396	0.048		5.584	0.256		2.792	0.032		5.584	1.112		2.792	0.008		27.92	-0.008		27.92	0.008		13.96	0.576		55.84	0.128		27.92	0.648
1.397	0.152		1.397	0.08		5.588	0.264		2.794	0.032		5.588	1.12		2.794	0.016		27.94	0		27.94	0		13.97	0.584		55.88	0.136		27.94	0.632
1.398	0.152		1.398	0.08		5.592	0.28		2.796	0.048		5.592	1.112		2.796	0.008		27.96	0		27.96	0.008		13.98	0.576		55.92	0.128		27.96	0.632
1.399	0.168		1.399	0.08		5.596	0.288		2.798	0.048		5.596	1.12		2.798	0.024		27.98	0		27.98	0		13.99	0.576		55.96	0.136		27.98	0.608
1.4	0.168		1.4	0.08		5.6	0.304		2.8	0.048		5.6	1.104		2.8	0.024		28	-0.008		28	0.008		14	0.576		56	0.144		28	0.632
1.401	0.192		1.401	0.08		5.604	0.328		2.802	0.048		5.604	1.096		2.802	0.016		28.02	0		28.02	0.016		14.01	0.584		56.04	0.128		28.02	0.616
1.402	0.2		1.402	0.064		5.608	0.328		2.804	0.032		5.608	1.088		2.804	0.024		28.04	-0.008		28.04	0.016		14.02	0.568		56.08	0.12		28.04	0.624
1.403	0.232		1.403	0.064		5.612	0.344		2.806	0.032		5.612	1.096		2.806	0.016		28.06	0		28.06	0.016		14.03	0.576		56.12	0.136		28.06	0.624
1.404	0.24		1.404	0.032		5.616	0.368		2.808	0.04		5.616	1.088		2.808	0.016		28.08	0.008		28.08	0.008		14.04	0.576		56.16	0.144		28.08	0.624
1.405	0.24		1.405	0.048		5.62	0.392		2.81	0.048		5.62	1.096		2.81	0.008		28.1	0		28.1	0		14.05	0.584		56.2	0.128		28.1	0.624
1.406	0.256		1.406	0.048		5.624	0.4		2.812	0.048		5.624	1.072		2.812	0.016		28.12	-0.008		28.12	0.008		14.06	0.584		56.24	0.136		28.12	0.648
1.407	0.28		1.407	0.056		5.628	0.416		2.814	0.04		5.628	1.08		2.814	0.016		28.14	0		28.14	0		14.07	0.568		56.28	0.136		28.14	0.64
1.408	0.288		1.408	0.064		5.632	0.424		2.816	0.048		5.632	1.072		2.816	0.016		28.16	0		28.16	0.008		14.08	0.576		56.32	0.128		28.16	0.608
1.409	0.312		1.409	0.072		5.636	0.432		2.818	0.056		5.636	1.056		2.818	0.016		28.18	-0.008		28.18	0.008		14.09	0.56		56.36	0.136		28.18	0.624
1.41	0.328		1.41	0.072		5.64	0.44		2.82	0.048		5.64	1.064		2.82	0.016		28.2	0		28.2	0.008		14.1	0.568		56.4	0.128		28.2	0.616
1.411	0.352		1.411	0.064		5.644	0.464		2.822	0.064		5.644	1.032		2.822	0.016		28.22	-0.008		28.22	0.008		14.11	0.576		56.44	0.136		28.22	0.624
1.412	0.352		1.412	0.056		5.648	0.472		2.824	0.04		5.648	1.024		2.824	0.016		28.24	-0.008		28.24	0.008		14.12	0.576		56.48	0.128		28.24	0.616
1.413	0.384		1.413	0.056		5.652	0.48		2.826	0.04		5.652	1.016		2.826	0.008		28.26	0		28.26	0.008		14.13	0.568		56.52	0.128		28.26	0.6
1.414	0.408		1.414	0.04		5.656	0.48		2.828	0.048		5.656	1.008		2.828	0.016		28.28	0		28.28	0.008		14.14	0.568		56.56	0.128		28.28	0.608
1.415	0.416		1.415	0.048		5.66	0.488		2.83	0.064		5.66	0.992		2.83	0.008		28.3	0		28.3	0		14.15	0.576		56.6	0.144		28.3	0.624
1.416	0.432		1.416	0.04		5.664	0.504		2.832	0.056		5.664	0.984		2.832	0.008		28.32	0.008		28.32	0.008		14.16	0.576		56.64	0.144		28.32	0.624
1.417	0.464		1.417	0.056		5.668	0.496		2.834	0.056		5.668	0.976		2.834	0.008		28.34	0.008		28.34	0.016		14.17	0.576		56.68	0.144		28.34	0.624
1.418	0.48		1.418	0.064		5.672	0.496		2.836	0.064		5.672	0.968		2.836	0.016		28.36	0.04		28.36	0		14.18	0.6		56.72	0.12		28.36	0.632
1.419	0.504		1.419	0.072		5.676	0.504		2.838	0.08		5.676	0.952		2.838	0.016		28.38	0.056		28.38	0		14.19	0.576		56.76	0.128		28.38	0.648
1.42	0.512		1.42	0.072		5.68	0.512		2.84	0.072		5.68	0.952		2.84	0.008		28.4	0.104		28.4	0.008		14.2	0.584		56.8	0.128		28.4	0.648
1.421	0.56		1.421	0.08		5.684	0.504		2.842	0.08		5.684	0.912		2.842	0.016		28.42	0.168		28.42	0.008		14.21	0.592		56.84	0.144		28.42	0.656
1.422	0.568		1.422	0.064		5.688	0.512		2.844	0.064		5.688	0.904		2.844	0.008		28.44	0.248		28.44	0.016		14.22	0.576		56.88	0.136		28.44	0.648
1.423	0.584		1.423	0.056		5.692	0.512		2.846	0.064		5.692	0.896		2.846	0.008		28.46	0.344		28.46	0.008		14.23	0.584		56.92	0.128		28.46	0.624
1.424	0.608		1.424	0.04		5.696	0.504		2.848	0.088		5.696	0.896		2.848	0.016		28.48	0.448		28.48	0.008		14.24	0.576		56.96	0.144		28.48	0.648
1.425	0.632		1.425	0.032		5.7	0.512		2.85	0.08		5.7	0.872		2.85	0.008		28.5	0.576		28.5	0.008		14.25	0.584		57	0.136		28.5	0.616
1.426	0.648		1.426	0.032		5.704	0.504		2.852	0.08		5.704	0.848		2.852	0.016		28.52	0.688		28.52	0.016		14.26	0.576		57.04	0.128		28.52	0.6
1.427	0.672		1.427	0.04		5.708	0.488		2.854	0.096		5.708	0.84		2.854	0.008		28.54	0.792		28.54	0.016		14.27	0.592		57.08	0.136		28.54	0.6
1.428	0.688		1.428	0.064		5.712	0.472		2.856	0.088		5.712	0.84		2.856	0.016		28.56	0.904		28.56	0.016		14.28	0.592		57.12	0.136		28.56	0.568
1.429	0.704		1.429	0.056		5.716	0.464		2.858	0.112		5.716	0.832		2.858	0.016		28.58	1		28.58	0.008		14.29	0.584		57.16	0.12		28.58	0.544
1.43	0.728		1.43	0.064		5.72	0.464		2.86	0.104		5.72	0.792		2.86	0.016		28.6	1.072		28.6	0.016		14.3	0.592		57.2	0.144		28.6	0.528
1.431	0.76		1.431	0.064		5.724	0.456		2.862	0.104		5.724	0.776		2.862	0.008		28.62	1.112		28.62	0.008		14.31	0.6		57.24	0.12		28.62	0.504
1.432	0.768		1.432	0.048		5.728	0.448		2.864	0.104		5.728	0.768		2.864	0.016		28.64	1.128		28.64	0.008		14.32	0.6		57.28	0.136		28.64	0.504
1.433	0.784		1.433	0.04		5.732	0.432		2.866	0.096		5.732	0.752		2.866	0.008		28.66	1.128		28.66	0.008		14.33	0.584		57.32	0.136		28.66	0.48
1.434	0.808		1.434	0.04		5.736	0.416		2.868	0.112		5.736	0.752		2.868	0.016		28.68	1.104		28.68	0.008		14.34	0.592		57.36	0.144		28.68	0.496
1.435	0.824		1.435	0.048		5.74	0.408		2.87	0.112		5.74	0.728		2.87	0		28.7	1.064		28.7	0.008		14.35	0.592		57.4	0.128		28.7	0.496
1.436	0.856		1.436	0.04		5.744	0.408		2.872	0.128		5.744	0.696		2.872	0.008		28.72	1		28.72	0		14.36	0.584		57.44	0.136		28.72	0.496
1.437	0.88		1.437	0.048		5.748	0.392		2.874	0.144		5.748	0.68		2.874	0.008		28.74	0.92		28.74	0		14.37	0.6		57.48	0.128		28.74	0.504
1.438	0.904		1.438	0.064		5.752	0.376		2.876	0.144		5.752	0.672		2.876	0.008		28.76	0.816		28.76	0.008		14.38	0.608		57.52	0.136		28.76	0.504
1.439	0.912		1.439	0.064		5.756	0.344		2.878	0.16		5.756	0.672		2.878	0.016		28.78	0.728		28.78	0.016		14.39	0.584		57.56	0.144		28.78	0.512
1.44	0.928		1.44	0.072		5.76	0.344		2.88	0.152		5.76	0.64		2.88	0.016		28.8	0.616		28.8	0		14.4	0.584		57.6	0.128		28.8	0.52
1.441	0.944		1.441	0.072		5.764	0.32		2.882	0.168		5.764	0.624		2.882	0.024		28.82	0.536		28.82	0.016		14.41	0.6		57.64	0.136		28.82	0.544
1.442	0.976		1.442	0.056		5.768	0.312		2.884	0.16		5.768	0.616		2.884	0.016		28.84	0.44		28.84	0.008		14.42	0.592		57.68	0.12		28.84	0.52
1.443	0.984		1.443	0.056		5.772	0.288		2.886	0.168		5.772	0.6		2.886	0.008		28.86	0.384		28.86	0		14.43	0.608		57.72	0.136		28.86	0.52
1.444	1		1.444	0.032		5.776	0.288		2.888	0.168		5.776	0.584		2.888	0.016		28.88	0.296		28.88	0.008		14.44	0.616		57.76	0.136		28.88	0.504
1.445	1.024		1.445	0.04		5.78	0.272		2.89	0.184		5.78	0.576		2.89	0.008		28.9	0.24		28.9	0.016		14.45	0.608		57.8	0.136		28.9	0.48
1.446	1.048		1.446	0.04		5.784	0.256		2.892	0.208		5.784	0.56		2.892	0.008		28.92	0.192		28.92	0		14.46	0.616		57.84	0.136		28.92	0.464
1.447	1.072		1.447	0.04		5.788	0.248		2.894	0.2		5.788	0.544		2.894	0.016		28.94	0.16		28.94	0.008		14.47	0.608		57.88	0.128		28.94	0.504
1.448	1.088		1.448	0.04		5.792	0.232		2.896	0.208		5.792	0.528		2.896	0.016		28.96	0.128		28.96	0.016		14.48	0.592		57.92	0.12		28.96	0.48
1.449	1.096		1.449	0.064		5.796	0.224		2.898	0.232		5.796	0.528		2.898	0.016		28.98	0.104		28.98	0.016		14.49	0.592		57.96	0.128		28.98	0.472
1.45	1.096		1.45	0.056		5.8	0.2		2.9	0.224		5.8	0.504		2.9	0.016		29	0.072		29	0		14.5	0.592		58	0.128		29	0.496
1.451	1.128		1.451	0.064		5.804	0.208		2.902	0.24		5.804	0.488		2.902	0.016		29.02	0.064		29.02	0.008		14.51	0.6		58.04	0.128		29.02	0.472
1.452	1.128		1.452	0.056		5.808	0.192		2.904	0.232		5.808	0.464		2.904	0.016		29.04	0.04		29.04	0.016		14.52	0.584		58.08	0.136		29.04	0.472
1.453	1.168		1.453	0.048		5.812	0.168		2.906	0.232		5.812	0.456		2.906	0.016		29.06	0.04		29.06	0.008		14.53	0.592		58.12	0.144		29.06	0.496
1.454	1.168		1.454	0.04		5.816	0.168		2.908	0.24		5.816	0.44		2.908	0.016		29.08	0.016		29.08	0.008		14.54	0.592		58.16	0.136		29.08	0.488
1.455	1.184		1.455	0.04		5.82	0.152		2.91	0.272		5.82	0.432		2.91	0.016		29.1	0.016		29.1	0.008		14.55	0.608		58.2	0.128		29.1	0.496
1.456	1.208		1.456	0.032		5.824	0.152		2.912	0.272		5.824	0.408		2.912	0.016		29.12	0.016		29.12	0.008		14.56	0.624		58.24	0.144		29.12	0.52
1.457	1.208		1.457	0.056		5.828	0.136		2.914	0.288		5.828	0.392		2.914	0.016		29.14	0.008		29.14	0.016		14.57	0.608		58.28	0.136		29.14	0.52
1.458	1.232		1.458	0.056		5.832	0.112		2.916	0.288		5.832	0.384		2.916	0.016		29.16	0.008		29.16	0.016		14.58	0.584		58.32	0.144		29.16	0.496
1.459	1.232		1.459	0.072		5.836	0.128		2.918	0.296		5.836	0.392		2.918	0.024		29.18	0		29.18	0		14.59	0.616		58.36	0.12		29.18	0.52
1.46	1.256		1.46	0.056		5.84	0.112		2.92	0.312		5.84	0.36		2.92	0.016		29.2	0		29.2	0.016		14.6	0.608		58.4	0.12		29.2	0.512
1.461	1.264		1.461	0.064		5.844	0.112		2.922	0.312		5.844	0.36		2.922	0.016		29.22	0		29.22	0.008		14.61	0.624		58.44	0.136		29.22	0.504
1.462	1.272		1.462	0.056		5.848	0.096		2.924	0.312		5.848	0.344		2.924	0.016		29.24	0		29.24	0.008		14.62	0.616		58.48	0.136		29.24	0.504
1.463	1.28		1.463	0.056		5.852	0.088		2.926	0.328		5.852	0.336		2.926	0.032		29.26	0		29.26	0		14.63	0.6		58.52	0.136		29.26	0.48
1.464	1.28		1.464	0.04		5.856	0.088		2.928	0.336		5.856	0.312		2.928	0.024		29.28	0		29.28	0.008		14.64	0.616		58.56	0.136		29.28	0.472
1.465	1.304		1.465	0.056		5.86	0.08		2.93	0.36		5.86	0.304		2.93	0.016		29.3	0		29.3	0.008		14.65	0.592		58.6	0.128		29.3	0.456
1.466	1.296		1.466	0.024		5.864	0.08		2.932	0.376		5.864	0.304		2.932	0.016		29.32	0.008		29.32	0.016		14.66	0.6		58.64	0.128		29.32	0.456
1.467	1.288		1.467	0.04		5.868	0.064		2.934	0.376		5.868	0.28		2.934	0.032		29.34	0		29.34	-0.008		14.67	0.6		58.68	0.136		29.34	0.44
1.468	1.296		1.468	0.056		5.872	0.064		2.936	0.376		5.872	0.288		2.936	0.032		29.36	-0.008		29.36	0.008		14.68	0.6		58.72	0.128		29.36	0.432
1.469	1.32		1.469	0.048		5.876	0.064		2.938	0.392		5.876	0.272		2.938	0.024		29.38	0		29.38	0.016		14.69	0.576		58.76	0.128		29.38	0.432
1.47	1.312		1.47	0.048		5.88	0.064		2.94	0.408		5.88	0.264		2.94	0.032		29.4	0		29.4	0.008		14.7	0.6		58.8	0.128		29.4	0.44
1.471	1.32		1.471	0.072		5.884	0.064		2.942	0.4		5.884	0.248		2.942	0.032		29.42	-0.008		29.42	0.008		14.71	0.592		58.84	0.144		29.42	0.448
1.472	1.312		1.472	0.056		5.888	0.064		2.944	0.4		5.888	0.24		2.944	0.048		29.44	0		29.44	0.008		14.72	0.6		58.88	0.136		29.44	0.432
1.473	1.328		1.473	0.04		5.892	0.048		2.946	0.416		5.892	0.248		2.946	0.04		29.46	0		29.46	0.016		14.73	0.616		58.92	0.136		29.46	0.472
1.474	1.32		1.474	0.04		5.896	0.048		2.948	0.432		5.896	0.232		2.948	0.032		29.48	0		29.48	0		14.74	0.608		58.96	0.136		29.48	0.472
1.475	1.328		1.475	0.032		5.9	0.048		2.95	0.448		5.9	0.216		2.95	0.032		29.5	-0.008		29.5	0		14.75	0.608		59	0.128		29.5	0.488
1.476	1.344		1.476	0.032		5.904	0.04		2.952	0.448		5.904	0.216		2.952	0.032		29.52	0		29.52	0.016		14.76	0.608		59.04	0.128		29.52	0.472
1.477	1.328		1.477	0.056		5.908	0.04		2.954	0.448		5.908	0.216		2.954	0.032		29.54	0		29.54	0.024		14.77	0.592		59.08	0.144		29.54	0.472
1.478	1.32		1.478	0.056		5.912	0.04		2.956	0.456		5.912	0.216		2.956	0.048		29.56	0		29.56	0.016		14.78	0.592		59.12	0.12		29.56	0.472
1.479	1.328		1.479	0.08		5.916	0.032		2.958	0.488		5.916	0.2		2.958	0.04		29.58	0		29.58	0		14.79	0.592		59.16	0.136		29.58	0.472
1.48	1.312		1.48	0.064		5.92	0.032		2.96	0.504		5.92	0.2		2.96	0.056		29.6	0		29.6	0		14.8	0.592		59.2	0.12		29.6	0.496
1.481	1.304		1.481	0.064		5.924	0.04		2.962	0.496		5.924	0.192		2.962	0.04		29.62	0		29.62	0.008		14.81	0.584		59.24	0.136		29.62	0.464
1.482	1.336		1.482	0.064		5.928	0.032		2.964	0.488		5.928	0.184		2.964	0.048		29.64	0		29.64	0.008		14.82	0.592		59.28	0.136		29.64	0.464
1.483	1.336		1.483	0.048		5.932	0.024		2.966	0.504		5.932	0.192		2.966	0.056		29.66	0		29.66	0.016		14.83	0.584		59.32	0.136		29.66	0.448
1.484	1.312		1.484	0.04		5.936	0.016		2.968	0.52		5.936	0.192		2.968	0.056		29.68	-0.008		29.68	0.008		14.84	0.6		59.36	0.136		29.68	0.448
1.485	1.312		1.485	0.04		5.94	0.032		2.97	0.536		5.94	0.176		2.97	0.056		29.7	0		29.7	0.008		14.85	0.592		59.4	0.128		29.7	0.408
1.486	1.288		1.486	0.04		5.944	0.04		2.972	0.536		5.944	0.168		2.972	0.048		29.72	-0.008		29.72	0.016		14.86	0.584		59.44	0.136		29.72	0.408
1.487	1.296		1.487	0.04		5.948	0.024		2.974	0.544		5.948	0.16		2.974	0.056		29.74	0		29.74	0.008		14.87	0.608		59.48	0.136		29.74	0.384
1.488	1.272		1.488	0.04		5.952	0.016		2.976	0.552		5.952	0.16		2.976	0.056		29.76	0		29.76	0.008		14.88	0.576		59.52	0.136		29.76	0.392
1.489	1.264		1.489	0.064		5.956	0.024		2.978	0.568		5.956	0.168		2.978	0.064		29.78	0		29.78	0.008		14.89	0.576		59.56	0.128		29.78	0.384
1.49	1.24		1.49	0.056		5.96	0.016		2.98	0.552		5.96	0.16		2.98	0.064		29.8	0		29.8	0.024		14.9	0.576		59.6	0.136		29.8	0.4
1.491	1.24		1.491	0.064		5.964	0.024		2.982	0.568		5.964	0.144		2.982	0.08		29.82	0		29.82	0.016		14.91	0.584		59.64	0.12		29.82	0.4
1.492	1.216		1.492	0.064		5.968	0.024		2.984	0.568		5.968	0.136		2.984	0.08		29.84	-0.008		29.84	0.008		14.92	0.6		59.68	0.128		29.84	0.392
1.493	1.216		1.493	0.048		5.972	0.024		2.986	0.6		5.972	0.144		2.986	0.072		29.86	0		29.86	0.008		14.93	0.592		59.72	0.128		29.86	0.384
1.494	1.192		1.494	0.064		5.976	0.008		2.988	0.592		5.976	0.152		2.988	0.064		29.88	0		29.88	0		14.94	0.584		59.76	0.128		29.88	0.416
1.495	1.184		1.495	0.048		5.98	0.024		2.99	0.6		5.98	0.136		2.99	0.064		29.9	0		29.9	0.008		14.95	0.584		59.8	0.128		29.9	0.44
1.496	1.176		1.496	0.04		5.984	0.016		2.992	0.616		5.984	0.136		2.992	0.08		29.92	-0.008		29.92	0.016		14.96	0.592		59.84	0.128		29.92	0.416
1.497	1.16		1.497	0.056		5.988	0.016		2.994	0.616		5.988	0.136		2.994	0.08		29.94	0		29.94	0.008		14.97	0.584		59.88	0.144		29.94	0.424
1.498	1.144		1.498	0.072		5.992	0.008		2.996	0.632		5.992	0.144		2.996	0.096		29.96	0		29.96	0.016		14.98	0.584		59.92	0.136		29.96	0.432
1.499	1.112		1.499	0.088		5.996	0.008		2.998	0.64		5.996	0.128		2.998	0.088		29.98	0		29.98	0		14.99	0.592		59.96	0.136		29.98	0.424
1.5	1.096		1.5	0.072		6	0.016		3	0.648		6	0.128		3	0.104		30	0		30	0		15	0.584		60	0.136		30	0.432
1.501	1.088		1.501	0.08		6.004	0.016		3.002	0.656		6.004	0.128		3.002	0.112		30.02	0		30.02	0		15.01	0.584		60.04	0.128		30.02	0.432
1.502	1.08		1.502	0.072		6.008	0.016		3.004	0.656		6.008	0.128		3.004	0.112		30.04	0		30.04	0.008		15.02	0.592		60.08	0.128		30.04	0.44
1.503	1.056		1.503	0.072		6.012	0.016		3.006	0.64		6.012	0.144		3.006	0.104		30.06	0		30.06	0.008		15.03	0.584		60.12	0.128		30.06	0.432
1.504	1.048		1.504	0.048		6.016	0.008		3.008	0.672		6.016	0.136		3.008	0.112		30.08	0		30.08	0		15.04	0.592		60.16	0.128		30.08	0.424
1.505	1.024		1.505	0.056		6.02	0.008		3.01	0.672		6.02	0.128		3.01	0.112		30.1	0		30.1	0.024		15.05	0.56		60.2	0.112		30.1	0.408
1.506	1.016		1.506	0.056		6.024	0.016		3.012	0.68		6.024	0.112		3.012	0.12		30.12	0		30.12	0.008		15.06	0.576		60.24	0.144		30.12	0.368
1.507	0.976		1.507	0.056		6.028	0.008		3.014	0.664		6.028	0.128		3.014	0.12		30.14	-0.016		30.14	0		15.07	0.576		60.28	0.136		30.14	0.392
1.508	0.952		1.508	0.064		6.032	0.008		3.016	0.68		6.032	0.12		3.016	0.128		30.16	0		30.16	0.016		15.08	0.576		60.32	0.128		30.16	0.384
1.509	0.944		1.509	0.088		6.036	0.008		3.018	0.664		6.036	0.12		3.018	0.136		30.18	-0.008		30.18	0.008		15.09	0.568		60.36	0.128		30.18	0.36
1.51	0.92		1.51	0.08		6.04	0		3.02	0.712		6.04	0.112		3.02	0.152		30.2	-0.008		30.2	0.008		15.1	0.568		60.4	0.128		30.2	0.368
1.511	0.904		1.511	0.088		6.044	0		3.022	0.696		6.044	0.112		3.022	0.144		30.22	0		30.22	0.016		15.11	0.584		60.44	0.128		30.22	0.376
1.512	0.88		1.512	0.088		6.048	0.024		3.024	0.688		6.048	0.112		3.024	0.152		30.24	0		30.24	0.016		15.12	0.584		60.48	0.136		30.24	0.36
1.513	0.856		1.513	0.088		6.052	0		3.026	0.688		6.052	0.12		3.026	0.16		30.26	0		30.26	0.016		15.13	0.584		60.52	0.136		30.26	0.392
1.514	0.832		1.514	0.08		6.056	0		3.028	0.704		6.056	0.12		3.028	0.16		30.28	0		30.28	0.016		15.14	0.584		60.56	0.128		30.28	0.4
1.515	0.832		1.515	0.072		6.06	-0.008		3.03	0.704		6.06	0.112		3.03	0.152		30.3	-0.008		30.3	0.008		15.15	0.576		60.6	0.128		30.3	0.368
1.516	0.792		1.516	0.08		6.064	0.008		3.032	0.696		6.064	0.104		3.032	0.176		30.32	0		30.32	0.008		15.16	0.576		60.64	0.128		30.32	0.4
1.517	0.784		1.517	0.104		6.068	0.016		3.034	0.712		6.068	0.12		3.034	0.168		30.34	0		30.34	0.016		15.17	0.592		60.68	0.144		30.34	0.424
1.518	0.76		1.518	0.112		6.072	-0.008		3.036	0.712		6.072	0.112		3.036	0.176		30.36	-0.008		30.36	0		15.18	0.568		60.72	0.128		30.36	0.424
1.519	0.736		1.519	0.112		6.076	0		3.038	0.728		6.076	0.104		3.038	0.192		30.38	0		30.38	0.008		15.19	0.576		60.76	0.144		30.38	0.416
1.52	0.704		1.52	0.112		6.08	0.016		3.04	0.72		6.08	0.12		3.04	0.208		30.4	0		30.4	0		15.2	0.584		60.8	0.128		30.4	0.432
1.521	0.704		1.521	0.12		6.084	0		3.042	0.728		6.084	0.12		3.042	0.208		30.42	0		30.42	0.016		15.21	0.576		60.84	0.128		30.42	0.432
1.522	0.688		1.522	0.12		6.088	0.016		3.044	0.712		6.088	0.104		3.044	0.2		30.44	0		30.44	0.016		15.22	0.576		60.88	0.128		30.44	0.44
1.523	0.672		1.523	0.112		6.092	0		3.046	0.704		6.092	0.112		3.046	0.208		30.46	0		30.46	0.008		15.23	0.584		60.92	0.12		30.46	0.416
1.524	0.656		1.524	0.112		6.096	0.008		3.048	0.712		6.096	0.112		3.048	0.216		30.48	0		30.48	0.016		15.24	0.576		60.96	0.12		30.48	0.416
1.525	0.632		1.525	0.104		6.1	0		3.05	0.736		6.1	0.12		3.05	0.216		30.5	0		30.5	0.008		15.25	0.576		61	0.128		30.5	0.416
1.526	0.608		1.526	0.12		6.104	0.008		3.052	0.736		6.104	0.12		3.052	0.224		30.52	-0.008		30.52	0.024		15.26	0.552		61.04	0.136		30.52	0.472
1.527	0.592		1.527	0.12		6.108	0		3.054	0.736		6.108	0.12		3.054	0.224		30.54	0		30.54	0.008		15.27	0.584		61.08	0.128		30.54	0.44
1.528	0.568		1.528	0.136		6.112	0		3.056	0.744		6.112	0.112		3.056	0.24		30.56	0		30.56	0.016		15.28	0.576		61.12	0.136		30.56	0.456
1.529	0.544		1.529	0.128		6.116	-0.008		3.058	0.736		6.116	0.12		3.058	0.24		30.58	0		30.58	0.008		15.29	0.568		61.16	0.144		30.58	0.448
1.53	0.536		1.53	0.152		6.12	0		3.06	0.752		6.12	0.104		3.06	0.256		30.6	0		30.6	0.016		15.3	0.56		61.2	0.144		30.6	0.464
1.531	0.52		1.531	0.144		6.124	0.008		3.062	0.736		6.124	0.112		3.062	0.256		30.62	0		30.62	0.008		15.31	0.584		61.24	0.136		30.62	0.464
1.532	0.504		1.532	0.152		6.128	0		3.064	0.72		6.128	0.12		3.064	0.264		30.64	0		30.64	0.016		15.32	0.576		61.28	0.136		30.64	0.496
1.533	0.488		1.533	0.152		6.132	-0.008		3.066	0.712		6.132	0.128		3.066	0.264		30.66	0		30.66	0		15.33	0.576		61.32	0.128		30.66	0.504
1.534	0.48		1.534	0.136		6.136	0		3.068	0.712		6.136	0.136		3.068	0.28		30.68	0		30.68	0		15.34	0.568		61.36	0.136		30.68	0.504
1.535	0.456		1.535	0.144		6.14	-0.008		3.07	0.736		6.14	0.128		3.07	0.28		30.7	0		30.7	0		15.35	0.56		61.4	0.128		30.7	0.504
1.536	0.44		1.536	0.152		6.144	0.016		3.072	0.728		6.144	0.12		3.072	0.28		30.72	0		30.72	0		15.36	0.568		61.44	0.128		30.72	0.504
1.537	0.432		1.537	0.168		6.148	0.008		3.074	0.72		6.148	0.136		3.074	0.296		30.74	0		30.74	0.008		15.37	0.584		61.48	0.128		30.74	0.488
1.538	0.408		1.538	0.176		6.152	-0.008		3.076	0.736		6.152	0.144		3.076	0.304		30.76	0		30.76	0.016		15.38	0.584		61.52	0.136		30.76	0.504
1.539	0.4		1.539	0.2		6.156	0.008		3.078	0.728		6.156	0.152		3.078	0.328		30.78	-0.008		30.78	0.016		15.39	0.568		61.56	0.136		30.78	0.504
1.54	0.384		1.54	0.192		6.16	0.016		3.08	0.728		6.16	0.128		3.08	0.32		30.8	0		30.8	0		15.4	0.576		61.6	0.12		30.8	0.488
1.541	0.376		1.541	0.2		6.164	0.008		3.082	0.72		6.164	0.136		3.082	0.336		30.82	0		30.82	0.008		15.41	0.576		61.64	0.128		30.82	0.472
1.542	0.36		1.542	0.192		6.168	0.024		3.084	0.72		6.168	0.16		3.084	0.328		30.84	0		30.84	0.008		15.42	0.56		61.68	0.144		30.84	0.448
1.543	0.336		1.543	0.192		6.172	0.016		3.086	0.712		6.172	0.16		3.086	0.336		30.86	0		30.86	0.008		15.43	0.568		61.72	0.128		30.86	0.448
1.544	0.344		1.544	0.176		6.176	0.016		3.088	0.728		6.176	0.16		3.088	0.36		30.88	0		30.88	0		15.44	0.576		61.76	0.128		30.88	0.432
1.545	0.312		1.545	0.192		6.18	0.024		3.09	0.704		6.18	0.176		3.09	0.352		30.9	0		30.9	0.016		15.45	0.552		61.8	0.144		30.9	0.424
1.546	0.312		1.546	0.2		6.184	0.024		3.092	0.72		6.184	0.152		3.092	0.36		30.92	0		30.92	0		15.46	0.568		61.84	0.12		30.92	0.44
1.547	0.288		1.547	0.208		6.188	0.032		3.094	0.712		6.188	0.176		3.094	0.376		30.94	0		30.94	0.008		15.47	0.576		61.88	0.136		30.94	0.44
1.548	0.288		1.548	0.224		6.192	0.024		3.096	0.704		6.192	0.184		3.096	0.392		30.96	0		30.96	0.008		15.48	0.552		61.92	0.128		30.96	0.456
1.549	0.288		1.549	0.24		6.196	0.032		3.098	0.72		6.196	0.184		3.098	0.384		30.98	0.008		30.98	0.008		15.49	0.568		61.96	0.128		30.98	0.44
1.55	0.264		1.55	0.24		6.2	0.032		3.1	0.704		6.2	0.2		3.1	0.408		31	0.008		31	0.008		15.5	0.576		62	0.128		31	0.432
1.551	0.248		1.551	0.248		6.204	0.048		3.102	0.704		6.204	0.2		3.102	0.408		31.02	0.008		31.02	0.008		15.51	0.56		62.04	0.128		31.02	0.448
1.552	0.248		1.552	0.24		6.208	0.056		3.104	0.688		6.208	0.208		3.104	0.408		31.04	0		31.04	0.008		15.52	0.552		62.08	0.136		31.04	0.472
1.553	0.24		1.553	0.24		6.212	0.064		3.106	0.688		6.212	0.224		3.106	0.424		31.06	0		31.06	0		15.53	0.568		62.12	0.128		31.06	0.464
1.554	0.224		1.554	0.24		6.216	0.072		3.108	0.688		6.216	0.256		3.108	0.424		31.08	0		31.08	0.008		15.54	0.568		62.16	0.128		31.08	0.456
1.555	0.224		1.555	0.256		6.22	0.08		3.11	0.688		6.22	0.256		3.11	0.432		31.1	0		31.1	0		15.55	0.568		62.2	0.136		31.1	0.464
1.556	0.208		1.556	0.256		6.224	0.088		3.112	0.68		6.224	0.272		3.112	0.44		31.12	0		31.12	0		15.56	0.56		62.24	0.128		31.12	0.456
1.557	0.2		1.557	0.264		6.228	0.112		3.114	0.688		6.228	0.28		3.114	0.456		31.14	0		31.14	0		15.57	0.568		62.28	0.136		31.14	0.456
1.558	0.184		1.558	0.304		6.232	0.12		3.116	0.672		6.232	0.304		3.116	0.448		31.16	-0.008		31.16	0.008		15.58	0.56		62.32	0.136		31.16	0.432
1.559	0.192		1.559	0.304		6.236	0.12		3.118	0.68		6.236	0.304		3.118	0.464		31.18	0		31.18	0.008		15.59	0.568		62.36	0.128		31.18	0.44
1.56	0.176		1.56	0.312		6.24	0.128		3.12	0.664		6.24	0.328		3.12	0.472		31.2	0		31.2	0		15.6	0.568		62.4	0.128		31.2	0.448
1.561	0.168		1.561	0.312		6.244	0.168		3.122	0.664		6.244	0.336		3.122	0.488		31.22	0		31.22	0		15.61	0.576		62.44	0.128		31.22	0.432
1.562	0.168		1.562	0.32		6.248	0.168		3.124	0.656		6.248	0.352		3.124	0.488		31.24	0.008		31.24	0.008		15.62	0.56		62.48	0.128		31.24	0.416
1.563	0.16		1.563	0.304		6.252	0.192		3.126	0.632		6.252	0.384		3.126	0.488		31.26	0		31.26	0.016		15.63	0.568		62.52	0.144		31.26	0.424
1.564	0.16		1.564	0.312		6.256	0.208		3.128	0.632		6.256	0.392		3.128	0.504		31.28	0		31.28	0.024		15.64	0.568		62.56	0.12		31.28	0.432
1.565	0.152		1.565	0.304		6.26	0.224		3.13	0.632		6.26	0.408		3.13	0.504		31.3	0		31.3	0		15.65	0.576		62.6	0.136		31.3	0.44
1.566	0.144		1.566	0.312		6.264	0.256		3.132	0.64		6.264	0.424		3.132	0.504		31.32	-0.008		31.32	0.016		15.66	0.584		62.64	0.128		31.32	0.448
1.567	0.136		1.567	0.328		6.268	0.272		3.134	0.624		6.268	0.456		3.134	0.528		31.34	0.008		31.34	0		15.67	0.568		62.68	0.112		31.34	0.464
1.568	0.128		1.568	0.352		6.272	0.28		3.136	0.616		6.272	0.464		3.136	0.528		31.36	0		31.36	0.008		15.68	0.576		62.72	0.12		31.36	0.464
1.569	0.12		1.569	0.352		6.276	0.304		3.138	0.608		6.276	0.488		3.138	0.536		31.38	0		31.38	0.008		15.69	0.576		62.76	0.128		31.38	0.464
1.57	0.12		1.57	0.368		6.28	0.336		3.14	0.608		6.28	0.512		3.14	0.56		31.4	0		31.4	0.008		15.7	0.576		62.8	0.128		31.4	0.456
1.571	0.112		1.571	0.368		6.284	0.368		3.142	0.616		6.284	0.544		3.142	0.568		31.42	0		31.42	0.008		15.71	0.584		62.84	0.128		31.42	0.48
1.572	0.112		1.572	0.368		6.288	0.376		3.144	0.592		6.288	0.528		3.144	0.56		31.44	0		31.44	0.008		15.72	0.576		62.88	0.128		31.44	0.48
1.573	0.104		1.573	0.376		6.292	0.408		3.146	0.568		6.292	0.568		3.146	0.576		31.46	0		31.46	0.016		15.73	0.576		62.92	0.112		31.46	0.48
1.574	0.112		1.574	0.376		6.296	0.432		3.148	0.576		6.296	0.568		3.148	0.568		31.48	0		31.48	0.008		15.74	0.584		62.96	0.128		31.48	0.472
1.575	0.112		1.575	0.384		6.3	0.464		3.15	0.576		6.3	0.608		3.15	0.584		31.5	0		31.5	0		15.75	0.6		63	0.128		31.5	0.448
1.576	0.104		1.576	0.368		6.304	0.488		3.152	0.576		6.304	0.624		3.152	0.592		31.52	0		31.52	0.024		15.76	0.576		63.04	0.128		31.52	0.456
1.577	0.088		1.577	0.392		6.308	0.52		3.154	0.568		6.308	0.648		3.154	0.6		31.54	0		31.54	0.008		15.77	0.584		63.08	0.128		31.54	0.432
1.578	0.088		1.578	0.424		6.312	0.536		3.156	0.544		6.312	0.672		3.156	0.608		31.56	0		31.56	0.008		15.78	0.576		63.12	0.136		31.56	0.416
1.579	0.088		1.579	0.424		6.316	0.56		3.158	0.56		6.316	0.68		3.158	0.616		31.58	0		31.58	0.016		15.79	0.584		63.16	0.128		31.58	0.4
1.58	0.088		1.58	0.44		6.32	0.592		3.16	0.552		6.32	0.688		3.16	0.624		31.6	0		31.6	0.008		15.8	0.584		63.2	0.128		31.6	0.416
1.581	0.096		1.581	0.44		6.324	0.624		3.162	0.552		6.324	0.712		3.162	0.632		31.62	0		31.62	0.008		15.81	0.576		63.24	0.128		31.62	0.4
1.582	0.08		1.582	0.448		6.328	0.632		3.164	0.52		6.328	0.72		3.164	0.632		31.64	0		31.64	0		15.82	0.568		63.28	0.128		31.64	0.424
1.583	0.088		1.583	0.456		6.332	0.656		3.166	0.536		6.332	0.76		3.166	0.648		31.66	0		31.66	0.008		15.83	0.592		63.32	0.136		31.66	0.4
1.584	0.08		1.584	0.432		6.336	0.672		3.168	0.504		6.336	0.776		3.168	0.64		31.68	0		31.68	0.008		15.84	0.592		63.36	0.128		31.68	0.4
1.585	0.064		1.585	0.448		6.34	0.696		3.17	0.52		6.34	0.784		3.17	0.656		31.7	0		31.7	0		15.85	0.576		63.4	0.144		31.7	0.432
1.586	0.072		1.586	0.448		6.344	0.72		3.172	0.512		6.344	0.8		3.172	0.656		31.72	0.008		31.72	0		15.86	0.576		63.44	0.144		31.72	0.408
1.587	0.072		1.587	0.464		6.348	0.744		3.174	0.488		6.348	0.816		3.174	0.672		31.74	0		31.74	0.016		15.87	0.584		63.48	0.12		31.74	0.424
1.588	0.056		1.588	0.488		6.352	0.752		3.176	0.488		6.352	0.84		3.176	0.68		31.76	0		31.76	0.008		15.88	0.592		63.52	0.12		31.76	0.392
1.589	0.056		1.589	0.504		6.356	0.76		3.178	0.488		6.356	0.848		3.178	0.688		31.78	0		31.78	0.016		15.89	0.584		63.56	0.128		31.78	0.424
1.59	0.056		1.59	0.512		6.36	0.784		3.18	0.48		6.36	0.872		3.18	0.688		31.8	0		31.8	0.008		15.9	0.584		63.6	0.128		31.8	0.432
1.591	0.056		1.591	0.496		6.364	0.808		3.182	0.464		6.364	0.88		3.182	0.696		31.82	0		31.82	0.016		15.91	0.568		63.64	0.136		31.82	0.448
1.592	0.064		1.592	0.52		6.368	0.824		3.184	0.456		6.368	0.904		3.184	0.704		31.84	0		31.84	0.016		15.92	0.6		63.68	0.128		31.84	0.44
1.593	0.056		1.593	0.52		6.372	0.816		3.186	0.448		6.372	0.912		3.186	0.696		31.86	0		31.86	0		15.93	0.6		63.72	0.128		31.86	0.464
1.594	0.048		1.594	0.496		6.376	0.824		3.188	0.44		6.376	0.928		3.188	0.712		31.88	0.008		31.88	0.008		15.94	0.584		63.76	0.136		31.88	0.416
1.595	0.056		1.595	0.52		6.38	0.84		3.19	0.432		6.38	0.936		3.19	0.704		31.9	0		31.9	0.016		15.95	0.584		63.8	0.12		31.9	0.4
1.596	0.048		1.596	0.536		6.384	0.84		3.192	0.44		6.384	0.944		3.192	0.712		31.92	-0.008		31.92	0.008		15.96	0.584		63.84	0.136		31.92	0.416
1.597	0.048		1.597	0.544		6.388	0.84		3.194	0.432		6.388	0.952		3.194	0.72		31.94	0		31.94	0.016		15.97	0.6		63.88	0.128		31.94	0.4
1.598	0.04		1.598	0.544		6.392	0.848		3.196	0.432		6.392	0.968		3.196	0.728		31.96	0		31.96	0.016		15.98	0.592		63.92	0.128		31.96	0.384
1.599	0.048		1.599	0.544		6.396	0.84		3.198	0.44		6.396	0.984		3.198	0.728		31.98	-0.016		31.98	0		15.99	0.592		63.96	0.128		31.98	0.384
1.6	0.04		1.6	0.576		6.4	0.84		3.2	0.416		6.4	0.992		3.2	0.744		32	0		32	0.008		16	0.592		64	0.128		32	0.384
1.601	0.056		1.601	0.576		6.404	0.856		3.202	0.408		6.404	1.008		3.202	0.744		32.02	0		32.02	0.008		16.01	0.592		64.04	0.136		32.02	0.408
1.602	0.032		1.602	0.576		6.408	0.848		3.204	0.384		6.408	0.992		3.204	0.744		32.04	-0.008		32.04	0.008		16.02	0.6		64.08	0.128		32.04	0.392
1.603	0.048		1.603	0.56		6.412	0.832		3.206	0.392		6.412	1.024		3.206	0.752		32.06	0		32.06	0		16.03	0.584		64.12	0.128		32.06	0.392
1.604	0.048		1.604	0.568		6.416	0.824		3.208	0.392		6.416	1.016		3.208	0.76		32.08	0.008		32.08	0		16.04	0.584		64.16	0.112		32.08	0.392
1.605	0.04		1.605	0.568		6.42	0.808		3.21	0.392		6.42	1.032		3.21	0.76		32.1	0		32.1	0.008		16.05	0.584		64.2	0.128		32.1	0.392
1.606	0.024		1.606	0.576		6.424	0.808		3.212	0.384		6.424	1.024		3.212	0.768		32.12	0		32.12	0		16.06	0.592		64.24	0.128		32.12	0.408
1.607	0.04		1.607	0.584		6.428	0.792		3.214	0.36		6.428	1.024		3.214	0.768		32.14	0		32.14	0		16.07	0.584		64.28	0.128		32.14	0.408
1.608	0.032		1.608	0.592		6.432	0.784		3.216	0.376		6.432	1.04		3.216	0.792		32.16	0		32.16	0		16.08	0.584		64.32	0.128		32.16	0.432
1.609	0.024		1.609	0.616		6.436	0.76		3.218	0.36		6.436	1.032		3.218	0.784		32.18	0		32.18	0		16.09	0.584		64.36	0.128		32.18	0.416
1.61	0.024		1.61	0.624		6.44	0.752		3.22	0.36		6.44	1.024		3.22	0.784		32.2	0		32.2	0		16.1	0.584		64.4	0.128		32.2	0.448
1.611	0.032		1.611	0.624		6.444	0.736		3.222	0.36		6.444	1.04		3.222	0.8		32.22	0.008		32.22	0		16.11	0.592		64.44	0.128		32.22	0.44
1.612	0.032		1.612	0.64		6.448	0.72		3.224	0.344		6.448	1.032		3.224	0.8		32.24	0		32.24	0		16.12	0.592		64.48	0.128		32.24	0.432
1.613	0.04		1.613	0.624		6.452	0.696		3.226	0.312		6.452	1.032		3.226	0.8		32.26	0		32.26	0.008		16.13	0.6		64.52	0.136		32.26	0.448
1.614	0.04		1.614	0.624		6.456	0.672		3.228	0.336		6.456	1.024		3.228	0.8		32.28	0.008		32.28	0		16.14	0.592		64.56	0.136		32.28	0.448
1.615	0.04		1.615	0.624		6.46	0.656		3.23	0.32		6.46	1.024		3.23	0.8		32.3	0		32.3	0		16.15	0.592		64.6	0.128		32.3	0.44
1.616	0.04		1.616	0.632		6.464	0.64		3.232	0.32		6.464	1.024		3.232	0.8		32.32	0		32.32	0.008		16.16	0.592		64.64	0.128		32.32	0.416
1.617	0.032		1.617	0.656		6.468	0.616		3.234	0.312		6.468	1.008		3.234	0.808		32.34	0		32.34	0		16.17	0.6		64.68	0.128		32.34	0.424
1.618	0.016		1.618	0.664		6.472	0.592		3.236	0.304		6.472	1.008		3.236	0.824		32.36	0		32.36	0		16.18	0.6		64.72	0.128		32.36	0.432
1.619	0.024		1.619	0.664		6.476	0.568		3.238	0.312		6.476	1.016		3.238	0.824		32.38	0		32.38	0		16.19	0.592		64.76	0.136		32.38	0.44
1.62	0.024		1.62	0.68		6.48	0.544		3.24	0.304		6.48	1.008		3.24	0.832		32.4	0.008		32.4	0		16.2	0.6		64.8	0.136		32.4	0.424
1.621	0.024		1.621	0.68		6.484	0.52		3.242	0.288		6.484	0.984		3.242	0.832		32.42	0		32.42	0.008		16.21	0.6		64.84	0.128		32.42	0.432
1.622	0.032		1.622	0.712		6.488	0.496		3.244	0.288		6.488	0.976		3.244	0.824		32.44	0		32.44	0.008		16.22	0.592		64.88	0.112		32.44	0.456
1.623	0.032		1.623	0.68		6.492	0.48		3.246	0.264		6.492	0.976		3.246	0.824		32.46	0		32.46	0		16.23	0.592		64.92	0.136		32.46	0.464
1.624	0.032		1.624	0.672		6.496	0.456		3.248	0.272		6.496	0.952		3.248	0.84		32.48	-0.008		32.48	0.008		16.24	0.6		64.96	0.128		32.48	0.472
1.625	0.024		1.625	0.68		6.5	0.432		3.25	0.272		6.5	0.952		3.25	0.824		32.5	0		32.5	0.008		16.25	0.6		65	0.112		32.5	0.456
1.626	0.032		1.626	0.688		6.504	0.416		3.252	0.272		6.504	0.936		3.252	0.84		32.52	0		32.52	0.008		16.26	0.592		65.04	0.12		32.52	0.488
1.627	0.024		1.627	0.696		6.508	0.4		3.254	0.256		6.508	0.936		3.254	0.832		32.54	0		32.54	0		16.27	0.608		65.08	0.128		32.54	0.472
1.628	0.016		1.628	0.688		6.512	0.376		3.256	0.256		6.512	0.936		3.256	0.84		32.56	0		32.56	0		16.28	0.6		65.12	0.128		32.56	0.456
1.629	0.016		1.629	0.712		6.516	0.352		3.258	0.256		6.516	0.912		3.258	0.848		32.58	-0.016		32.58	0		16.29	0.6		65.16	0.128		32.58	0.456
1.63	0.024		1.63	0.728		6.52	0.336		3.26	0.248		6.52	0.896		3.26	0.856		32.6	0		32.6	0		16.3	0.608		65.2	0.128		32.6	0.448
1.631	0.032		1.631	0.72		6.524	0.328		3.262	0.24		6.524	0.872		3.262	0.856		32.62	0		32.62	0		16.31	0.6		65.24	0.12		32.62	0.416
1.632	0.032		1.632	0.736		6.528	0.304		3.264	0.232		6.528	0.848		3.264	0.864		32.64	0.008		32.64	0		16.32	0.616		65.28	0.128		32.64	0.408
1.633	0.016		1.633	0.728		6.532	0.28		3.266	0.224		6.532	0.856		3.266	0.84		32.66	-0.008		32.66	0.008		16.33	0.616		65.32	0.128		32.66	0.4
1.634	0.016		1.634	0.712		6.536	0.272		3.268	0.224		6.536	0.84		3.268	0.856		32.68	0		32.68	0		16.34	0.608		65.36	0.128		32.68	0.384
1.635	0.024		1.635	0.696		6.54	0.264		3.27	0.232		6.54	0.816		3.27	0.856		32.7	0		32.7	0		16.35	0.608		65.4	0.128		32.7	0.384
1.636	0.024		1.636	0.736		6.544	0.24		3.272	0.216		6.544	0.8		3.272	0.864		32.72	0		32.72	0		16.36	0.6		65.44	0.128		32.72	0.392
1.637	0.024		1.637	0.752		6.548	0.224		3.274	0.216		6.548	0.784		3.274	0.856		32.74	0		32.74	0.008		16.37	0.616		65.48	0.128		32.74	0.384
1.638	0.024		1.638	0.72		6.552	0.216		3.276	0.208		6.552	0.792		3.276	0.856		32.76	0		32.76	0		16.38	0.616		65.52	0.128		32.76	0.344
1.639	0.016		1.639	0.776		6.556	0.2		3.278	0.216		6.556	0.76		3.278	0.864		32.78	0		32.78	0		16.39	0.6		65.56	0.12		32.78	0.352
1.64	0.016		1.64	0.76		6.56	0.176		3.28	0.216		6.56	0.736		3.28	0.872		32.8	0		32.8	0		16.4	0.624		65.6	0.12		32.8	0.36
1.641	0.016		1.641	0.784		6.564	0.184		3.282	0.2		6.564	0.72		3.282	0.864		32.82	0		32.82	0.008		16.41	0.616		65.64	0.12		32.82	0.392
1.642	0.024		1.642	0.76		6.568	0.176		3.284	0.192		6.568	0.704		3.284	0.872		32.84	0		32.84	0		16.42	0.616		65.68	0.128		32.84	0.384
1.643	0.048		1.643	0.76		6.572	0.16		3.286	0.184		6.572	0.68		3.286	0.88		32.86	0		32.86	0		16.43	0.64		65.72	0.12		32.86	0.376
1.644	0.032		1.644	0.76		6.576	0.152		3.288	0.184		6.576	0.672		3.288	0.856		32.88	0		32.88	0		16.44	0.608		65.76	0.136		32.88	0.408
1.645	0.032		1.645	0.752		6.58	0.144		3.29	0.192		6.58	0.664		3.29	0.848		32.9	-0.008		32.9	0.008		16.45	0.6		65.8	0.128		32.9	0.4
1.646	0.016		1.646	0.744		6.584	0.128		3.292	0.192		6.584	0.632		3.292	0.856		32.92	0		32.92	0		16.46	0.616		65.84	0.128		32.92	0.408
1.647	0.024		1.647	0.752		6.588	0.128		3.294	0.168		6.588	0.624		3.294	0.872		32.94	0.008		32.94	0		16.47	0.616		65.88	0.128		32.94	0.392
1.648	0.008		1.648	0.768		6.592	0.12		3.296	0.16		6.592	0.6		3.296	0.864		32.96	0.008		32.96	0.008		16.48	0.616		65.92	0.128		32.96	0.392
1.649	0.016		1.649	0.784		6.596	0.104		3.298	0.184		6.596	0.6		3.298	0.864		32.98	0		32.98	0		16.49	0.6		65.96	0.136		32.98	0.392
1.65	0.016		1.65	0.768		6.6	0.096		3.3	0.176		6.6	0.584		3.3	0.872		33	-0.008		33	0		16.5	0.6		66	0.128		33	0.408
1.651	0.016		1.651	0.784		6.604	0.104		3.302	0.168		6.604	0.552		3.302	0.864		33.02	0		33.02	0		16.51	0.6		66.04	0.128		33.02	0.384
1.652	0.024		1.652	0.784		6.608	0.096		3.304	0.152		6.608	0.552		3.304	0.864		33.04	0		33.04	0.008		16.52	0.608		66.08	0.128		33.04	0.392
1.653	0.016		1.653	0.776		6.612	0.08		3.306	0.144		6.612	0.536		3.306	0.864		33.06	0		33.06	0		16.53	0.6		66.12	0.136		33.06	0.368
1.654	0.032		1.654	0.768		6.616	0.08		3.308	0.152		6.616	0.504		3.308	0.856		33.08	0		33.08	0		16.54	0.6		66.16	0.128		33.08	0.36
1.655	0.016		1.655	0.784		6.62	0.072		3.31	0.152		6.62	0.504		3.31	0.848		33.1	0		33.1	0		16.55	0.616		66.2	0.12		33.1	0.352
1.656	0.032		1.656	0.776		6.624	0.064		3.312	0.144		6.624	0.48		3.312	0.848		33.12	0		33.12	0		16.56	0.6		66.24	0.12		33.12	0.368
1.657	0.024		1.657	0.808		6.628	0.072		3.314	0.144		6.628	0.464		3.314	0.848		33.14	-0.008		33.14	0		16.57	0.624		66.28	0.128		33.14	0.352
1.658	0.008		1.658	0.8		6.632	0.056		3.316	0.136		6.632	0.464		3.316	0.848		33.16	0		33.16	0		16.58	0.616		66.32	0.128		33.16	0.352
1.659	0.016		1.659	0.816		6.636	0.048		3.318	0.144		6.636	0.448		3.318	0.856		33.18	-0.008		33.18	0.016		16.59	0.616		66.36	0.128		33.18	0.352
1.66	0.016		1.66	0.808		6.64	0.064		3.32	0.136		6.64	0.416		3.32	0.856		33.2	0.008		33.2	0		16.6	0.616		66.4	0.128		33.2	0.352
1.661	0.032		1.661	0.832		6.644	0.064		3.322	0.136		6.644	0.408		3.322	0.864		33.22	-0.008		33.22	0		16.61	0.6		66.44	0.128		33.22	0.352
1.662	0.016		1.662	0.808		6.648	0.056		3.324	0.128		6.648	0.4		3.324	0.856		33.24	-0.008		33.24	0		16.62	0.608		66.48	0.136		33.24	0.344
1.663	0.032		1.663	0.8		6.652	0.048		3.326	0.112		6.652	0.384		3.326	0.84		33.26	0		33.26	0		16.63	0.608		66.52	0.128		33.26	0.352
1.664	0.024		1.664	0.784		6.656	0.032		3.328	0.112		6.656	0.376		3.328	0.84		33.28	-0.008		33.28	0.008		16.64	0.624		66.56	0.128		33.28	0.352
1.665	0.024		1.665	0.784		6.66	0.048		3.33	0.12		6.66	0.36		3.33	0.84		33.3	0		33.3	0.008		16.65	0.6		66.6	0.128		33.3	0.336
1.666	0.024		1.666	0.8		6.664	0.048		3.332	0.12		6.664	0.336		3.332	0.832		33.32	0		33.32	0		16.66	0.616		66.64	0.12		33.32	0.344
1.667	0.024		1.667	0.8		6.668	0.048		3.334	0.12		6.668	0.32		3.334	0.832		33.34	-0.016		33.34	0		16.67	0.616		66.68	0.128		33.34	0.352
1.668	0.016		1.668	0.816		6.672	0.04		3.336	0.112		6.672	0.344		3.336	0.832		33.36	0		33.36	0		16.68	0.616		66.72	0.144		33.36	0.376
1.669	0.016		1.669	0.824		6.676	0.024		3.338	0.128		6.676	0.328		3.338	0.84		33.38	0		33.38	0		16.69	0.616		66.76	0.128		33.38	0.368
1.67	0.024		1.67	0.816		6.68	0.04		3.34	0.12		6.68	0.304		3.34	0.832		33.4	0		33.4	0		16.7	0.616		66.8	0.128		33.4	0.376
1.671	0.008		1.671	0.824		6.684	0.032		3.342	0.112		6.684	0.296		3.342	0.84		33.42	0		33.42	0		16.71	0.616		66.84	0.12		33.42	0.392
1.672	0.016		1.672	0.816		6.688	0.04		3.344	0.088		6.688	0.288		3.344	0.824		33.44	0.008		33.44	0		16.72	0.608		66.88	0.128		33.44	0.376
1.673	0.016		1.673	0.8		6.692	0.04		3.346	0.096		6.692	0.28		3.346	0.832		33.46	0		33.46	0		16.73	0.592		66.92	0.128		33.46	0.368
1.674	0.016		1.674	0.784		6.696	0.032		3.348	0.096		6.696	0.28		3.348	0.832		33.48	0		33.48	0		16.74	0.608		66.96	0.128		33.48	0.376
1.675	0.024		1.675	0.792		6.7	0.024		3.35	0.096		6.7	0.248		3.35	0.808		33.5	0		33.5	0		16.75	0.6		67	0.128		33.5	0.368
1.676	0.024		1.676	0.792		6.704	0.032		3.352	0.096		6.704	0.256		3.352	0.808		33.52	0		33.52	0.008		16.76	0.6		67.04	0.128		33.52	0.368
1.677	0.016		1.677	0.792		6.708	0.032		3.354	0.096		6.708	0.256		3.354	0.808		33.54	0		33.54	0.016		16.77	0.6		67.08	0.12		33.54	0.36
1.678	0.016		1.678	0.8		6.712	0.024		3.356	0.096		6.712	0.24		3.356	0.808		33.56	-0.008		33.56	0		16.78	0.624		67.12	0.144		33.56	0.368
1.679	0.016		1.679	0.816		6.716	0.024		3.358	0.096		6.716	0.24		3.358	0.8		33.58	-0.008		33.58	0		16.79	0.608		67.16	0.128		33.58	0.352
1.68	0.032		1.68	0.832		6.72	0.016		3.36	0.096		6.72	0.216		3.36	0.808		33.6	0		33.6	0		16.8	0.6		67.2	0.12		33.6	0.36
1.681	0.016		1.681	0.832		6.724	0.032		3.362	0.088		6.724	0.216		3.362	0.8		33.62	0.008		33.62	0		16.81	0.616		67.24	0.128		33.62	0.36
1.682	0.032		1.682	0.816		6.728	0.024		3.364	0.088		6.728	0.208		3.364	0.808		33.64	0.008		33.64	0		16.82	0.624		67.28	0.128		33.64	0.368
1.683	0.024		1.683	0.808		6.732	0.024		3.366	0.088		6.732	0.2		3.366	0.8		33.66	0		33.66	0		16.83	0.624		67.32	0.12		33.66	0.352
1.684	0.024		1.684	0.784		6.736	0.016		3.368	0.08		6.736	0.192		3.368	0.792		33.68	0		33.68	0		16.84	0.608		67.36	0.128		33.68	0.368
1.685	0.016		1.685	0.8		6.74	0.024		3.37	0.096		6.74	0.192		3.37	0.784		33.7	0		33.7	0		16.85	0.608		67.4	0.136		33.7	0.352
1.686	0.024		1.686	0.784		6.744	0.024		3.372	0.08		6.744	0.176		3.372	0.784		33.72	-0.008		33.72	0		16.86	0.608		67.44	0.128		33.72	0.368
1.687	0.024		1.687	0.792		6.748	0.024		3.374	0.08		6.748	0.184		3.374	0.768		33.74	0		33.74	0		16.87	0.6		67.48	0.128		33.74	0.384
1.688	0.016		1.688	0.784		6.752	0.016		3.376	0.096		6.752	0.184		3.376	0.776		33.76	0		33.76	0		16.88	0.616		67.52	0.136		33.76	0.368
1.689	0.024		1.689	0.792		6.756	0.008		3.378	0.096		6.756	0.176		3.378	0.768		33.78	0		33.78	0		16.89	0.6		67.56	0.136		33.78	0.384
1.69	0.016		1.69	0.784		6.76	0.024		3.38	0.096		6.76	0.16		3.38	0.768		33.8	0.008		33.8	0.016		16.9	0.608		67.6	0.12		33.8	0.4
1.691	0.016		1.691	0.8		6.764	0.024		3.382	0.088		6.764	0.16		3.382	0.76		33.82	0.008		33.82	0		16.91	0.584		67.64	0.12		33.82	0.392
1.692	0.016		1.692	0.816		6.768	0.016		3.384	0.08		6.768	0.16		3.384	0.744		33.84	0		33.84	0		16.92	0.608		67.68	0.128		33.84	0.4
1.693	0.016		1.693	0.784		6.772	0.016		3.386	0.056		6.772	0.152		3.386	0.76		33.86	0		33.86	0		16.93	0.608		67.72	0.112		33.86	0.368
1.694	0.032		1.694	0.8		6.776	0.016		3.388	0.08		6.776	0.16		3.388	0.728		33.88	-0.008		33.88	0		16.94	0.608		67.76	0.128		33.88	0.384
1.695	0.024		1.695	0.752		6.78	0.016		3.39	0.072		6.78	0.136		3.39	0.736		33.9	0		33.9	0.008		16.95	0.616		67.8	0.136		33.9	0.376
1.696	0.024		1.696	0.752		6.784	0.016		3.392	0.08		6.784	0.144		3.392	0.736		33.92	-0.008		33.92	0		16.96	0.608		67.84	0.12		33.92	0.368
1.697	0.032		1.697	0.784		6.788	0.016		3.394	0.072		6.788	0.144		3.394	0.72		33.94	0.008		33.94	0.008		16.97	0.616		67.88	0.128		33.94	0.368
1.698	0.032		1.698	0.784		6.792	0.016		3.396	0.072		6.792	0.152		3.396	0.728		33.96	0		33.96	0		16.98	0.616		67.92	0.128		33.96	0.376
1.699	0.024		1.699	0.784		6.796	0		3.398	0.072		6.796	0.136		3.398	0.72		33.98	0		33.98	0.008		16.99	0.6		67.96	0.12		33.98	0.344
1.7	0.016		1.7	0.8		6.8	0.008		3.4	0.072		6.8	0.12		3.4	0.72		34	0		34	0		17	0.616		68	0.12		34	0.352
1.701	0.024		1.701	0.776		6.804	0.016		3.402	0.072		6.804	0.128		3.402	0.712		34.02	-0.008		34.02	0		17.01	0.6		68.04	0.128		34.02	0.344
1.702	0.024		1.702	0.784		6.808	0.008		3.404	0.064		6.808	0.128		3.404	0.712		34.04	0		34.04	0.008		17.02	0.608		68.08	0.112		34.04	0.352
1.703	0.032		1.703	0.776		6.812	0.008		3.406	0.048		6.812	0.136		3.406	0.704		34.06	0		34.06	0		17.03	0.616		68.12	0.128		34.06	0.344
1.704	0.024		1.704	0.728		6.816	0		3.408	0.064		6.816	0.128		3.408	0.704		34.08	0.008		34.08	0.008		17.04	0.624		68.16	0.12		34.08	0.36
1.705	0.032		1.705	0.736		6.82	0.016		3.41	0.072		6.82	0.128		3.41	0.68		34.1	0		34.1	0		17.05	0.624		68.2	0.112		34.1	0.344
1.706	0.024		1.706	0.736		6.824	0.016		3.412	0.064		6.824	0.128		3.412	0.68		34.12	-0.008		34.12	0		17.06	0.6		68.24	0.128		34.12	0.344
1.707	0.016		1.707	0.744		6.828	0.016		3.414	0.064		6.828	0.128		3.414	0.688		34.14	0		34.14	0.008		17.07	0.624		68.28	0.12		34.14	0.352
1.708	0.016		1.708	0.744		6.832	-0.008		3.416	0.056		6.832	0.128		3.416	0.68		34.16	0		34.16	0.008		17.08	0.624		68.32	0.128		34.16	0.4
1.709	0.024		1.709	0.752		6.836	-0.008		3.418	0.072		6.836	0.12		3.418	0.68		34.18	0		34.18	0.008		17.09	0.616		68.36	0.12		34.18	0.368
1.71	0.032		1.71	0.752		6.84	0.008		3.42	0.08		6.84	0.112		3.42	0.672		34.2	0		34.2	0.008		17.1	0.616		68.4	0.12		34.2	0.376
1.711	0.032		1.711	0.76		6.844	0.016		3.422	0.056		6.844	0.104		3.422	0.664		34.22	0		34.22	-0.432		17.11	0.608		68.44	0.128		34.22	0.376
1.712	0.024		1.712	0.736		6.848	0.024		3.424	0.048		6.848	0.088		3.424	0.664		34.24	0		34.24	-0.432		17.12	0.608		68.48	0.112		34.24	0.392
1.713	0.032		1.713	0.728		6.852	0.008		3.426	0.048		6.852	0.112		3.426	0.656		34.26	0		34.26	-0.432		17.13	0.624		68.52	0.128		34.26	0.4
1.714	0.032		1.714	0.704		6.856	0		3.428	0.048		6.856	0.12		3.428	0.648		34.28	0.008		34.28	-0.432		17.14	0.608		68.56	0.136		34.28	0.368
1.715	0.04		1.715	0.704		6.86	0.008		3.43	0.056		6.86	0.112		3.43	0.632		34.3	0		34.3	-0.432		17.15	0.624		68.6	0.12		34.3	0.384
1.716	0.024		1.716	0.688		6.864	0.008		3.432	0.064		6.864	0.104		3.432	0.64		34.32	0.016		34.32	-0.432		17.16	0.608		68.64	0.128		34.32	0.368
1.717	0.024		1.717	0.728		6.868	0.008		3.434	0.048		6.868	0.104		3.434	0.64		34.34	0.008		34.34	-0.432		17.17	0.616		68.68	0.136		34.34	0.376
1.718	0.032		1.718	0.72		6.872	0.016		3.436	0.056		6.872	0.104		3.436	0.624		34.36	0		34.36	-0.432		17.18	0.616		68.72	0.12		34.36	0.376
1.719	0.024		1.719	0.712		6.876	-0.008		3.438	0.064		6.876	0.104		3.438	0.624		34.38	0.008		34.38	-0.432		17.19	0.624		68.76	0.12		34.38	0.384
1.72	0.032		1.72	0.72		6.88	0.008		3.44	0.072		6.88	0.112		3.44	0.624		34.4	0		34.4	-0.432		17.2	0.616		68.8	0.128		34.4	0.368
1.721	0.024		1.721	0.72		6.884	0.016		3.442	0.056		6.884	0.112		3.442	0.624		34.42	0.008		34.42	-0.432		17.21	0.624		68.84	0.136		34.42	0.352
1.722	0.04		1.722	0.712		6.888	0.016		3.444	0.048		6.888	0.104		3.444	0.6		34.44	0		34.44	-0.432		17.22	0.632		68.88	0.128		34.44	0.392
1.723	0.04		1.723	0.696		6.892	0		3.446	0.032		6.892	0.112		3.446	0.592		34.46	0.008		34.46	-0.432		17.23	0.6		68.92	0.128		34.46	0.4
1.724	0.032		1.724	0.664		6.896	-0.008		3.448	0.032		6.896	0.112		3.448	0.6		34.48	0.008		34.48	-0.432		17.24	0.624		68.96	0.12		34.48	0.384
1.725	0.04		1.725	0.664		6.9	0		3.45	0.056		6.9	0.104		3.45	0.584		34.5	-0.008		34.5	-0.432		17.25	0.616		69	0.112		34.5	0.416
1.726	0.048		1.726	0.656		6.904	0.016		3.452	0.056		6.904	0.104		3.452	0.584		34.52	0		34.52	-0.432		17.26	0.616		69.04	0.12		34.52	0.4
1.727	0.04		1.727	0.672		6.908	0.008		3.454	0.048		6.908	0.104		3.454	0.56		34.54	0		34.54	-0.432		17.27	0.616		69.08	0.128		34.54	0.432
1.728	0.032		1.728	0.672		6.912	0.008		3.456	0.048		6.912	0.104		3.456	0.568		34.56	0		34.56	-0.432		17.28	0.624		69.12	0.112		34.56	0.416
1.729	0.04		1.729	0.64		6.916	0		3.458	0.048		6.916	0.104		3.458	0.56		34.58	0.008		34.58	-0.432		17.29	0.624		69.16	0.12		34.58	0.408
1.73	0.064		1.73	0.664		6.92	-0.008		3.46	0.048		6.92	0.104		3.46	0.56		34.6	0		34.6	-0.432		17.3	0.616		69.2	0.128		34.6	0.416
1.731	0.056		1.731	0.656		6.924	0.008		3.462	0.048		6.924	0.104		3.462	0.56		34.62	0		34.62	-0.432		17.31	0.608		69.24	0.128		34.62	0.416
1.732	0.064		1.732	0.664		6.928	0.016		3.464	0.048		6.928	0.096		3.464	0.544		34.64	0.008		34.64	-0.432		17.32	0.624		69.28	0.128		34.64	0.4
1.733	0.064		1.733	0.632		6.932	0.008		3.466	0.032		6.932	0.104		3.466	0.536		34.66	0		34.66	-0.432		17.33	0.608		69.32	0.136		34.66	0.408
1.734	0.064		1.734	0.632		6.936	0.008		3.468	0.032		6.936	0.104		3.468	0.528		34.68	0		34.68	-0.432		17.34	0.616		69.36	-0.48		34.68	0.384
1.735	0.072		1.735	0.616		6.94	0.008		3.47	0.04		6.94	0.104		3.47	0.52		34.7	0.008		34.7	-0.432		17.35	0.616		69.4	-0.48		34.7	0.368
1.736	0.08		1.736	0.624		6.944	0.008		3.472	0.048		6.944	0.104		3.472	0.52		34.72	0		34.72	-0.432		17.36	0.616		69.44	-0.48		34.72	0.368
1.737	0.088		1.737	0.624		6.948	0.008		3.474	0.064		6.948	0.104		3.474	0.512		34.74	0		34.74	-0.432		17.37	0.608		69.48	-0.48		34.74	0.376
1.738	0.08		1.738	0.64		6.952	0.016		3.476	0.048		6.952	0.104		3.476	0.504		34.76	0		34.76	-0.432		17.38	0.608		69.52	-0.48		34.76	0.368
1.739	0.096		1.739	0.64		6.956	0		3.478	0.056		6.956	0.12		3.478	0.496		34.78	0		34.78	-0.432		17.39	0.624		69.56	-0.48		34.78	0.368
1.74	0.104		1.74	0.624		6.96	0.008		3.48	0.064		6.96	0.104		3.48	0.496		34.8	0.008		34.8	-0.432		17.4	0.6		69.6	-0.48		34.8	0.376
1.741	0.104		1.741	0.616		6.964	0.008		3.482	0.048		6.964	0.096		3.482	0.488		34.82	0		34.82	-0.432		17.41	0.592		69.64	-0.48		34.82	0.368
1.742	0.12		1.742	0.608		6.968	0.008		3.484	0.04		6.968	0.088		3.484	0.488		34.84	0.008		34.84	-0.432		17.42	0.624		69.68	-0.48		34.84	0.368
1.743	0.128		1.743	0.568		6.972	0.016		3.486	0.032		6.972	0.112		3.486	0.488		34.86	0.008		34.86	-0.432		17.43	0.632		69.72	-0.48		34.86	0.384
1.744	0.128		1.744	0.584		6.976	0.008		3.488	0.04		6.976	0.104		3.488	0.472		34.88	0.008		34.88	-0.432		17.44	0.6		69.76	-0.48		34.88	0.392
1.745	0.136		1.745	0.568		6.98	0.008		3.49	0.048		6.98	0.12		3.49	0.456		34.9	0		34.9	-0.432		17.45	0.616		69.8	-0.48		34.9	0.384
1.746	0.152		1.746	0.576		6.984	0.016		3.492	0.04		6.984	0.104		3.492	0.456		34.92	0		34.92	-0.432		17.46	0.624		69.84	-0.48		34.92	0.408
1.747	0.152		1.747	0.56		6.988	0.016		3.494	0.04		6.988	0.104		3.494	0.432		34.94	0		34.94	-0.432		17.47	0.616		69.88	-0.48		34.94	0.392
1.748	0.152		1.748	0.56		6.992	0.016		3.496	0.04		6.992	0.112		3.496	0.448		34.96	0		34.96	-0.432		17.48	0.616		69.92	-0.48		34.96	0.384
1.749	0.168		1.749	0.552		6.996	0.016		3.498	0.048		6.996	0.128		3.498	0.44		34.98	0		34.98	-0.432		17.49	0.624		69.96	-0.48		34.98	0.408
1.75	0.192		1.75	0.552		7	0.016		3.5	0.04		7	0.128		3.5	0.432		35	0.016		35	-0.432		17.5	0.616		70	-0.48		35	0.384
1.751	0.184		1.751	0.568		7.004	0.016		3.502	0.048		7.004	0.12		3.502	0.432		35.02	0		35.02	-0.432		17.51	0.608		70.04	-0.48		35.02	0.4
1.752	0.192		1.752	0.544		7.008	0.032		3.504	0.032		7.008	0.12		3.504	0.424		35.04	0		35.04	-0.432		17.52	0.608		70.08	-0.48		35.04	0.384
1.753	0.208		1.753	0.512		7.012	0.048		3.506	0.032		7.012	0.128		3.506	0.424		35.06	0		35.06	-0.432		17.53	0.608		70.12	-0.48		35.06	0.384
1.754	0.224		1.754	0.52		7.016	0.024		3.508	0.04		7.016	0.136		3.508	0.4		35.08	-0.008		35.08	-0.432		17.54	0.6		70.16	-0.48		35.08	0.384
1.755	0.248		1.755	0.504		7.02	0.048		3.51	0.048		7.02	0.128		3.51	0.392		35.1	0		35.1	-0.432		17.55	0.6		70.2	-0.48		35.1	0.392
1.756	0.24		1.756	0.496		7.024	0.056		3.512	0.056		7.024	0.128		3.512	0.392		35.12	0.008		35.12	-0.432		17.56	0.632		70.24	-0.48		35.12	0.384
1.757	0.248		1.757	0.512		7.028	0.08		3.514	0.048		7.028	0.136		3.514	0.384		35.14	0		35.14	-0.432		17.57	0.608		70.28	-0.48		35.14	0.376
1.758	0.264		1.758	0.512		7.032	0.08		3.516	0.048		7.032	0.144		3.516	0.384		35.16	0		35.16	-0.432		17.58	0.6		70.32	-0.48		35.16	0.392
1.759	0.28		1.759	0.52		7.036	0.088		3.518	0.056		7.036	0.152		3.518	0.376		35.18	0		35.18	-0.432		17.59	0.616		70.36	-0.48		35.18	0.384
1.76	0.28		1.76	0.504		7.04	0.112		3.52	0.056		7.04	0.152		3.52	0.376		35.2	0		35.2	-0.432		17.6	0.6		70.4	-0.48		35.2	0.408
1.761	0.296		1.761	0.496		7.044	0.144		3.522	0.048		7.044	0.152		3.522	0.376		35.22	0		35.22	-0.432		17.61	0.616		70.44	-0.48		35.22	0.4
1.762	0.312		1.762	0.48		7.048	0.152		3.524	0.04		7.048	0.16		3.524	0.368		35.24	0		35.24	-0.432		17.62	0.624		70.48	-0.48		35.24	0.408
1.763	0.336		1.763	0.48		7.052	0.176		3.526	0.032		7.052	0.168		3.526	0.368		35.26	0		35.26	-0.432		17.63	0.608		70.52	-0.48		35.26	0.408
1.764	0.336		1.764	0.456		7.056	0.2		3.528	0.048		7.056	0.184		3.528	0.352		35.28	0		35.28	-0.432		17.64	0.592		70.56	-0.48		35.28	0.448
1.765	0.352		1.765	0.448		7.06	0.216		3.53	0.04		7.06	0.184		3.53	0.344		35.3	0.008		35.3	-0.432		17.65	0.608		70.6	-0.48		35.3	0.44
1.766	0.352		1.766	0.448		7.064	0.256		3.532	0.048		7.064	0.184		3.532	0.328		35.32	-0.008		35.32	-0.432		17.66	0.6		70.64	-0.48		35.32	0.432
1.767	0.368		1.767	0.432		7.068	0.296		3.534	0.032		7.068	0.192		3.534	0.336		35.34	0		35.34	-0.432		17.67	0.6		70.68	-0.48		35.34	0.416
1.768	0.384		1.768	0.432		7.072	0.328		3.536	0.032		7.072	0.2		3.536	0.328		35.36	0		35.36	-0.432		17.68	0.616		70.72	-0.48		35.36	0.416
1.769	0.384		1.769	0.448		7.076	0.36		3.538	0.048		7.076	0.208		3.538	0.312		35.38	0		35.38	-0.432		17.69	0.616		70.76	-0.48		35.38	0.392
1.77	0.408		1.77	0.456		7.08	0.4		3.54	0.04		7.08	0.216		3.54	0.32		35.4	0		35.4	-0.432		17.7	0.616		70.8	-0.48		35.4	0.4
1.771	0.432		1.771	0.448		7.084	0.44		3.542	0.032		7.084	0.224		3.542	0.312		35.42	0		35.42	-0.432		17.71	0.6		70.84	-0.48		35.42	0.392
1.772	0.44		1.772	0.432		7.088	0.496		3.544	0.032		7.088	0.248		3.544	0.312		35.44	0		35.44	-0.432		17.72	0.616		70.88	-0.48		35.44	0.368
1.773	0.448		1.773	0.424		7.092	0.544		3.546	0.032		7.092	0.248		3.546	0.304		35.46	0		35.46	-0.432		17.73	0.608		70.92	-0.48		35.46	0.384
1.774	0.456		1.774	0.392		7.096	0.584		3.548	0.04		7.096	0.264		3.548	0.288		35.48	0		35.48	-0.432		17.74	0.584		70.96	-0.48		35.48	0.36
1.775	0.472		1.775	0.4		7.1	0.632		3.55	0.032		7.1	0.272		3.55	0.288		35.5	0		35.5	-0.432		17.75	0.616		71	-0.48		35.5	0.4
1.776	0.464		1.776	0.384		7.104	0.68		3.552	0.032		7.104	0.272		3.552	0.264		35.52	0.008		35.52	-0.432		17.76	0.6		71.04	-0.48		35.52	0.344
1.777	0.496		1.777	0.392		7.108	0.728		3.554	0.048		7.108	0.28		3.554	0.28		35.54	0		35.54	-0.432		17.77	0.6		71.08	-0.48		35.54	0.352
1.778	0.496		1.778	0.4		7.112	0.776		3.556	0.032		7.112	0.288		3.556	0.28		35.56	0		35.56	-0.432		17.78	0.608		71.12	-0.48		35.56	0.344
1.779	0.528		1.779	0.392		7.116	0.832		3.558	0.04		7.116	0.312		3.558	0.264		35.58	0.008		35.58	-0.432		17.79	0.6		71.16	-0.48		35.58	0.344
1.78	0.512		1.78	0.4		7.12	0.88		3.56	0.04		7.12	0.312		3.56	0.256		35.6	0		35.6	-0.432		17.8	0.592		71.2	-0.48		35.6	0.376
1.781	0.536		1.781	0.392		7.124	0.944		3.562	0.04		7.124	0.328		3.562	0.256		35.62	0.008		35.62	-0.432		17.81	0.608		71.24	-0.48		35.62	0.36
1.782	0.536		1.782	0.384		7.128	0.976		3.564	0.032		7.128	0.344		3.564	0.248		35.64	0		35.64	-0.432		17.82	0.592		71.28	-0.48		35.64	0.36
1.783	0.56		1.783	0.368		7.132	1.032		3.566	0.024		7.132	0.352		3.566	0.248		35.66	0		35.66	-0.432		17.83	0.616		71.32	-0.48		35.66	0.36
1.784	0.568		1.784	0.352		7.136	1.08		3.568	0.032		7.136	0.368		3.568	0.24		35.68	0		35.68	-0.432		17.84	0.6		71.36	-0.48		35.68	0.384
1.785	0.584		1.785	0.328		7.14	1.104		3.57	0.048		7.14	0.384		3.57	0.224		35.7	0		35.7	-0.432		17.85	0.6		71.4	-0.48		35.7	0.384
1.786	0.584		1.786	0.336		7.144	1.168		3.572	0.032		7.144	0.384		3.572	0.224		35.72	0		35.72	-0.432		17.86	0.6		71.44	-0.48		35.72	0.392
1.787	0.6		1.787	0.336		7.148	1.208		3.574	0.04		7.148	0.392		3.574	0.224		35.74	0		35.74	-0.432		17.87	0.616		71.48	-0.48		35.74	0.376
1.788	0.608		1.788	0.344		7.152	1.248		3.576	0.032		7.152	0.408		3.576	0.224		35.76	0.016		35.76	-0.432		17.88	0.6		71.52	-0.48		35.76	0.368
1.789	0.592		1.789	0.328		7.156	1.296		3.578	0.048		7.156	0.416		3.578	0.216		35.78	0		35.78	-0.432		17.89	0.608		71.56	-0.48		35.78	0.384
1.79	0.616		1.79	0.328		7.16	1.32		3.58	0.048		7.16	0.416		3.58	0.208		35.8	0		35.8	-0.432		17.9	0.6		71.6	-0.48		35.8	0.368
1.791	0.632		1.791	0.344		7.164	1.36		3.582	0.032		7.164	0.416		3.582	0.224		35.82	0		35.82	-0.432		17.91	0.592		71.64	-0.48		35.82	0.36
1.792	0.64		1.792	0.32		7.168	1.4		3.584	0.024		7.168	0.424		3.584	0.208		35.84	0.008		35.84	-0.432		17.92	0.592		71.68	-0.48		35.84	0.344
1.793	0.648		1.793	0.312		7.172	1.424		3.586	0.04		7.172	0.456		3.586	0.2		35.86	0		35.86	-0.432		17.93	0.608		71.72	-0.48		35.86	0.344
1.794	0.64		1.794	0.28		7.176	1.44		3.588	0.04		7.176	0.448		3.588	0.192		35.88	0.008		35.88	-0.432		17.94	0.6		71.76	-0.48		35.88	0.344
1.795	0.64		1.795	0.28		7.18	1.472		3.59	0.048		7.18	0.456		3.59	0.192		35.9	0.008		35.9	-0.432		17.95	0.6		71.8	-0.48		35.9	0.336
1.796	0.656		1.796	0.296		7.184	1.496		3.592	0.04		7.184	0.464		3.592	0.192		35.92	0.016		35.92	-0.432		17.96	0.616		71.84	-0.48		35.92	0.328
1.797	0.656		1.797	0.296		7.188	1.512		3.594	0.032		7.188	0.472		3.594	0.192		35.94	0.048		35.94	-0.432		17.97	0.592		71.88	-0.48		35.94	0.336
1.798	0.664		1.798	0.296		7.192	1.528		3.596	0.04		7.192	0.488		3.596	0.168		35.96	0.056		35.96	-0.432		17.98	0.6		71.92	-0.48		35.96	0.336
1.799	0.664		1.799	0.312		7.196	1.528		3.598	0.04		7.196	0.48		3.598	0.176		35.98	0.08		35.98	-0.432		17.99	0.608		71.96	-0.48		35.98	0.336
1.8	0.68		1.8	0.312		7.2	1.536		3.6	0.056		7.2	0.488		3.6	0.176		36	0.128		36	-0.432		18	0.6		72	-0.48		36	0.328
1.801	0.68		1.801	0.296		7.204	1.56		3.602	0.032		7.204	0.504		3.602	0.168		36.02	0.168		36.02	-0.432		18.01	0.608		72.04	-0.48		36.02	0.336
1.802	0.68		1.802	0.288		7.208	1.552		3.604	0.024		7.208	0.512		3.604	0.168		36.04	0.208		36.04	-0.432		18.02	0.6		72.08	-0.48		36.04	0.352
1.803	0.696		1.803	0.28		7.212	1.552		3.606	0.024		7.212	0.52		3.606	0.152		36.06	0.264		36.06	-0.432		18.03	0.592		72.12	-0.48		36.06	0.36
1.804	0.704		1.804	0.256		7.216	1.536		3.608	0.032		7.216	0.528		3.608	0.144		36.08	0.32		36.08	-0.432		18.04	0.608		72.16	-0.48		36.08	0.36
1.805	0.696		1.805	0.256		7.22	1.536		3.61	0.048		7.22	0.52		3.61	0.144		36.1	0.368		36.1	-0.432		18.05	0.6		72.2	-0.48		36.1	0.36
1.806	0.704		1.806	0.24		7.224	1.512		3.612	0.032		7.224	0.52		3.612	0.152		36.12	0.4		36.12	-0.432		18.06	0.6		72.24	-0.48		36.12	0.36
1.807	0.712		1.807	0.224		7.228	1.488		3.614	0.04		7.228	0.528		3.614	0.144		36.14	0.44		36.14	-0.432		18.07	0.616		72.28	-0.48		36.14	0.376
1.808	0.704		1.808	0.264		7.232	1.472		3.616	0.04		7.232	0.544		3.616	0.144		36.16	0.472		36.16	-0.432		18.08	0.6		72.32	-0.48		36.16	0.368
1.809	0.696		1.809	0.256		7.236	1.448		3.618	0.048		7.236	0.544		3.618	0.136		36.18	0.48		36.18	-0.432		18.09	0.6		72.36	-0.48		36.18	0.368
1.81	0.704		1.81	0.248		7.24	1.432		3.62	0.048		7.24	0.544		3.62	0.144		36.2	0.496		36.2	-0.432		18.1	0.6		72.4	-0.48		36.2	0.368
1.811	0.712		1.811	0.256		7.244	1.408		3.622	0.032		7.244	0.536		3.622	0.144		36.22	0.488		36.22	-0.432		18.11	0.616		72.44	-0.48		36.22	0.368
1.812	0.712		1.812	0.232		7.248	1.376		3.624	0.032		7.248	0.536		3.624	0.136		36.24	0.488		36.24	-0.432		18.12	0.6		72.48	-0.48		36.24	0.352
1.813	0.72		1.813	0.216		7.252	1.328		3.626	0.032		7.252	0.552		3.626	0.128		36.26	0.464		36.26	-0.432		18.13	0.592		72.52	-0.48		36.26	0.36
1.814	0.712		1.814	0.224		7.256	1.304		3.628	0.032		7.256	0.552		3.628	0.128		36.28	0.44		36.28	-0.432		18.14	0.6		72.56	-0.48		36.28	0.36
1.815	0.712		1.815	0.216		7.26	1.28		3.63	0.048		7.26	0.56		3.63	0.128		36.3	0.4		36.3	-0.432		18.15	0.6		72.6	-0.48		36.3	0.368
1.816	0.712		1.816	0.216		7.264	1.24		3.632	0.048		7.264	0.544		3.632	0.12		36.32	0.352		36.32	-0.432		18.16	0.6		72.64	-0.48		36.32	0.384
1.817	0.72		1.817	0.208		7.268	1.192		3.634	0.04		7.268	0.544		3.634	0.112		36.34	0.312		36.34	-0.432		18.17	0.616		72.68	-0.48		36.34	0.384
1.818	0.704		1.818	0.224		7.272	1.16		3.636	0.048		7.272	0.544		3.636	0.104		36.36	0.272		36.36	-0.432		18.18	0.608		72.72	-0.48		36.36	0.416
1.819	0.704		1.819	0.216		7.276	1.104		3.638	0.048		7.276	0.544		3.638	0.12		36.38	0.232		36.38	-0.432		18.19	0.6		72.76	-0.48		36.38	0.408
1.82	0.712		1.82	0.216		7.28	1.08		3.64	0.064		7.28	0.544		3.64	0.112		36.4	0.184		36.4	-0.432		18.2	0.608		72.8	-0.48		36.4	0.4
1.821	0.712		1.821	0.216		7.284	1.032		3.642	0.032		7.284	0.544		3.642	0.096		36.42	0.144		36.42	-0.432		18.21	0.616		72.84	-0.48		36.42	0.424
1.822	0.712		1.822	0.208		7.288	1		3.644	0.032		7.288	0.536		3.644	0.096		36.44	0.112		36.44	-0.432		18.22	0.6		72.88	-0.48		36.44	0.44
1.823	0.696		1.823	0.192		7.292	0.96		3.646	0.04		7.292	0.528		3.646	0.112		36.46	0.096		36.46	-0.432		18.23	0.6		72.92	-0.48		36.46	0.456
1.824	0.712		1.824	0.184		7.296	0.912		3.648	0.032		7.296	0.528		3.648	0.096		36.48	0.08		36.48	-0.432		18.24	0.608		72.96	-0.48		36.48	0.456
1.825	0.704		1.825	0.168		7.3	0.872		3.65	0.048		7.3	0.52		3.65	0.088		36.5	0.064		36.5	-0.432		18.25	0.6		73	-0.48		36.5	0.456
1.826	0.712		1.826	0.168		7.304	0.832		3.652	0.048		7.304	0.512		3.652	0.072		36.52	0.04		36.52	-0.432		18.26	0.608		73.04	-0.48		36.52	0.448
1.827	0.696		1.827	0.168		7.308	0.792		3.654	0.048		7.308	0.512		3.654	0.088		36.54	0.04		36.54	-0.432		18.27	0.6		73.08	-0.48		36.54	0.496
1.828	0.696		1.828	0.184		7.312	0.752		3.656	0.04		7.312	0.512		3.656	0.088		36.56	0.04		36.56	-0.432		18.28	0.6		73.12	-0.48		36.56	0.488
1.829	0.704		1.829	0.176		7.316	0.696		3.658	0.048		7.316	0.504		3.658	0.096		36.58	0.024		36.58	-0.432		18.29	0.608		73.16	-0.48		36.58	0.504
1.83	0.688		1.83	0.184		7.32	0.68		3.66	0.048		7.32	0.488		3.66	0.088		36.6	0.016		36.6	-0.432		18.3	0.584		73.2	-0.48		36.6	0.52
1.831	0.672		1.831	0.176		7.324	0.624		3.662	0.04		7.324	0.48		3.662	0.088		36.62	0.016		36.62	-0.432		18.31	0.608		73.24	-0.48		36.62	0.536
1.832	0.688		1.832	0.176		7.328	0.592		3.664	0.032		7.328	0.472		3.664	0.08		36.64	0.008		36.64	-0.432		18.32	0.608		73.28	-0.48		36.64	0.56
1.833	0.688		1.833	0.16		7.332	0.552		3.666	0.032		7.332	0.472		3.666	0.08		36.66	0.008		36.66	-0.432		18.33	0.592		73.32	-0.48		36.66	0.56
1.834	0.68		1.834	0.136		7.336	0.528		3.668	0.032		7.336	0.456		3.668	0.08		36.68	0		36.68	-0.432		18.34	0.592		73.36	-0.48		36.68	0.552
1.835	0.68		1.835	0.152		7.34	0.488		3.67	0.04		7.34	0.464		3.67	0.08		36.7	0.008		36.7	-0.432		18.35	0.6		73.4	-0.48		36.7	0.544
1.836	0.68		1.836	0.136		7.344	0.464		3.672	0.048		7.344	0.432		3.672	0.072		36.72	0		36.72	-0.432		18.36	0.584		73.44	-0.48		36.72	0.56
1.837	0.664		1.837	0.128		7.348	0.448		3.674	0.048		7.348	0.432		3.674	0.072		36.74	0		36.74	-0.432		18.37	0.608		73.48	-0.48		36.74	0.576
1.838	0.664		1.838	0.168		7.352	0.408		3.676	0.032		7.352	0.44		3.676	0.072		36.76	0		36.76	-0.432		18.38	0.6		73.52	-0.48		36.76	0.56
1.839	0.656		1.839	0.168		7.356	0.384		3.678	0.064		7.356	0.424		3.678	0.08		36.78	0		36.78	-0.432		18.39	0.592		73.56	-0.48		36.78	0.568
1.84	0.64		1.84	0.16		7.36	0.344		3.68	0.048		7.36	0.408		3.68	0.064		36.8	0		36.8	-0.432		18.4	0.592		73.6	-0.48		36.8	0.544
1.841	0.632		1.841	0.168		7.364	0.328		3.682	0.056		7.364	0.384		3.682	0.072		36.82	0.008		36.82	-0.432		18.41	0.6		73.64	-0.48		36.82	0.552
1.842	0.632		1.842	0.144		7.368	0.304		3.684	0.032		7.368	0.384		3.684	0.072		36.84	0		36.84	-0.432		18.42	0.6		73.68	-0.48		36.84	0.568
1.843	0.624		1.843	0.136		7.372	0.288		3.686	0.04		7.372	0.384		3.686	0.064		36.86	0.008		36.86	-0.432		18.43	0.592		73.72	-0.48		36.86	0.56
1.844	0.624		1.844	0.136		7.376	0.264		3.688	0.04		7.376	0.368		3.688	0.072		36.88	0		36.88	-0.432		18.44	0.592		73.76	-0.48		36.88	0.584
1.845	0.624		1.845	0.12		7.38	0.24		3.69	0.056		7.38	0.352		3.69	0.056		36.9	0		36.9	-0.432		18.45	0.592		73.8	-0.48		36.9	0.608
1.846	0.592		1.846	0.112		7.384	0.224		3.692	0.048		7.384	0.352		3.692	0.056		36.92	0		36.92	-0.432		18.46	0.6		73.84	-0.48		36.92	0.576
1.847	0.6		1.847	0.12		7.388	0.216		3.694	0.04		7.388	0.336		3.694	0.056		36.94	0.016		36.94	-0.432		18.47	0.6		73.88	-0.48		36.94	0.6
1.848	0.584		1.848	0.12		7.392	0.2		3.696	0.04		7.392	0.336		3.696	0.056		36.96	0		36.96	-0.432		18.48	0.6		73.92	-0.48		36.96	0.608
1.849	0.568		1.849	0.128		7.396	0.168		3.698	0.056		7.396	0.328		3.698	0.064		36.98	0.008		36.98	-0.432		18.49	0.6		73.96	-0.48		36.98	0.6
1.85	0.576		1.85	0.136		7.4	0.168		3.7	0.056		7.4	0.312		3.7	0.064		37	0		37	-0.432		18.5	0.592		74	-0.48		37	0.592
1.851	0.56		1.851	0.128		7.404	0.168		3.702	0.056		7.404	0.296		3.702	0.056		37.02	0		37.02	-0.432		18.51	0.584		74.04	-0.48		37.02	0.568
1.852	0.552		1.852	0.12		7.408	0.144		3.704	0.032		7.408	0.296		3.704	0.048		37.04	0		37.04	-0.432		18.52	0.592		74.08	-0.48		37.04	0.568
1.853	0.536		1.853	0.112		7.412	0.144		3.706	0.04		7.412	0.296		3.706	0.064		37.06	0		37.06	-0.432		18.53	0.584		74.12	-0.48		37.06	0.544
1.854	0.536		1.854	0.12		7.416	0.12		3.708	0.032		7.416	0.28		3.708	0.056		37.08	0		37.08	-0.432		18.54	0.592		74.16	-0.48		37.08	0.544
1.855	0.528		1.855	0.112		7.42	0.128		3.71	0.04		7.42	0.272		3.71	0.048		37.1	0.008		37.1	-0.432		18.55	0.6		74.2	-0.48		37.1	0.52
1.856	0.512		1.856	0.088		7.424	0.128		3.712	0.048		7.424	0.256		3.712	0.056		37.12	0		37.12	-0.432		18.56	0.592		74.24	-0.48		37.12	0.52
1.857	0.52		1.857	0.12		7.428	0.12		3.714	0.048		7.428	0.264		3.714	0.032		37.14	-0.008		37.14	-0.432		18.57	0.592		74.28	-0.48		37.14	0.512
1.858	0.504		1.858	0.112		7.432	0.104		3.716	0.048		7.432	0.24		3.716	0.048		37.16	0		37.16	-0.432		18.58	0.592		74.32	-0.48		37.16	0.512
1.859	0.488		1.859	0.112		7.436	0.088		3.718	0.048		7.436	0.24		3.718	0.056		37.18	0		37.18	-0.432		18.59	0.568		74.36	-0.48		37.18	0.512
1.86	0.488		1.86	0.104		7.44	0.088		3.72	0.056		7.44	0.232		3.72	0.04		37.2	-0.008		37.2	-0.432		18.6	0.592		74.4	-0.48		37.2	0.496
1.861	0.48		1.861	0.12		7.444	0.08		3.722	0.048		7.444	0.224		3.722	0.048		37.22	0		37.22	-0.432		18.61	0.592		74.44	-0.48		37.22	0.504
1.862	0.472		1.862	0.12		7.448	0.08		3.724	0.056		7.448	0.208		3.724	0.048		37.24	0		37.24	-0.432		18.62	0.608		74.48	-0.48		37.24	0.52
1.863	0.456		1.863	0.088		7.452	0.08		3.726	0.032		7.452	0.208		3.726	0.04		37.26	0		37.26	-0.432		18.63	0.608		74.52	-0.48		37.26	0.488
1.864	0.464		1.864	0.08		7.456	0.072		3.728	0.048		7.456	0.208		3.728	0.024		37.28	0		37.28	-0.432		18.64	0.584		74.56	-0.48		37.28	0.52
1.865	0.44		1.865	0.08		7.46	0.08		3.73	0.048		7.46	0.2		3.73	0.032		37.3	0		37.3	-0.432		18.65	0.584		74.6	-0.48		37.3	0.504
1.866	0.424		1.866	0.072		7.464	0.064		3.732	0.064		7.464	0.192		3.732	0.04		37.32	0		37.32	-0.432		18.66	0.592		74.64	-0.48		37.32	0.496
1.867	0.424		1.867	0.088		7.468	0.064		3.734	0.056		7.468	0.184		3.734	0.032		37.34	0		37.34	-0.432		18.67	0.592		74.68	-0.48		37.34	0.504
1.868	0.4		1.868	0.088		7.472	0.064		3.736	0.048		7.472	0.176		3.736	0.048		37.36	0		37.36	-0.432		18.68	0.6		74.72	-0.48		37.36	0.488
1.869	0.4		1.869	0.096		7.476	0.064		3.738	0.064		7.476	0.192		3.738	0.032		37.38	0		37.38	-0.432		18.69	0.6		74.76	-0.48		37.38	0.488
1.87	0.376		1.87	0.096		7.48	0.056		3.74	0.056		7.48	0.184		3.74	0.04		37.4	0		37.4	-0.432		18.7	0.6		74.8	-0.48		37.4	0.472
1.871	0.368		1.871	0.088		7.484	0.048		3.742	0.064		7.484	0.168		3.742	0.032		37.42	0		37.42	-0.432		18.71	0.592		74.84	-0.48		37.42	0.464
1.872	0.36		1.872	0.088		7.488	0.064		3.744	0.048		7.488	0.16		3.744	0.024		37.44	0.016		37.44	-0.432		18.72	0.6		74.88	-0.48		37.44	0.448
1.873	0.352		1.873	0.08		7.492	0.048		3.746	0.04		7.492	0.168		3.746	0.032		37.46	0		37.46	-0.432		18.73	0.592		74.92	-0.48		37.46	0.456
1.874	0.344		1.874	0.08		7.496	0.048		3.748	0.048		7.496	0.168		3.748	0.04		37.48	0.008		37.48	-0.432		18.74	0.592		74.96	-0.48		37.48	0.464
1.875	0.352		1.875	0.08		7.5	0.048		3.75	0.048		7.5	0.144		3.75	0.032		37.5	0		37.5	-0.432		18.75	0.608		75	-0.48		37.5	0.472
1.876	0.328		1.876	0.072		7.504	0.048		3.752	0.064		7.504	0.16		3.752	0.032		37.52	0		37.52	-0.432		18.76	0.6		75.04	-0.48		37.52	0.464
1.877	0.312		1.877	0.088		7.508	0.048		3.754	0.056		7.508	0.152		3.754	0.016		37.54	0		37.54	-0.432		18.77	0.6		75.08	-0.48		37.54	0.472
1.878	0.312		1.878	0.088		7.512	0.032		3.756	0.048		7.512	0.152		3.756	0.024		37.56	0		37.56	-0.432		18.78	0.608		75.12	-0.48		37.56	0.504
1.879	0.296		1.879	0.104		7.516	0.032		3.758	0.056		7.516	0.152		3.758	0.04		37.58	0		37.58	-0.432		18.79	0.608		75.16	-0.48		37.58	0.504
1.88	0.288		1.88	0.096		7.52	0.032		3.76	0.056		7.52	0.144		3.76	0.032		37.6	-0.008		37.6	-0.432		18.8	0.6		75.2	-0.48		37.6	0.48
1.881	0.288		1.881	0.088		7.524	0.04		3.762	0.064		7.524	0.128		3.762	0.032		37.62	0		37.62	-0.432		18.81	0.6		75.24	-0.48		37.62	0.504
1.882	0.28		1.882	0.088		7.528	0.032		3.764	0.056		7.528	0.136		3.764	0.024		37.64	0.008		37.64	-0.432		18.82	0.6		75.28	-0.48		37.64	0.512
1.883	0.28		1.883	0.072		7.532	0.04		3.766	0.032		7.532	0.128		3.766	0.032		37.66	0.008		37.66	-0.432		18.83	0.6		75.32	-0.48		37.66	0.536
1.884	0.264		1.884	0.072		7.536	0.032		3.768	0.04		7.536	0.12		3.768	0.016		37.68	0		37.68	-0.432		18.84	0.616		75.36	-0.48		37.68	0.512
1.885	0.256		1.885	0.064		7.54	0.024		3.77	0.056		7.54	0.128		3.77	0.016		37.7	0		37.7	-0.432		18.85	0.592		75.4	-0.48		37.7	0.52
1.886	0.24		1.886	0.056		7.544	0.024		3.772	0.056		7.544	0.12		3.772	0.024		37.72	0		37.72	-0.432		18.86	0.608		75.44	-0.48		37.72	0.52
1.887	0.232		1.887	0.064		7.548	0.04		3.774	0.056		7.548	0.12		3.774	0.024		37.74	0		37.74	-0.432		18.87	0.6		75.48	-0.48		37.74	0.528
1.888	0.224		1.888	0.072		7.552	0.024		3.776	0.056		7.552	0.128		3.776	0.032		37.76	0.016		37.76	-0.432		18.88	0.608		75.52	-0.48		37.76	0.52
1.889	0.224		1.889	0.088		7.556	0.016		3.778	0.056		7.556	0.128		3.778	0.016		37.78	0.008		37.78	-0.432		18.89	0.584		75.56	-0.48		37.78	0.544
1.89	0.216		1.89	0.088		7.56	0.016		3.78	0.064		7.56	0.112		3.78	0.032		37.8	0.008		37.8	-0.432		18.9	0.608		75.6	-0.48		37.8	0.584
1.891	0.2		1.891	0.072		7.564	0.024		3.782	0.056		7.564	0.12		3.782	0.024		37.82	0		37.82	-0.432		18.91	0.6		75.64	-0.48		37.82	0.592
1.892	0.192		1.892	0.064		7.568	0.024		3.784	0.032		7.568	0.12		3.784	0.024		37.84	0		37.84	-0.432		18.92	0.592		75.68	-0.48		37.84	0.6
1.893	0.2		1.893	0.064		7.572	0.024		3.786	0.048		7.572	0.12		3.786	0.032		37.86	0.008		37.86	-0.432		18.93	0.608		75.72	-0.48		37.86	0.6
1.894	0.2		1.894	0.064		7.576	0.016		3.788	0.032		7.576	0.128		3.788	0.032		37.88	0.008		37.88	-0.432		18.94	0.624		75.76	-0.48		37.88	0.608
1.895	0.176		1.895	0.064		7.58	0.008		3.79	0.056		7.58	0.12		3.79	0.016		37.9	0		37.9	-0.432		18.95	0.616		75.8	-0.48		37.9	0.592
1.896	0.176		1.896	0.056		7.584	0.024		3.792	0.056		7.584	0.112		3.792	0.016		37.92	0		37.92	-0.432		18.96	0.616		75.84	-0.48		37.92	0.616
1.897	0.168		1.897	0.064		7.588	0.032		3.794	0.048		7.588	0.112		3.794	0.016		37.94	0.008		37.94	-0.432		18.97	0.624		75.88	-0.48		37.94	0.6
1.898	0.16		1.898	0.072		7.592	0.016		3.796	0.056		7.592	0.12		3.796	0.016		37.96	0		37.96	-0.432		18.98	0.624		75.92	-0.48		37.96	0.592
1.899	0.16		1.899	0.088		7.596	0.008		3.798	0.056		7.596	0.12		3.798	0.032		37.98	0.008		37.98	-0.432		18.99	0.6		75.96	-0.48		37.98	0.56
1.9	0.152		1.9	0.08		7.6	0.016		3.8	0.072		7.6	0.12		3.8	0.016		38	0		38	-0.432		19	0.616		76	-0.48		38	0.536
1.901	0.152		1.901	0.08		7.604	0.016		3.802	0.048		7.604	0.096		3.802	0.024		38.02	0.008		38.02	-0.432		19.01	0.624		76.04	-0.48		38.02	0.52
1.902	0.144		1.902	0.064		7.608	0.024		3.804	0.048		7.608	0.112		3.804	0.016		38.04	0		38.04	-0.432		19.02	0.616		76.08	-0.48		38.04	0.504
1.903	0.152		1.903	0.056		7.612	0.016		3.806	0.04		7.612	0.12		3.806	0.016		38.06	0.008		38.06	-0.432		19.03	0.616		76.12	-0.48		38.06	0.472
1.904	0.136		1.904	0.048		7.616	0.016		3.808	0.04		7.616	0.112		3.808	0.016		38.08	0.008		38.08	-0.432		19.04	0.608		76.16	-0.48		38.08	0.448
1.905	0.128		1.905	0.048		7.62	0.008		3.81	0.064		7.62	0.104		3.81	0.016		38.1	0		38.1	-0.432		19.05	0.616		76.2	-0.48		38.1	0.448
1.906	0.128		1.906	0.04		7.624	0.008		3.812	0.056		7.624	0.096		3.812	0.008		38.12	0		38.12	-0.432		19.06	0.608		76.24	-0.48		38.12	0.432
1.907	0.136		1.907	0.056		7.628	0.024		3.814	0.048		7.628	0.096		3.814	0.016		38.14	0		38.14	-0.432		19.07	0.6		76.28	-0.48		38.14	0.44
1.908	0.104		1.908	0.056		7.632	0		3.816	0.04		7.632	0.112		3.816	0.024		38.16	0		38.16	-0.432		19.08	0.624		76.32	-0.48		38.16	0.424
1.909	0.112		1.909	0.064		7.636	0.008		3.818	0.048		7.636	0.104		3.818	0.016		38.18	0.008		38.18	-0.432		19.09	0.64		76.36	-0.48		38.18	0.44
1.91	0.104		1.91	0.064		7.64	0.016		3.82	0.064		7.64	0.104		3.82	0.024		38.2	0		38.2	-0.432		19.1	0.608		76.4	-0.48		38.2	0.456
1.911	0.104		1.911	0.072		7.644	0.008		3.822	0.048		7.644	0.104		3.822	0.016		38.22	0		38.22	-0.432		19.11	0.632		76.44	-0.48		38.22	0.448
1.912	0.104		1.912	0.072		7.648	0.016		3.824	0.04		7.648	0.104		3.824	0.024		38.24	0		38.24	-0.432		19.12	0.608		76.48	-0.48		38.24	0.472
1.913	0.112		1.913	0.056		7.652	0.016		3.826	0.032		7.652	0.12		3.826	0.024		38.26	0		38.26	-0.432		19.13	0.608		76.52	-0.48		38.26	0.464
1.914	0.096		1.914	0.056		7.656	0.008		3.828	0.048		7.656	0.104		3.828	0.008		38.28	0.008		38.28	-0.432		19.14	0.608		76.56	-0.48		38.28	0.464
1.915	0.088		1.915	0.04		7.66	0.008		3.83	0.056		7.66	0.104		3.83	0.008		38.3	0		38.3	-0.432		19.15	0.608		76.6	-0.48		38.3	0.456
1.916	0.088		1.916	0.04		7.664	0.016		3.832	0.056		7.664	0.096		3.832	0		38.32	0		38.32	-0.432		19.16	0.616		76.64	-0.48		38.32	0.44
1.917	0.104		1.917	0.064		7.668	0.016		3.834	0.048		7.668	0.112		3.834	0.016		38.34	0.008		38.34	-0.432		19.17	0.616		76.68	-0.48		38.34	0.456
1.918	0.08		1.918	0.072		7.672	0.016		3.836	0.032		7.672	0.104		3.836	0.016		38.36	0.008		38.36	-0.432		19.18	0.632		76.72	-0.48		38.36	0.424
1.919	0.088		1.919	0.072		7.676	-0.008		3.838	0.064		7.676	0.112		3.838	0.024		38.38	0.008		38.38	-0.432		19.19	0.64		76.76	-0.48		38.38	0.44
1.92	0.08		1.92	0.072		7.68	0		3.84	0.048		7.68	0.088		3.84	0.024		38.4	0		38.4	-0.432		19.2	0.608		76.8	-0.48		38.4	0.44
1.921	0.08		1.921	0.072		7.684	0.008		3.842	0.048		7.684	0.104		3.842	0.016		38.42	0		38.42	-0.432		19.21	0.616		76.84	-0.48		38.42	0.408
1.922	0.08		1.922	0.072		7.688	0.016		3.844	0.04		7.688	0.088		3.844	0.016		38.44	0		38.44	-0.432		19.22	0.624		76.88	-0.48		38.44	0.432
1.923	0.08		1.923	0.064		7.692	0		3.846	0.04		7.692	0.104		3.846	0.016		38.46	0		38.46	-0.432		19.23	0.632		76.92	-0.48		38.46	0.424
1.924	0.072		1.924	0.04		7.696	0.016		3.848	0.04		7.696	0.112		3.848	0.016		38.48	0.008		38.48	-0.432		19.24	0.64		76.96	-0.48		38.48	0.424
1.925	0.088		1.925	0.04		7.7	0		3.85	0.048		7.7	0.096		3.85	0.016		38.5	0.008		38.5	-0.432		19.25	0.656		77	-0.48		38.5	0.44
1.926	0.064		1.926	0.056		7.704	0		3.852	0.056		7.704	0.104		3.852	0.016		38.52	0		38.52	-0.432		19.26	0.624		77.04	-0.48		38.52	0.44
1.927	0.08		1.927	0.04		7.708	0.008		3.854	0.048		7.708	0.104		3.854	0.016		38.54	0		38.54	-0.432		19.27	0.624		77.08	-0.48		38.54	0.456
1.928	0.056		1.928	0.048		7.712	0.008		3.856	0.04		7.712	0.112		3.856	0.016		38.56	0		38.56	-0.432		19.28	0.624		77.12	-0.48		38.56	0.464
1.929	0.064		1.929	0.056		7.716	0.016		3.858	0.048		7.716	0.112		3.858	0.016		38.58	0		38.58	-0.432		19.29	0.632		77.16	-0.48		38.58	0.48
1.93	0.056		1.93	0.056		7.72	0		3.86	0.056		7.72	0.104		3.86	0.008		38.6	0.008		38.6	-0.432		19.3	0.64		77.2	-0.48		38.6	0.488
1.931	0.056		1.931	0.064		7.724	0.016		3.862	0.048		7.724	0.104		3.862	0.016		38.62	0		38.62	-0.432		19.31	0.64		77.24	-0.48		38.62	0.48
1.932	0.064		1.932	0.056		7.728	0.016		3.864	0.04		7.728	0.104		3.864	0.016		38.64	0		38.64	-0.432		19.32	0.632		77.28	-0.48		38.64	0.472
1.933	0.056		1.933	0.056		7.732	0.016		3.866	0.032		7.732	0.104		3.866	0.008		38.66	0		38.66	-0.432		19.33	0.624		77.32	-0.48		38.66	0.472
1.934	0.048		1.934	0.04		7.736	0		3.868	0.032		7.736	0.096		3.868	0.016		38.68	0.008		38.68	-0.432		19.34	0.64		77.36	-0.48		38.68	0.464
1.935	0.072		1.935	0.024		7.74	0		3.87	0.032		7.74	0.096		3.87	0.016		38.7	0.008		38.7	-0.432		19.35	0.648		77.4	-0.48		38.7	0.44
1.936	0.056		1.936	0.032		7.744	0.008		3.872	0.04		7.744	0.096		3.872	0		38.72	0		38.72	-0.432		19.36	0.648		77.44	-0.48		38.72	0.424
1.937	0.04		1.937	0.048		7.748	0.016		3.874	0.04		7.748	0.112		3.874	0		38.74	0		38.74	-0.432		19.37	0.64		77.48	-0.48		38.74	0.44
1.938	0.056		1.938	0.064		7.752	0.008		3.876	0.04		7.752	0.104		3.876	0.008		38.76	0		38.76	-0.432		19.38	0.632		77.52	-0.48		38.76	0.392
1.939	0.048		1.939	0.072		7.756	0		3.878	0.04		7.756	0.104		3.878	0.016		38.78	0		38.78	-0.432		19.39	0.64		77.56	-0.48		38.78	0.4
1.94	0.04		1.94	0.08		7.76	0.016		3.88	0.048		7.76	0.096		3.88	0.024		38.8	0		38.8	-0.432		19.4	0.624		77.6	-0.48		38.8	0.408
1.941	0.048		1.941	0.072		7.764	0.016		3.882	0.048		7.764	0.104		3.882	0.016		38.82	0		38.82	-0.432		19.41	0.656		77.64	-0.48		38.82	0.368
1.942	0.056		1.942	0.072		7.768	0.024		3.884	0.04		7.768	0.104		3.884	0.024		38.84	0		38.84	-0.432		19.42	0.616		77.68	-0.48		38.84	0.376
1.943	0.04		1.943	0.048		7.772	0.016		3.886	0.032		7.772	0.112		3.886	0.016		38.86	0		38.86	-0.432		19.43	0.656		77.72	-0.48		38.86	0.376
1.944	0.048		1.944	0.04		7.776	0.008		3.888	0.032		7.776	0.096		3.888	0.008		38.88	0.008		38.88	-0.432		19.44	0.648		77.76	-0.48		38.88	0.368
1.945	0.048		1.945	0.032		7.78	0.016		3.89	0.032		7.78	0.104		3.89	0.008		38.9	0.008		38.9	-0.432		19.45	0.624		77.8	-0.48		38.9	0.392
1.946	0.048		1.946	0.04		7.784	0.032		3.892	0.04		7.784	0.096		3.892	0.016		38.92	0		38.92	-0.432		19.46	0.64		77.84	-0.48		38.92	0.4
1.947	0.032		1.947	0.032		7.788	0.024		3.894	0.048		7.788	0.096		3.894	0.008		38.94	0		38.94	-0.432		19.47	0.64		77.88	-0.48		38.94	0.408
1.948	0.04		1.948	0.056		7.792	0.032		3.896	0.04		7.792	0.096		3.896	0.008		38.96	0.008		38.96	-0.432		19.48	0.632		77.92	-0.48		38.96	0.416
1.949	0.04		1.949	0.064		7.796	0.024		3.898	0.048		7.796	0.104		3.898	0.016		38.98	0.008		38.98	-0.432		19.49	0.616		77.96	-0.48		38.98	0.424
1.95	0.032		1.95	0.064		7.8	0.04		3.9	0.04		7.8	0.104		3.9	0.016		39	0.016		39	-0.432		19.5	0.624		78	-0.48		39	0.44
1.951	0.024		1.951	0.056		7.804	0.048		3.902	0.04		7.804	0.096		3.902	0.016		39.02	0.016		39.02	-0.432		19.51	0.632		78.04	-0.48		39.02	0.456
1.952	0.04		1.952	0.064		7.808	0.048		3.904	0.032		7.808	0.104		3.904	0.016		39.04	0		39.04	-0.432		19.52	0.656		78.08	-0.48		39.04	0.464
1.953	0.024		1.953	0.04		7.812	0.064		3.906	0.024		7.812	0.104		3.906	0.016		39.06	0.008		39.06	-0.432		19.53	0.656		78.12	-0.48		39.06	0.424
1.954	0.032		1.954	0.032		7.816	0.04		3.908	0.032		7.816	0.096		3.908	0.016		39.08	0		39.08	-0.432		19.54	0.64		78.16	-0.48		39.08	0.496
1.955	0.04		1.955	0.048		7.82	0.064		3.91	0.048		7.82	0.096		3.91	0.008		39.1	0.008		39.1	-0.432		19.55	0.632		78.2	-0.48		39.1	0.504
1.956	0.048		1.956	0.032		7.824	0.08		3.912	0.048		7.824	0.104		3.912	0.016		39.12	0		39.12	-0.432		19.56	0.624		78.24	-0.48		39.12	0.504
1.957	0.024		1.957	0.056		7.828	0.08		3.914	0.032		7.828	0.104		3.914	0.008		39.14	0.008		39.14	-0.432		19.57	0.624		78.28	-0.48		39.14	0.528
1.958	0.04		1.958	0.064		7.832	0.08		3.916	0.04		7.832	0.104		3.916	0.008		39.16	0.016		39.16	-0.432		19.58	0.624		78.32	-0.48		39.16	0.544
1.959	0.024		1.959	0.072		7.836	0.104		3.918	0.032		7.836	0.104		3.918	0.016		39.18	0		39.18	-0.432		19.59	0.624		78.36	-0.48		39.18	0.576
1.96	0.032		1.96	0.072		7.84	0.12		3.92	0.048		7.84	0.096		3.92	0.016		39.2	0		39.2	-0.432		19.6	0.632		78.4	-0.48		39.2	0.584
1.961	0.032		1.961	0.056		7.844	0.128		3.922	0.04		7.844	0.104		3.922	0.016		39.22	0.008		39.22	-0.432		19.61	0.632		78.44	-0.48		39.22	0.608
1.962	0.024		1.962	0.056		7.848	0.136		3.924	0.032		7.848	0.096		3.924	0.016		39.24	0		39.24	-0.432		19.62	0.616		78.48	-0.48		39.24	0.624
1.963	0.016		1.963	0.056		7.852	0.16		3.926	0.024		7.852	0.104		3.926	0.016		39.26	0.008		39.26	-0.432		19.63	0.632		78.52	-0.48		39.26	0.616
1.964	0.032		1.964	0.04		7.856	0.168		3.928	0.032		7.856	0.104		3.928	0.016		39.28	0.016		39.28	-0.432		19.64	0.624		78.56	-0.48		39.28	0.64
1.965	0.032		1.965	0.032		7.86	0.192		3.93	0.04		7.86	0.096		3.93	0.008		39.3	0		39.3	-0.432		19.65	0.624		78.6	-0.48		39.3	0.672
1.966	0.024		1.966	0.04		7.864	0.208		3.932	0.04		7.864	0.104		3.932	0.016		39.32	0.008		39.32	-0.432		19.66	0.624		78.64	-0.48		39.32	0.648
1.967	0.032		1.967	0.032		7.868	0.224		3.934	0.024		7.868	0.104		3.934	0.008		39.34	0		39.34	-0.432		19.67	0.624		78.68	-0.48		39.34	0.648
1.968	0.024		1.968	0.056		7.872	0.24		3.936	0.04		7.872	0.112		3.936	0.008		39.36	0		39.36	-0.432		19.68	0.608		78.72	-0.48		39.36	0.664
1.969	0.024		1.969	0.064		7.876	0.264		3.938	0.032		7.876	0.104		3.938	0.016		39.38	0		39.38	-0.432		19.69	0.616		78.76	-0.48		39.38	0.704
1.97	0.032		1.97	0.056		7.88	0.28		3.94	0.032		7.88	0.088		3.94	0.016		39.4	0		39.4	-0.432		19.7	0.632		78.8	-0.48		39.4	0.672
1.971	0.024		1.971	0.064		7.884	0.312		3.942	0.032		7.884	0.112		3.942	0.016		39.42	0.008		39.42	-0.432		19.71	0.624		78.84	-0.48		39.42	0.728
1.972	0.024		1.972	0.064		7.888	0.328		3.944	0.04		7.888	0.104		3.944	0.016		39.44	0		39.44	-0.432		19.72	0.624		78.88	-0.48		39.44	0.72
1.973	0.024		1.973	0.056		7.892	0.36		3.946	0.032		7.892	0.104		3.946	0.016		39.46	0		39.46	-0.432		19.73	0.624		78.92	-0.48		39.46	0.72
1.974	0.032		1.974	0.056		7.896	0.376		3.948	0.032		7.896	0.112		3.948	0.016		39.48	0.008		39.48	-0.432		19.74	0.6		78.96	-0.48		39.48	0.752
1.975	0.032		1.975	0.032		7.9	0.392		3.95	0.04		7.9	0.104		3.95	0.016		39.5	-0.008		39.5	-0.432		19.75	0.6		79	-0.48		39.5	0.712
1.976	0.032		1.976	0.048		7.904	0.424		3.952	0.04		7.904	0.104		3.952	0.016		39.52	0		39.52	-0.432		19.76	0.608		79.04	-0.48		39.52	0.72
1.977	0.032		1.977	0.064		7.908	0.44		3.954	0.032		7.908	0.104		3.954	0.016		39.54	0		39.54	-0.432		19.77	0.64		79.08	-0.48		39.54	0.752
1.978	0.024		1.978	0.072		7.912	0.472		3.956	0.032		7.912	0.12		3.956	0.024		39.56	0.008		39.56	-0.432		19.78	0.592		79.12	-0.48		39.56	0.696
1.979	0.032		1.979	0.064		7.916	0.488		3.958	0.032		7.916	0.12		3.958	0.008		39.58	0.008		39.58	-0.432		19.79	0.6		79.16	-0.48		39.58	0.696
1.98	0.024		1.98	0.088		7.92	0.496		3.96	0.048		7.92	0.112		3.96	0.016		39.6	0.008		39.6	-0.432		19.8	0.608		79.2	-0.48		39.6	0.672
1.981	0.032		1.981	0.08		7.924	0.536		3.962	0.04		7.924	0.112		3.962	0.008		39.62	0.008		39.62	-0.432		19.81	0.608		79.24	-0.48		39.62	0.64
1.982	0.024		1.982	0.072		7.928	0.552		3.964	0.04		7.928	0.12		3.964	0.008		39.64	0		39.64	-0.432		19.82	0.6		79.28	-0.48		39.64	0.632
1.983	0.016		1.983	0.072		7.932	0.592		3.966	0.024		7.932	0.12		3.966	0.016		39.66	0		39.66	-0.432		19.83	0.608		79.32	-0.48		39.66	0.584
1.984	0.024		1.984	0.056		7.936	0.6		3.968	0.032		7.936	0.128		3.968	0.008		39.68	0		39.68	-0.432		19.84	0.624		79.36	-0.48		39.68	0.56
1.985	0.024		1.985	0.056		7.94	0.624		3.97	0.032		7.94	0.12		3.97	0.008		39.7	0		39.7	-0.432		19.85	0.616		79.4	-0.48		39.7	0.56
1.986	0.024		1.986	0.056		7.944	0.656		3.972	0.04		7.944	0.12		3.972	0.008		39.72	0		39.72	-0.432		19.86	0.6		79.44	-0.48		39.72	0.528
1.987	0.016		1.987	0.048		7.948	0.672		3.974	0.032		7.948	0.128		3.974	0.008		39.74	0		39.74	-0.432		19.87	0.592		79.48	-0.48		39.74	0.52
1.988	0.016		1.988	0.072		7.952	0.688		3.976	0.032		7.952	0.128		3.976	0.016		39.76	0.008		39.76	-0.432		19.88	0.608		79.52	-0.48		39.76	0.504
1.989	0.032		1.989	0.072		7.956	0.704		3.978	0.04		7.956	0.144		3.978	0.016		39.78	0.008		39.78	-0.432		19.89	0.592		79.56	-0.48		39.78	0.504
1.99	0.024		1.99	0.072		7.96	0.72		3.98	0.048		7.96	0.128		3.98	0.016		39.8	0		39.8	-0.432		19.9	0.6		79.6	-0.48		39.8	0.496
1.991	0.032		1.991	0.08		7.964	0.744		3.982	0.056		7.964	0.128		3.982	0.016		39.82	0.008		39.82	-0.432		19.91	0.6		79.64	-0.48		39.82	0.48
1.992	0.032		1.992	0.08		7.968	0.76		3.984	0.032		7.968	0.136		3.984	0.016		39.84	0.008		39.84	-0.432		19.92	0.584		79.68	-0.48		39.84	0.496
1.993	0.024		1.993	0.08		7.972	0.768		3.986	0.016		7.972	0.144		3.986	0.016		39.86	0		39.86	-0.432		19.93	0.608		79.72	-0.48		39.86	0.496
1.994	0.032		1.994	0.056		7.976	0.792		3.988	0.032		7.976	0.16		3.988	0.016		39.88	0.008		39.88	-0.432		19.94	0.6		79.76	-0.48		39.88	0.504
1.995	0.024		1.995	0.08		7.98	0.808		3.99	0.032		7.98	0.144		3.99	0.008		39.9	0		39.9	-0.432		19.95	0.584		79.8	-0.48		39.9	0.472
1.996	0.024		1.996	0.056		7.984	0.824		3.992	0.04		7.984	0.16		3.992	0.016		39.92	0		39.92	-0.432		19.96	0.6		79.84	-0.48		39.92	0.48
1.997	0.024		1.997	0.088		7.988	0.84		3.994	0.032		7.988	0.144		3.994	0.016		39.94	0		39.94	-0.432		19.97	0.592		79.88	-0.48		39.94	0.488
1.998	0.024		1.998	0.104		7.992	0.848		3.996	0.04		7.992	0.152		3.996	0.016		39.96	0.008		39.96	-0.432		19.98	0.584		79.92	-0.48		39.96	0.472
[truncated: 501 more rows]
